# Supplementary material for: Physiology-informed LSTM framework integrating crop model and Sentinel-2 time series for rice nitrogen status estimation
Source: Plant Phenomics. 2026 Jun 5;8(2):100234. doi: 10.1016/j.plaphe.2026.100234 (PMC13293751; doi:10.1016/j.plaphe.2026.100234)
Supplement: Multimedia component 2 [file mmc2.xlsx]

## Sheet: README
Item	Description
Purpose	This supplementary Excel file provides representative processed and anonymized datasets used in the study to improve transparency and reproducibility.
Pretraining	Representative complete-sequence subset of the DSSAT-derived pretraining dataset. It includes meteorological inputs, Sentinel-2-derived variables, management inputs, pseudo-label targets, and mask indicators.
Finetuning	Representative complete-sequence subset of the field fine-tuning and validation dataset. It includes meteorological inputs, Sentinel-2-derived variables, management inputs, measured phenotypic observations where available, and mask indicators.
Pretraining_summary	Summary statistics for the full DSSAT-derived pretraining dataset.
Finetuning_summary	Summary statistics for the full field fine-tuning and validation dataset.
Anonymization	Original field identifiers were replaced by anonymized codes. Precise geographic coordinates, original field boundaries, farm names, farmer-identifiable information, and internal plot identifiers are not included.

## Sheet: Variable_description
Variable	Description	Unit	Role	Dataset
field_id	Anonymized field or sequence identifier.	NA	Anonymous identifier	Both
DATE	Date of the daily record.	date	Temporal index	Both
Year	Growing season year.	year	Metadata	Both
DAP	Days after planting/transplanting.	day	Temporal input	Both
TAVD	Daily average air temperature.	degree C	Meteorological input	Both
TMXD	Daily maximum air temperature.	degree C	Meteorological input	Both
TMND	Daily minimum air temperature.	degree C	Meteorological input	Both
SRAD	Daily solar radiation.	MJ m-2 d-1	Meteorological input	Both
PRED	Daily precipitation.	mm d-1	Meteorological input	Both
cum_gdd	Cumulative growing degree days.	degree C d	Cumulative meteorological input	Both
cum_rain	Cumulative precipitation.	mm	Cumulative meteorological input	Both
cum_srad	Cumulative solar radiation.	MJ m-2	Cumulative meteorological input	Both
Ntotal	Total nitrogen application rate.	kg ha-1	Management input	Both
Nbase	Basal nitrogen application rate.	kg ha-1	Management input	Pretraining
NDVI_filled	Filled normalized difference vegetation index sequence after temporal alignment.	unitless	Remote sensing input	Both
fAPAR_filled	Filled fraction of absorbed photosynthetically active radiation sequence.	unitless	Remote sensing input	Pretraining
CIRE_filled	Filled chlorophyll index red edge sequence.	unitless	Remote sensing input	Pretraining
GNDVI_filled	Filled green normalized difference vegetation index sequence.	unitless	Remote sensing input	Pretraining
RESAVI_filled	Filled red-edge soil-adjusted vegetation index sequence.	unitless	Remote sensing input	Pretraining
NDRE_filled	Filled normalized difference red-edge index sequence.	unitless	Remote sensing input	Pretraining
mask_input_ndvi	Binary indicator of valid Sentinel-2 observation. 1 indicates valid observation and 0 indicates missing observation.	0/1	Input mask	Both
PDM_pseudo	DSSAT-derived plant dry matter pseudo-label used for pretraining.	kg ha-1	Pseudo-label target	Pretraining
PNA_pseudo	DSSAT-derived plant nitrogen accumulation pseudo-label used for pretraining.	kg ha-1	Pseudo-label target	Pretraining
NNI_pseudo	DSSAT-derived nitrogen nutrition index pseudo-label.	unitless	Pseudo-label target	Pretraining
PDM_obs	Measured plant dry matter from field sampling.	kg ha-1	Phenotypic observation / target	Fine-tuning
PNA_obs	Measured plant nitrogen accumulation from field sampling.	kg ha-1	Phenotypic observation / target	Fine-tuning
PNAc	Critical plant nitrogen accumulation calculated from the critical nitrogen dilution curve.	kg ha-1	Derived diagnostic variable	Fine-tuning
NNI_obs	Nitrogen nutrition index calculated from measured phenotypic observations.	unitless	Derived phenotypic diagnostic variable	Fine-tuning
mask_target_pdm	Binary indicator of valid PDM target. 1 indicates that PDM target is available.	0/1	Target mask	Both
mask_target_pna	Binary indicator of valid PNA target. 1 indicates that PNA target is available.	0/1	Target mask	Both

## Sheet: Pretraining
DATE	Year	PDM_pseudo	PNA_pseudo	NNI_pseudo	NDVI_filled	fAPAR_filled	CIRE_filled	GNDVI_filled	RESAVI_filled	NDRE_filled	mask_input_ndvi	mask_target_pdm	mask_target_pna	TAVD	TMXD	TMND	SRAD	PRED	cum_gdd	cum_rain	cum_srad	Ntotal	Nbase	DAP	field_id
2021-06-16	2021	69	2	0.317012	0.165531	0	1.29858	0.227192	0.241122	0.129897	0	1	1	25	28.4	21.5	12	7.3	0	0	0	113.333	38.0044	0	PT_F00001
2021-06-17	2021	70	2	0.314152	0.165531	0	1.29858	0.227192	0.241122	0.129897	0	1	1	25.3	28.1	22.3	9.5	1.9	15.3	1.9	9.5	113.333	38.0044	1	PT_F00001
2021-06-18	2021	71	2	0.311357	0.165531	0	1.29858	0.227192	0.241122	0.129897	0	1	1	23.7	27.4	19.9	11.4	1.1	29	3	20.9	113.333	38.0044	2	PT_F00001
2021-06-19	2021	74	2	0.303344	0.165531	0	1.29858	0.227192	0.241122	0.129897	0	1	1	24.3	29	19.4	24.9	0	43.3	3	45.8	113.333	38.0044	3	PT_F00001
2021-06-20	2021	77	2.1	0.310636	0.165531	0	1.29858	0.227192	0.241122	0.129897	0	1	1	25	30.7	19.1	26.3	0	58.3	3	72.1	113.333	38.0044	4	PT_F00001
2021-06-21	2021	82	2.2	0.312781	0.165531	0	1.29858	0.227192	0.241122	0.129897	0	1	1	24.9	31.9	17.7	27.6	0	73.2	3	99.7	113.333	38.0044	5	PT_F00001
2021-06-22	2021	92	2.6	0.343802	0.165531	0	1.29858	0.227192	0.241122	0.129897	1	1	1	26.1	32.2	19.8	28.8	0	89.3	3	128.5	113.333	38.0044	6	PT_F00001
2021-06-23	2021	101	3	0.374042	0.185467	0.0256323	1.34319	0.240987	0.264151	0.142062	0	1	1	27.9	33.2	22.3	27	0	107.2	3	155.5	113.333	38.0044	7	PT_F00001
2021-06-24	2021	121	3.2	0.356054	0.205404	0.0512645	1.3878	0.254783	0.28718	0.154227	0	1	1	27	31.7	22.2	26.2	0	124.2	3	181.7	113.333	38.0044	8	PT_F00001
2021-06-25	2021	137	3.6	0.370416	0.22534	0.0768968	1.43241	0.268579	0.31021	0.166391	0	1	1	27.3	30.6	23.8	11.4	5.5	141.5	8.5	193.1	113.333	38.0044	9	PT_F00001
2021-06-26	2021	158	4	0.376207	0.245277	0.102529	1.47702	0.282374	0.333239	0.178556	0	1	1	25.8	28.3	23.1	11	0.9	157.3	9.4	204.1	113.333	38.0044	10	PT_F00001
2021-06-27	2021	190	4.8	0.401927	0.265213	0.128161	1.52163	0.29617	0.356269	0.190721	0	1	1	27.1	31.2	22.8	16.7	1.3	174.4	10.7	220.8	113.333	38.0044	11	PT_F00001
2021-06-28	2021	238	6	0.435942	0.28515	0.153794	1.56624	0.309966	0.379298	0.202886	0	1	1	25.7	29.9	21.4	21.1	0.6	190.1	11.3	241.9	113.333	38.0044	12	PT_F00001
2021-06-29	2021	292	7.3	0.466286	0.305086	0.179426	1.61085	0.323761	0.402327	0.21505	0	1	1	27.2	31.1	23.1	20.7	0	207.3	11.3	262.6	113.333	38.0044	13	PT_F00001
2021-06-30	2021	351	8.73337	0.496775	0.325023	0.205058	1.65546	0.337557	0.425357	0.227215	0	1	1	26.9	31.5	22.2	18.9	0	224.2	11.3	281.5	113.333	38.0044	14	PT_F00001
2021-07-01	2021	426	9.86666	0.496779	0.344959	0.23069	1.70006	0.351353	0.448386	0.23938	0	1	1	27.8	32.1	23.4	23.9	0	242	11.3	305.4	113.333	38.0044	15	PT_F00001
2021-07-02	2021	490	12.3	0.567026	0.364896	0.256323	1.74467	0.365148	0.471416	0.251545	0	1	1	27.3	29.8	24.6	14.6	26.1	259.3	37.4	320	113.333	38.0044	16	PT_F00001
2021-07-03	2021	561	14.1	0.596889	0.384833	0.281955	1.78928	0.378944	0.494445	0.263709	0	1	1	26.6	30.4	22.7	15.1	5.1	275.9	42.5	335.1	113.333	38.0044	17	PT_F00001
2021-07-04	2021	607.334	15.2	0.612076	0.404769	0.307587	1.83389	0.39274	0.517474	0.275874	0	1	1	24.1	25.9	22.2	6.6	95.4	290	137.9	341.7	113.333	38.0044	18	PT_F00001
2021-07-05	2021	651.667	16.3	0.627874	0.424706	0.333219	1.8785	0.406535	0.540504	0.288039	0	1	1	24.2	26.2	22.1	5.7	43.3	304.2	181.2	347.4	113.333	38.0044	19	PT_F00001
2021-07-06	2021	710	17.8	0.649603	0.444642	0.358852	1.92311	0.420331	0.563533	0.300204	0	1	1	27.6	29.9	25.2	8.2	4.9	321.8	186.1	355.6	113.333	38.0044	20	PT_F00001
2021-07-07	2021	803.334	20.2	0.682006	0.464579	0.384484	1.96772	0.434127	0.586562	0.312368	0	1	1	28.3	31.1	25.5	15.9	15.6	340.1	201.7	371.5	113.333	38.0044	21	PT_F00001
2021-07-08	2021	859	21.5	0.695895	0.484515	0.410116	2.01233	0.447922	0.609592	0.324533	0	1	1	25.2	26.8	23.5	6	14.6	355.3	216.3	377.5	113.333	38.0044	22	PT_F00001
2021-07-09	2021	963.334	24.2	0.728714	0.504452	0.435748	2.05694	0.461718	0.632621	0.336698	0	1	1	28.2	31.4	24.8	15.7	5.7	373.5	222	393.2	113.333	38.0044	23	PT_F00001
2021-07-10	2021	1086.33	27.4	0.764918	0.524388	0.461381	2.10155	0.475514	0.655651	0.348862	0	1	1	29	33	24.9	18.8	6.7	392.5	228.7	412	113.333	38.0044	24	PT_F00001
2021-07-11	2021	1221.33	30.8334	0.799532	0.544325	0.487013	2.14616	0.489309	0.67868	0.361027	0	1	1	31	34.4	27.4	21.3	0	413.5	228.7	433.3	113.333	38.0044	25	PT_F00001
2021-07-12	2021	1359.33	34.3	0.831418	0.564261	0.512645	2.19077	0.503105	0.701709	0.373192	1	1	1	31.5	34.4	28.6	20.4	0	435	228.7	453.7	113.333	38.0044	26	PT_F00001
2021-07-13	2021	1499.33	37.7	0.859105	0.558645	0.505425	2.17299	0.500401	0.696286	0.369135	0	1	1	30.9	34	27.7	18.5	2.4	455.9	231.1	472.2	113.333	38.0044	27	PT_F00001
2021-07-14	2021	1654	41.5001	0.888978	0.553029	0.498204	2.15522	0.497698	0.690862	0.365078	0	1	1	30.9	34.4	27.2	20.3	3.3	476.8	234.4	492.5	113.333	38.0044	28	PT_F00001
2021-07-15	2021	1808	45.3333	0.918126	0.547413	0.490984	2.13744	0.494995	0.685439	0.36102	0	1	1	30.8	34.8	26.7	19	3.9	497.6	238.3	511.5	113.333	38.0044	29	PT_F00001
2021-07-16	2021	1928.67	48.3	0.939196	0.541797	0.483764	2.11966	0.492291	0.680015	0.356963	0	1	1	28	30.6	25.3	10.6	1.7	515.6	240	522.1	113.333	38.0044	30	PT_F00001
2021-07-17	2021	2090	52.0667	0.962469	0.536182	0.476543	2.10189	0.489588	0.674592	0.352906	0	1	1	27.5	30.8	24.1	15.9	5.7	533.1	245.7	538	113.333	38.0044	31	PT_F00001
2021-07-18	2021	2298.67	56.2338	0.979004	0.530566	0.469323	2.08411	0.486884	0.669168	0.348849	0	1	1	27.3	31	23.5	22.5	0.1	550.4	245.8	560.5	113.333	38.0044	32	PT_F00001
2021-07-19	2021	2504.33	60.3343	0.995176	0.52495	0.462103	2.06633	0.484181	0.663745	0.344792	0	1	1	28.2	30.8	25.6	21.1	0.1	568.6	245.9	581.6	113.333	38.0044	33	PT_F00001
2021-07-20	2021	2724.33	64.368	1.00684	0.519334	0.454882	2.04856	0.481478	0.658321	0.340735	0	1	1	28.4	31.3	25.4	20.7	1.1	587	247	602.3	113.333	38.0044	34	PT_F00001
2021-07-21	2021	2959.67	68.0017	1.00956	0.513718	0.447662	2.03078	0.478774	0.652898	0.336678	0	1	1	27.6	30.8	24.4	22	0	604.6	247	624.3	113.333	38.0044	35	PT_F00001
2021-07-22	2021	3177.34	71.3353	1.01264	0.508102	0.440441	2.01301	0.476071	0.647474	0.33262	0	1	1	27.7	30.4	24.9	20.9	0.2	622.3	247.2	645.2	113.333	38.0044	36	PT_F00001
2021-07-23	2021	3390.35	74.2689	1.0119	0.502486	0.433221	1.99523	0.473367	0.642051	0.328563	0	1	1	28.3	31	25.5	22.6	0.2	640.6	247.4	667.8	113.333	38.0044	37	PT_F00001
2021-07-24	2021	3537.7	77.4025	1.02658	0.49687	0.426001	1.97745	0.470664	0.636628	0.324506	0	1	1	27.7	29.9	25.5	13.1	4.5	658.3	251.9	680.9	113.333	38.0044	38	PT_F00001
2021-07-25	2021	3619.04	80.436	1.05157	0.491254	0.41878	1.95968	0.467961	0.631204	0.320449	0	1	1	26.9	28.3	25.4	5.2	15.9	675.2	267.8	686.1	113.333	38.0044	39	PT_F00001
2021-07-26	2021	3662.71	89.0692	1.1558	0.485638	0.41156	1.9419	0.465257	0.625781	0.316392	0	1	1	26.3	26.8	25.7	2	44	691.5	311.8	688.1	113.333	38.0044	40	PT_F00001
2021-07-27	2021	3716.38	93.0345	1.19664	0.480022	0.40434	1.92412	0.462554	0.620357	0.312335	0	1	1	26.1	26.3	25.8	2.1	126.1	707.6	437.9	690.2	113.333	38.0044	41	PT_F00001
2021-07-28	2021	3844.72	96.2679	1.21202	0.474406	0.397119	1.90635	0.45985	0.614934	0.308278	0	1	1	27.4	28.9	25.8	8	27.6	725	465.5	698.2	113.333	38.0044	42	PT_F00001
2021-07-29	2021	4080.39	102.168	1.23899	0.46879	0.389899	1.88857	0.457147	0.60951	0.30422	0	1	1	26.2	29.5	22.8	20	0.2	741.2	465.7	718.2	113.333	38.0044	43	PT_F00001
2021-07-30	2021	4343.72	108.334	1.26312	0.463174	0.382679	1.87079	0.454444	0.604087	0.300163	0	1	1	28.2	31.2	25.1	24.3	0.2	759.4	465.9	742.5	113.333	38.0044	44	PT_F00001
2021-07-31	2021	4579.06	112.867	1.27304	0.457558	0.375458	1.85302	0.45174	0.598663	0.296106	0	1	1	27.2	31.1	23.3	19.8	0.2	776.6	466.1	762.3	113.333	38.0044	45	PT_F00001
2021-08-01	2021	4827.06	116.334	1.26933	0.451943	0.368238	1.83524	0.449037	0.59324	0.292049	0	1	1	27.4	31.4	23.4	21.2	0.4	794	466.5	783.5	113.333	38.0044	46	PT_F00001
2021-08-02	2021	5067.39	119.434	1.26394	0.446327	0.361017	1.81747	0.446333	0.587816	0.287992	0	1	1	27.8	31.3	24.3	20.1	0.3	811.8	466.8	803.6	113.333	38.0044	47	PT_F00001
2021-08-03	2021	5292.06	122.234	1.25872	0.440711	0.353797	1.79969	0.44363	0.582393	0.283935	0	1	1	28.2	30.8	25.6	18	2	830	468.8	821.6	113.333	38.0044	48	PT_F00001
2021-08-04	2021	5530.06	124.567	1.24777	0.435095	0.346577	1.78191	0.440927	0.576969	0.279878	0	1	1	27.7	31.3	24.1	19.5	1	847.7	469.8	841.1	113.333	38.0044	49	PT_F00001
2021-08-05	2021	5763.39	129.966	1.26827	0.429479	0.339356	1.76414	0.438223	0.571546	0.27582	0	1	1	27.7	30.6	24.8	18.7	0.5	865.4	470.3	859.8	113.333	38.0044	50	PT_F00001
2021-08-06	2021	6003.39	133.432	1.26893	0.423863	0.332136	1.74636	0.43552	0.566122	0.271763	1	1	1	27.6	30.8	24.3	19.3	1.2	883	471.5	879.1	113.333	38.0044	51	PT_F00001
2021-08-07	2021	6230.39	135.199	1.25594	0.443086	0.356851	1.92515	0.451455	0.581676	0.289743	0	1	1	26.7	30.2	23.2	17.4	0.2	899.7	471.7	896.5	113.333	38.0044	52	PT_F00001
2021-08-08	2021	6501.72	136.632	1.23562	0.462308	0.381565	2.10394	0.467391	0.59723	0.307722	0	1	1	26.4	30.8	22.1	22.8	0	916.1	471.7	919.3	113.333	38.0044	53	PT_F00001
2021-08-09	2021	6725.72	137.432	1.2166	0.481531	0.40628	2.28273	0.483327	0.612784	0.325702	0	1	1	26.7	30.2	23.2	16.9	0.6	932.8	472.3	936.2	113.333	38.0044	54	PT_F00001
2021-08-10	2021	6983.72	138.032	1.19326	0.500754	0.430994	2.46152	0.499262	0.628337	0.343681	0	1	1	27.8	31.4	24.3	21.6	0.1	950.6	472.4	957.8	113.333	38.0044	55	PT_F00001
2021-08-11	2021	7174.72	138.832	1.17992	0.519977	0.455709	2.64031	0.515198	0.643891	0.36166	0	1	1	27.2	30	24.5	13.3	1.7	967.8	474.1	971.1	113.333	38.0044	56	PT_F00001
2021-08-12	2021	7290.72	139.532	1.17393	0.539199	0.480423	2.8191	0.531133	0.659445	0.37964	0	1	1	26.2	28.4	24.1	6.1	0.7	984	474.8	977.2	113.333	38.0044	57	PT_F00001
2021-08-13	2021	7375.72	140.898	1.1768	0.558422	0.505138	2.99789	0.547069	0.674999	0.397619	0	1	1	24.8	26.9	22.8	3.8	22.5	998.8	497.3	981	113.333	38.0044	58	PT_F00001
2021-08-14	2021	7589.05	141.165	1.15803	0.577645	0.529852	3.17668	0.563005	0.690553	0.415599	0	1	1	25.3	28.1	22.5	15.3	0.5	1014.1	497.8	996.3	113.333	38.0044	59	PT_F00001
2021-08-15	2021	7822.72	141.298	1.13718	0.596868	0.554567	3.35547	0.57894	0.706107	0.433578	0	1	1	25.6	28.5	22.8	17.7	0.3	1029.7	498.1	1014	113.333	38.0044	60	PT_F00001
2021-08-16	2021	8039.71	142.065	1.12381	0.61609	0.579282	3.53426	0.594876	0.72166	0.451557	0	1	1	25.3	28.5	22.2	15.8	1.4	1045	499.5	1029.8	113.333	38.0044	61	PT_F00001
2021-08-17	2021	8289.38	142.465	1.10547	0.635313	0.603996	3.71305	0.610811	0.737214	0.469537	0	1	1	24.9	29	20.9	19.6	1.3	1059.9	500.8	1049.4	113.333	38.0044	62	PT_F00001
2021-08-18	2021	8529.38	143.098	1.09057	0.654536	0.628711	3.89184	0.626747	0.752768	0.487516	0	1	1	24.9	29.2	20.6	18.5	1.8	1074.8	502.6	1067.9	113.333	38.0044	63	PT_F00001
2021-08-19	2021	8779.04	144.165	1.07892	0.673759	0.653425	4.07063	0.642683	0.768322	0.505496	0	1	1	26.4	29.8	23	20	0.2	1091.2	502.8	1087.9	113.333	38.0044	64	PT_F00001
2021-08-20	2021	8890.04	144.598	1.07364	0.692981	0.67814	4.24943	0.658618	0.783876	0.523475	0	1	1	26.3	28.1	24.5	5.8	10.6	1107.5	513.4	1093.7	113.333	38.0044	65	PT_F00001
2021-08-21	2021	9105.37	144.865	1.05951	0.712204	0.702854	4.42822	0.674554	0.79943	0.541454	0	1	1	26.8	29.6	24.1	16	1.4	1124.3	514.8	1109.7	113.333	38.0044	66	PT_F00001
2021-08-22	2021	9290.7	145.665	1.05192	0.731427	0.727569	4.60701	0.690489	0.814983	0.559434	0	1	1	27.4	29.4	25.4	12.8	0.2	1141.7	515	1122.5	113.333	38.0044	67	PT_F00001
2021-08-23	2021	9445.03	145.898	1.04271	0.75065	0.752284	4.7858	0.706425	0.830537	0.577413	0	1	1	27	30.6	23.5	9.9	8.2	1158.7	523.2	1132.4	113.333	38.0044	68	PT_F00001
2021-08-24	2021	9618.36	146.498	1.03508	0.769872	0.776998	4.96459	0.72236	0.846091	0.595393	0	1	1	25.2	28.9	21.6	11.7	7.8	1173.9	531	1144.1	113.333	38.0044	69	PT_F00001
2021-08-25	2021	9884.69	147.098	1.02158	0.789095	0.801713	5.14338	0.738296	0.861645	0.613372	0	1	1	26.7	30.5	23	23.4	0	1190.6	531	1167.5	113.333	38.0044	70	PT_F00001
2021-08-26	2021	10085.4	148.132	1.0158	0.808318	0.826427	5.32217	0.754232	0.877199	0.631351	0	1	1	26.1	31.2	21.2	15.5	3.8	1206.7	534.8	1183	113.333	38.0044	71	PT_F00001
2021-08-27	2021	10238.7	148.765	1.0105	0.82754	0.851142	5.50096	0.770167	0.892752	0.649331	0	1	1	24.5	27.4	21.7	10.2	6.5	1221.2	541.3	1193.2	113.333	38.0044	72	PT_F00001
2021-08-28	2021	10389	149.599	1.00688	0.846763	0.875856	5.67975	0.786103	0.908306	0.66731	0	1	1	25.6	28.7	22.7	10.1	1.9	1236.8	543.2	1203.3	113.333	38.0044	73	PT_F00001
2021-08-29	2021	10592	149.965	0.997117	0.865986	0.900571	5.85854	0.802038	0.92386	0.68529	0	1	1	27.5	30.8	24.4	16.9	8.1	1254.3	551.3	1220.2	113.333	38.0044	74	PT_F00001
2021-08-30	2021	10808.7	150.432	0.98754	0.885209	0.925285	6.03733	0.817974	0.939414	0.703269	0	1	1	28.2	31.6	25	16.5	3.2	1272.5	554.5	1236.7	113.333	38.0044	75	PT_F00001
2021-08-31	2021	11050.3	150.332	0.973228	0.904431	0.95	6.21612	0.83391	0.954968	0.721248	1	1	1	29.1	33.4	25	21.4	0	1291.6	554.5	1258.1	113.333	38.0044	76	PT_F00001
2021-09-01	2021	11246.7	150.232	0.961847	0.874244	0.911188	5.8795	0.801402	0.94101	0.697248	0	1	1	27.6	30.6	24.7	15.1	6.7	1309.2	561.2	1273.2	113.333	38.0044	77	PT_F00001
2021-09-02	2021	11377.7	150.132	0.954219	0.844056	0.872376	5.54287	0.768895	0.927053	0.673248	0	1	1	23	26.3	19.8	8.2	2.4	1322.2	563.6	1281.4	113.333	38.0044	78	PT_F00001
2021-09-03	2021	11599.3	149.999	0.941851	0.813869	0.833564	5.20625	0.736388	0.913095	0.649247	0	1	1	25.4	28.9	22.1	18.9	0	1337.6	563.6	1300.3	113.333	38.0044	79	PT_F00001
2021-09-04	2021	11732	149.999	0.935126	0.783681	0.794752	4.86963	0.703881	0.899138	0.625247	0	1	1	26.1	27.4	24.9	9	6	1353.7	569.6	1309.3	113.333	38.0044	80	PT_F00001
2021-09-05	2021	11897.3	149.965	0.926711	0.753493	0.75594	4.53301	0.671373	0.88518	0.601247	0	1	1	26.9	31.3	22.7	13.8	5.1	1370.6	574.7	1323.1	113.333	38.0044	81	PT_F00001
2021-09-06	2021	12085.6	149.865	0.916973	0.723306	0.717128	4.19638	0.638866	0.871223	0.577246	0	1	1	24.9	28.3	21.7	17	0	1385.5	574.7	1340.1	113.333	38.0044	82	PT_F00001
2021-09-07	2021	12242	149.765	0.90897	0.693118	0.678316	3.85976	0.606359	0.857265	0.553246	0	1	1	23.2	26.4	20.2	13.4	0.5	1398.7	575.2	1353.5	113.333	38.0044	83	PT_F00001
2021-09-08	2021	12404.6	149.665	0.900839	0.662931	0.639504	3.52314	0.573852	0.843308	0.529246	0	1	1	24.4	27.5	21.5	14.9	0.4	1413.1	575.6	1368.4	113.333	38.0044	84	PT_F00001
2021-09-09	2021	12557.3	149.532	0.893127	0.632743	0.600692	3.18652	0.541344	0.82935	0.505245	0	1	1	25.7	29.3	22.4	14.4	2.2	1428.8	577.8	1382.8	113.333	38.0044	85	PT_F00001
2021-09-10	2021	12731.6	149.432	0.88481	0.602556	0.56188	2.84989	0.508837	0.815393	0.481245	1	1	1	26.7	30.7	22.9	19	0.1	1445.5	577.9	1401.8	113.333	38.0044	86	PT_F00001
2021-09-11	2021	12887.9	149.332	0.877446	0.611416	0.573272	2.88985	0.517879	0.818879	0.485634	0	1	1	26.6	30.2	23.2	16.8	0.1	1462.1	578	1418.6	113.333	38.0044	87	PT_F00001
2021-09-12	2021	13048.3	149.232	0.870055	0.620276	0.584663	2.92981	0.526921	0.822365	0.490022	0	1	1	26.1	28.3	24.1	18	0.3	1478.2	578.3	1436.6	113.333	38.0044	88	PT_F00001
2021-09-13	2021	13146.3	149.232	0.865964	0.629137	0.596055	2.96976	0.535963	0.825851	0.494411	0	1	1	25.5	26.9	24.1	8.8	4.5	1493.7	582.8	1445.4	113.333	38.0044	89	PT_F00001
2021-09-14	2021	13271.6	149.232	0.860803	0.637997	0.607447	3.00972	0.545005	0.829336	0.4988	0	1	1	24.4	27.5	21.6	13.4	0	1508.1	582.8	1458.8	113.333	38.0044	90	PT_F00001
2021-09-15	2021	13344.2	149.532	0.859607	0.646857	0.618838	3.04968	0.554048	0.832822	0.503189	0	1	1	24.8	27.9	22	13.4	0.4	1522.9	583.2	1472.2	113.333	38.0044	91	PT_F00001
2021-09-16	2021	13449.2	150.298	0.859782	0.655718	0.63023	3.08963	0.56309	0.836308	0.507577	0	1	1	23	27.8	18.6	17.1	0.4	1535.9	583.6	1489.3	113.333	38.0044	92	PT_F00001
2021-09-17	2021	13578.2	152.764	0.868608	0.664578	0.641622	3.12959	0.572132	0.839794	0.511966	0	1	1	22.9	27.3	18.8	16.1	0	1548.8	583.6	1505.4	113.333	38.0044	93	PT_F00001
2021-09-18	2021	13674.9	155.264	0.878872	0.673438	0.653013	3.16955	0.581174	0.84328	0.516355	0	1	1	23.8	27.8	20.1	16.3	0	1562.6	583.6	1521.7	113.333	38.0044	94	PT_F00001
2021-09-19	2021	13806.5	157.564	0.886521	0.682299	0.664405	3.2095	0.590216	0.846766	0.520744	0	1	1	26.5	30.1	23.1	19.1	0.2	1579.1	583.8	1540.8	113.333	38.0044	95	PT_F00001
2021-09-20	2021	13882.5	158.798	0.890368	0.691159	0.675797	3.24946	0.599258	0.850252	0.525132	0	1	1	22.5	26.1	19.2	8.6	0.2	1591.6	584	1549.4	113.333	38.0044	96	PT_F00001
2021-09-21	2021	13919.2	159.565	0.89318	0.700019	0.687189	3.28942	0.6083	0.853737	0.529521	0	1	1	25	29.8	20.6	20.7	0	1606.6	584	1570.1	113.333	38.0044	97	PT_F00001
2021-09-22	2021	13947.5	160.031	0.894657	0.70888	0.69858	3.32938	0.617342	0.857223	0.53391	0	1	1	25.4	31.9	19.4	20.8	0	1622	584	1590.9	113.333	38.0044	98	PT_F00001
2021-09-23	2021	13947.5	160.031	0.894657	0.71774	0.709972	3.36933	0.626384	0.860709	0.538298	0	1	1	26.6	31.4	22.3	20	0	1638.6	584	1610.9	113.333	38.0044	99	PT_F00001
2021-09-24	2021	13947.5	160.031	0.894657	0.7266	0.721364	3.40929	0.635426	0.864195	0.542687	0	1	1	25	29.9	20.6	19.6	0	1653.6	584	1630.5	113.333	38.0044	100	PT_F00001
2020-06-12	2020	69	1.9	0.301162	0.230713	0.0839623	1.34872	0.297859	0.315866	0.141195	0	1	1	25	26.7	23.2	4.4	28.6	0	0	0	133.291	48.6474	0	PT_F00002
2020-06-13	2020	70	1.9	0.298444	0.241763	0.0993965	1.36971	0.302918	0.329891	0.147708	0	1	1	25.3	26.5	24	3.4	46	15.3	46	3.4	133.291	48.6474	1	PT_F00002
2020-06-14	2020	71	2	0.311357	0.252812	0.114831	1.39071	0.307977	0.343915	0.15422	0	1	1	26.6	29.4	23.7	12.1	3.7	31.9	49.7	15.5	133.291	48.6474	2	PT_F00002
2020-06-15	2020	74	2	0.303344	0.263862	0.130265	1.4117	0.313036	0.35794	0.160732	0	1	1	25.9	28.7	23	12.9	3.4	47.8	53.1	28.4	133.291	48.6474	3	PT_F00002
2020-06-16	2020	76	2	0.29829	0.274912	0.145699	1.43269	0.318095	0.371964	0.167244	0	1	1	20.9	23.1	18.6	4.2	47.3	58.7	100.4	32.6	133.291	48.6474	4	PT_F00002
2020-06-17	2020	79	2.1	0.305658	0.285962	0.161133	1.45369	0.323154	0.385989	0.173757	0	1	1	21.6	23.1	20	4.9	30	70.3	130.4	37.5	133.291	48.6474	5	PT_F00002
2020-06-18	2020	83	2.2	0.310402	0.297011	0.176568	1.47468	0.328213	0.400013	0.180269	0	1	1	20	22.7	17.1	5.6	6.4	80.3	136.8	43.1	133.291	48.6474	6	PT_F00002
2020-06-19	2020	101	2.8	0.349105	0.308061	0.192002	1.49568	0.333272	0.414037	0.186781	0	1	1	23.9	28	19.6	24.7	0	94.2	136.8	67.8	133.291	48.6474	7	PT_F00002
2020-06-20	2020	122	3.3	0.365282	0.319111	0.207436	1.51667	0.338331	0.428062	0.193293	0	1	1	24	27.9	20	22.4	0.1	108.2	136.9	90.2	133.291	48.6474	8	PT_F00002
2020-06-21	2020	146	3.8	0.375632	0.33016	0.22287	1.53767	0.34339	0.442086	0.199806	0	1	1	23.2	26.2	20.1	19.8	0.5	121.4	137.4	110	133.291	48.6474	9	PT_F00002
2020-06-22	2020	168	4.3	0.389085	0.34121	0.238304	1.55866	0.34845	0.456111	0.206318	0	1	1	24.5	26.5	22.5	12.4	12.7	135.9	150.1	122.4	133.291	48.6474	10	PT_F00002
2020-06-23	2020	178	4.5	0.392617	0.35226	0.253739	1.57965	0.353509	0.470135	0.21283	0	1	1	24.1	25.5	22.6	2.4	24.9	150	175	124.8	133.291	48.6474	11	PT_F00002
2020-06-24	2020	214	5.3	0.411753	0.363309	0.269173	1.60065	0.358568	0.48416	0.219342	0	1	1	24.7	28.2	21.1	14.1	0.8	164.7	175.8	138.9	133.291	48.6474	12	PT_F00002
2020-06-25	2020	266	6.7	0.453858	0.374359	0.284607	1.62164	0.363627	0.498184	0.225855	0	1	1	25.7	29.9	21.3	21.2	0	180.4	175.8	160.1	133.291	48.6474	13	PT_F00002
2020-06-26	2020	331	8.3	0.4899	0.385409	0.300041	1.64264	0.368686	0.512209	0.232367	0	1	1	27.7	31.6	23.6	24.8	0.6	198.1	176.4	184.9	133.291	48.6474	14	PT_F00002
2020-06-27	2020	380	9.5	0.514021	0.396459	0.315476	1.66363	0.373745	0.526233	0.238879	0	1	1	26.3	29.2	23.3	12.1	2.1	214.4	178.5	197	133.291	48.6474	15	PT_F00002
2020-06-28	2020	408	10.2	0.527722	0.407508	0.33091	1.68462	0.378804	0.540258	0.245392	0	1	1	23.3	25.1	21.4	4.6	82.3	227.7	260.8	201.6	133.291	48.6474	16	PT_F00002
2020-06-29	2020	464	11.6	0.553443	0.418558	0.346344	1.70562	0.383863	0.554282	0.251904	0	1	1	21.8	26.6	16.8	12.3	0.6	239.5	261.4	213.9	133.291	48.6474	17	PT_F00002
2020-06-30	2020	536	13.4	0.583784	0.429608	0.361778	1.72661	0.388922	0.568307	0.258416	0	1	1	23.2	26.5	19.8	15.3	3.2	252.7	264.6	229.2	133.291	48.6474	18	PT_F00002
2020-07-01	2020	638	16	0.624603	0.440657	0.377212	1.74761	0.393981	0.582331	0.264928	0	1	1	25.1	28.8	21.2	23.1	0	267.8	264.6	252.3	133.291	48.6474	19	PT_F00002
2020-07-02	2020	695	17.4	0.643606	0.451707	0.392647	1.7686	0.39904	0.596356	0.271441	0	1	1	23.4	25.7	21.1	7.8	25.6	281.2	290.2	260.1	133.291	48.6474	20	PT_F00002
2020-07-03	2020	742	18.6	0.660206	0.462757	0.408081	1.78959	0.404099	0.61038	0.277953	0	1	1	21.4	23.2	19.6	5.6	1.3	292.6	291.5	265.7	133.291	48.6474	21	PT_F00002
2020-07-04	2020	818	20.5	0.68429	0.473806	0.423515	1.81059	0.409158	0.624405	0.284465	0	1	1	23.1	25.4	20.8	10.6	0.9	305.7	292.4	276.3	133.291	48.6474	22	PT_F00002
2020-07-05	2020	925	22.9999	0.710524	0.484856	0.438949	1.83158	0.414217	0.638429	0.290977	0	1	1	25	28	21.9	16	1.4	320.7	293.8	292.3	133.291	48.6474	23	PT_F00002
2020-07-06	2020	1061	25.767	0.730103	0.495906	0.454383	1.85258	0.419276	0.652454	0.29749	0	1	1	26.8	30.8	22.6	21.5	0.6	337.5	294.4	313.8	133.291	48.6474	24	PT_F00002
2020-07-07	2020	1202.67	28.8336	0.754964	0.506955	0.469818	1.87357	0.424335	0.666478	0.304002	1	1	1	26.9	31.6	22.1	20.4	1.6	354.4	296	334.2	133.291	48.6474	25	PT_F00002
2020-07-08	2020	1338	32.1004	0.785882	0.520706	0.489025	1.98481	0.437183	0.676814	0.317694	0	1	1	25.6	28.4	22.8	16.6	0.2	370	296.2	350.8	133.291	48.6474	26	PT_F00002
2020-07-09	2020	1470	35.4003	0.816786	0.534457	0.508232	2.09604	0.45003	0.687149	0.331386	0	1	1	24.2	27.4	20.8	14.8	0.6	384.2	296.8	365.6	133.291	48.6474	27	PT_F00002
2020-07-10	2020	1631.33	38.6005	0.834059	0.548208	0.52744	2.20728	0.462878	0.697485	0.345077	0	1	1	25.7	29.5	21.8	19	0.2	399.9	297	384.6	133.291	48.6474	28	PT_F00002
2020-07-11	2020	1698.67	41.7996	0.880463	0.561959	0.546647	2.31852	0.475725	0.70782	0.358769	0	1	1	23.9	25.1	22.6	4.6	30.4	413.8	327.4	389.2	133.291	48.6474	29	PT_F00002
2020-07-12	2020	1790.34	44.3332	0.903419	0.57571	0.565854	2.42975	0.488573	0.718156	0.372461	0	1	1	27	31.2	22.7	7.5	17.3	430.8	344.7	396.7	133.291	48.6474	30	PT_F00002
2020-07-13	2020	1921.67	47.2332	0.920521	0.589461	0.585061	2.54099	0.50142	0.728491	0.386153	0	1	1	23.1	26.4	19.6	12.1	0.8	443.9	345.5	408.8	133.291	48.6474	31	PT_F00002
2020-07-14	2020	2063.67	50.0331	0.932244	0.603212	0.604269	2.65223	0.514268	0.738826	0.399845	0	1	1	24.1	27.3	20.9	13	5.7	458	351.2	421.8	133.291	48.6474	32	PT_F00002
2020-07-15	2020	2269.68	52.5661	0.922437	0.616963	0.623476	2.76346	0.527115	0.749162	0.413537	0	1	1	23	27.6	18.3	22.1	0.2	471	351.4	443.9	133.291	48.6474	33	PT_F00002
2020-07-16	2020	2496.01	55.3667	0.915085	0.630714	0.642683	2.8747	0.539963	0.759497	0.427229	0	1	1	23.4	28	18.7	24.3	0	484.4	351.4	468.2	133.291	48.6474	34	PT_F00002
2020-07-17	2020	2659.67	58.1998	0.924107	0.644465	0.661891	2.98593	0.55281	0.769833	0.44092	0	1	1	24	26.2	21.7	16.1	23.6	498.4	375	484.3	133.291	48.6474	35	PT_F00002
2020-07-18	2020	2764.67	60.8664	0.943126	0.658216	0.681098	3.09717	0.565658	0.780168	0.454612	0	1	1	26.9	29.6	24.1	8.1	48.1	515.3	423.1	492.4	133.291	48.6474	36	PT_F00002
2020-07-19	2020	2852.99	63.0994	0.958528	0.671967	0.700305	3.20841	0.578505	0.790504	0.468304	0	1	1	24.7	28.3	21.1	6	16.1	530	439.2	498.4	133.291	48.6474	37	PT_F00002
2020-07-20	2020	3037.99	65.1994	0.952004	0.685718	0.719512	3.31964	0.591353	0.800839	0.481996	0	1	1	25.1	28.6	21.6	18.3	0.2	545.1	439.4	516.7	133.291	48.6474	38	PT_F00002
2020-07-21	2020	3123.65	67.2329	0.964624	0.699468	0.73872	3.43088	0.6042	0.811175	0.495688	0	1	1	24.6	26.4	22.8	7.6	12.3	559.7	451.7	524.3	133.291	48.6474	39	PT_F00002
2020-07-22	2020	3216.99	72.8987	1.02682	0.713219	0.757927	3.54212	0.617048	0.82151	0.50938	0	1	1	26.5	28.3	24.6	7.7	8.7	576.2	460.4	532	133.291	48.6474	40	PT_F00002
2020-07-23	2020	3393.32	79.3981	1.08162	0.72697	0.777134	3.65335	0.629895	0.831846	0.523071	0	1	1	24.7	28.1	21.2	13.5	1.8	590.9	462.2	545.5	133.291	48.6474	41	PT_F00002
2020-07-24	2020	3652.99	85.9638	1.11816	0.740721	0.796342	3.76459	0.642743	0.842181	0.536763	0	1	1	25.5	29.1	21.9	24.2	0	606.4	462.2	569.7	133.291	48.6474	42	PT_F00002
2020-07-25	2020	3899.65	90.6302	1.13141	0.754472	0.815549	3.87582	0.65559	0.852517	0.550455	0	1	1	25.3	29.9	20.6	22	0	621.7	462.2	591.7	133.291	48.6474	43	PT_F00002
2020-07-26	2020	4054.99	94.3622	1.14947	0.768223	0.834756	3.98706	0.668438	0.862852	0.564147	0	1	1	24.1	26.6	21.5	10.5	41.7	635.8	503.9	602.2	133.291	48.6474	44	PT_F00002
2020-07-27	2020	4164.99	96.7952	1.15945	0.781974	0.853964	4.0983	0.681285	0.873188	0.577839	0	1	1	24.3	25.8	22.8	6.2	2.1	650.1	506	608.4	133.291	48.6474	45	PT_F00002
2020-07-28	2020	4279.99	98.6277	1.16138	0.795725	0.873171	4.20953	0.694133	0.883523	0.591531	0	1	1	25	26.4	23.5	6.6	13.5	665.1	519.5	615	133.291	48.6474	46	PT_F00002
2020-07-29	2020	4415.6	99.6947	1.15105	0.809476	0.892378	4.32077	0.70698	0.893859	0.605223	0	1	1	26.6	29	24.2	9.5	22.2	681.7	541.7	624.5	133.291	48.6474	47	PT_F00002
2020-07-30	2020	4544.87	100.461	1.1389	0.823227	0.911585	4.43201	0.719828	0.904194	0.618914	0	1	1	27.7	29.4	25.9	9	4.8	699.4	546.5	633.5	133.291	48.6474	48	PT_F00002
2020-07-31	2020	4684.2	100.894	1.12212	0.836978	0.930793	4.54324	0.732675	0.91453	0.632606	0	1	1	28.5	30.9	26.1	11.8	5.6	717.9	552.1	645.3	133.291	48.6474	49	PT_F00002
2020-08-01	2020	4847.53	106.622	1.16037	0.850729	0.95	4.65448	0.745523	0.924865	0.646298	1	1	1	29.9	32.4	27.3	15.9	5	737.8	557.1	661.2	133.291	48.6474	50	PT_F00002
2020-08-02	2020	5015.84	112.448	1.19762	0.842829	0.938966	4.5704	0.73781	0.91841	0.636802	0	1	1	29.8	32.5	27	16	0.9	757.6	558	677.2	133.291	48.6474	51	PT_F00002
2020-08-03	2020	5246.74	115.577	1.19638	0.834929	0.927931	4.48631	0.730097	0.911955	0.627307	0	1	1	29.7	33.3	26.1	23.6	0	777.3	558	700.8	133.291	48.6474	52	PT_F00002
2020-08-04	2020	5422.31	117.574	1.19194	0.82703	0.916897	4.40223	0.722383	0.905499	0.617811	0	1	1	28.5	30.9	26.1	14.8	1.8	795.8	559.8	715.6	133.291	48.6474	53	PT_F00002
2020-08-05	2020	5616.21	119.04	1.18024	0.81913	0.905863	4.31815	0.71467	0.899044	0.608316	0	1	1	29.4	32	26.8	17.7	0.7	815.2	560.5	733.3	133.291	48.6474	54	PT_F00002
2020-08-06	2020	5800.78	120.005	1.16571	0.81123	0.894829	4.23407	0.706957	0.892589	0.59882	0	1	1	29.1	32.3	25.8	16.3	13.4	834.3	573.9	749.6	133.291	48.6474	55	PT_F00002
2020-08-07	2020	5924.37	120.271	1.15281	0.80333	0.883794	4.14998	0.699244	0.886134	0.589324	0	1	1	28.1	30.4	25.9	8.6	24.4	852.4	598.3	758.2	133.291	48.6474	56	PT_F00002
2020-08-08	2020	5982.33	120.904	1.15176	0.795431	0.87276	4.0659	0.69153	0.879678	0.579829	0	1	1	26.4	27.4	25.4	2.7	36.1	868.8	634.4	760.9	133.291	48.6474	57	PT_F00002
2020-08-09	2020	6107.93	121.038	1.138	0.787531	0.861726	3.98182	0.683817	0.873223	0.570333	0	1	1	27.8	30.5	25.2	8.8	19.9	886.6	654.3	769.7	133.291	48.6474	58	PT_F00002
2020-08-10	2020	6263.51	121.171	1.12129	0.779631	0.850691	3.89773	0.676104	0.866768	0.560838	0	1	1	27.6	30.6	24.7	12.2	17.7	904.2	672	781.9	133.291	48.6474	59	PT_F00002
2020-08-11	2020	6431.1	121.304	1.10398	0.771732	0.839657	3.81365	0.668391	0.860312	0.551342	0	1	1	29	31.7	26.4	14.1	1.9	923.2	673.9	796	133.291	48.6474	60	PT_F00002
2020-08-12	2020	6635	121.471	1.08394	0.763832	0.828623	3.72957	0.660678	0.853857	0.541846	0	1	1	29.1	32.1	26.2	19.2	0.1	942.3	674	815.2	133.291	48.6474	61	PT_F00002
2020-08-13	2020	6858.89	122.237	1.06818	0.755932	0.817588	3.64549	0.652964	0.847402	0.532351	0	1	1	30.1	33	27.2	22.8	0	962.4	674	838	133.291	48.6474	62	PT_F00002
2020-08-14	2020	7049.13	122.804	1.05478	0.748033	0.806554	3.5614	0.645251	0.840946	0.522855	0	1	1	30.2	33	27.4	17.8	0	982.6	674	855.8	133.291	48.6474	63	PT_F00002
2020-08-15	2020	7269.38	123.304	1.03874	0.740133	0.79552	3.47732	0.637538	0.834491	0.51336	0	1	1	30.4	35	25.9	23.2	0	1003	674	879	133.291	48.6474	64	PT_F00002
2020-08-16	2020	7479.68	123.704	1.02354	0.732233	0.784486	3.39324	0.629825	0.828036	0.503864	0	1	1	30.6	35	26.2	23.1	0.4	1023.6	674.4	902.1	133.291	48.6474	65	PT_F00002
2020-08-17	2020	7691.31	124.004	1.00814	0.724333	0.773451	3.30916	0.622111	0.82158	0.494368	0	1	1	29.9	34.4	25.4	23.2	0	1043.5	674.4	925.3	133.291	48.6474	66	PT_F00002
2020-08-18	2020	7905.61	124.237	0.992687	0.716434	0.762417	3.22507	0.614398	0.815125	0.484873	0	1	1	29.3	33.7	25	23.6	0	1062.8	674.4	948.9	133.291	48.6474	67	PT_F00002
2020-08-19	2020	8109.58	124.603	0.979744	0.708534	0.751383	3.14099	0.606685	0.80867	0.475377	0	1	1	29.6	34.2	25.2	22.4	0	1082.4	674.4	971.3	133.291	48.6474	68	PT_F00002
2020-08-20	2020	8274.22	124.87	0.969493	0.700634	0.740348	3.05691	0.598972	0.802215	0.465882	0	1	1	29	32.4	25.6	15.9	0.8	1101.4	675.2	987.2	133.291	48.6474	69	PT_F00002
2020-08-21	2020	8419.87	125.103	0.960686	0.692735	0.729314	2.97282	0.591259	0.795759	0.456386	0	1	1	27.6	30.6	24.6	13	0.1	1119	675.3	1000.2	133.291	48.6474	70	PT_F00002
2020-08-22	2020	8626.75	125.47	0.948935	0.684835	0.71828	2.88874	0.583545	0.789304	0.44689	0	1	1	27.4	31.1	23.9	20	0.2	1136.4	675.5	1020.2	133.291	48.6474	71	PT_F00002
2020-08-23	2020	8828.39	125.904	0.938427	0.676935	0.707246	2.80466	0.575832	0.782849	0.437395	0	1	1	28	31.6	24.6	21.6	0	1154.4	675.5	1041.8	133.291	48.6474	72	PT_F00002
2020-08-24	2020	9022.7	126.27	0.928336	0.669036	0.696211	2.72058	0.568119	0.776393	0.427899	0	1	1	29.3	33.4	25.4	21.8	0	1173.7	675.5	1063.6	133.291	48.6474	73	PT_F00002
2020-08-25	2020	9190.34	126.703	0.920762	0.661136	0.685177	2.63649	0.560406	0.769938	0.418404	0	1	1	29.5	33.2	26	19.5	3.8	1193.2	679.3	1083.1	133.291	48.6474	74	PT_F00002
2020-08-26	2020	9310.93	128.737	0.927947	0.653236	0.674143	2.55241	0.552692	0.763483	0.408908	0	1	1	26.1	28.4	23.8	9.7	20	1209.3	699.3	1092.8	133.291	48.6474	75	PT_F00002
2020-08-27	2020	9427.54	129.637	0.927188	0.645337	0.663108	2.46833	0.544979	0.757027	0.399412	0	1	1	25.5	27.4	23.7	9.3	1.1	1224.8	700.4	1102.1	133.291	48.6474	76	PT_F00002
2020-08-28	2020	9507.54	130.403	0.927696	0.637437	0.652074	2.38425	0.537266	0.750572	0.389917	0	1	1	24.8	26.5	23.1	4.8	2.3	1239.6	702.7	1106.9	133.291	48.6474	77	PT_F00002
2020-08-29	2020	9607.87	131.103	0.926544	0.629537	0.64104	2.30016	0.529553	0.744117	0.380421	0	1	1	25.9	27.4	24.4	7.1	3.5	1255.5	706.2	1114	133.291	48.6474	78	PT_F00002
2020-08-30	2020	9789.87	131.403	0.917715	0.621637	0.630005	2.21608	0.521839	0.737662	0.370926	0	1	1	28.1	31.1	25.3	15.9	0.4	1273.6	706.6	1129.9	133.291	48.6474	79	PT_F00002
2020-08-31	2020	9990.86	131.37	0.905807	0.613738	0.618971	2.132	0.514126	0.731206	0.36143	1	1	1	27.9	31.9	24.1	19.4	0.3	1291.5	706.9	1149.3	133.291	48.6474	80	PT_F00002
2020-09-01	2020	10160.9	131.27	0.895541	0.59157	0.588008	2.06568	0.511623	0.7028	0.346138	0	1	1	27.2	30.8	23.8	15.2	2.4	1308.7	709.3	1164.5	133.291	48.6474	81	PT_F00002
2020-09-02	2020	10347.5	131.17	0.884648	0.569403	0.557045	1.99936	0.509119	0.674393	0.330845	0	1	1	24	28.9	19.3	17.4	2.4	1322.7	711.7	1181.9	133.291	48.6474	82	PT_F00002
2020-09-03	2020	10572.2	131.07	0.872086	0.547236	0.526081	1.93303	0.506616	0.645987	0.315553	0	1	1	23.2	28.1	18.5	24	0	1335.9	711.7	1205.9	133.291	48.6474	83	PT_F00002
2020-09-04	2020	10777.2	130.97	0.860936	0.525069	0.495118	1.86671	0.504113	0.61758	0.300261	0	1	1	25.4	30.6	20.4	21.9	0	1351.3	711.7	1227.8	133.291	48.6474	84	PT_F00002
2020-09-05	2020	10984.8	130.87	0.849992	0.502901	0.464155	1.80039	0.501609	0.589174	0.284968	1	1	1	24	30.8	17.5	22.9	0	1365.3	711.7	1250.7	133.291	48.6474	85	PT_F00002
2020-09-06	2020	11184.2	130.77	0.839771	0.503827	0.465448	1.80635	0.501381	0.590761	0.286344	0	1	1	25.4	30.1	20.9	22.5	0.3	1380.7	712	1273.2	133.291	48.6474	86	PT_F00002
2020-09-07	2020	11377.2	130.637	0.829922	0.504753	0.466742	1.8123	0.501153	0.592349	0.287719	0	1	1	25.4	30.3	20.8	22.2	0	1396.1	712	1295.4	133.291	48.6474	87	PT_F00002
2020-09-08	2020	11560.5	130.537	0.820975	0.505679	0.468035	1.81826	0.500924	0.593937	0.289094	0	1	1	25.7	31.9	19.9	21.8	0.4	1411.8	712.4	1317.2	133.291	48.6474	88	PT_F00002
2020-09-09	2020	11728.8	130.437	0.812907	0.506605	0.469329	1.82422	0.500696	0.595525	0.29047	0	1	1	25.1	30.7	19.9	19.5	0.8	1426.9	713.2	1336.7	133.291	48.6474	89	PT_F00002
2020-09-10	2020	11814.2	130.437	0.809202	0.507531	0.470622	1.83017	0.500468	0.597112	0.291845	0	1	1	23.9	27.3	20.7	7.1	17.6	1440.8	730.8	1343.8	133.291	48.6474	90	PT_F00002
2020-09-11	2020	11956.5	130.437	0.803119	0.508457	0.471916	1.83613	0.500239	0.5987	0.293221	0	1	1	23	26.4	19.9	16.1	2.1	1453.8	732.9	1359.9	133.291	48.6474	91	PT_F00002
2020-09-12	2020	12102.8	130.437	0.796987	0.509383	0.473209	1.84209	0.500011	0.600288	0.294596	0	1	1	22.5	26	19.3	17.6	1.5	1466.3	734.4	1377.5	133.291	48.6474	92	PT_F00002
2020-09-13	2020	12242.5	130.671	0.792718	0.51031	0.474503	1.84804	0.499783	0.601876	0.295971	0	1	1	22.1	26.2	18.2	17	1.2	1478.4	735.6	1394.5	133.291	48.6474	93	PT_F00002
2020-09-14	2020	12359.8	132.843	0.801142	0.511236	0.475796	1.854	0.499554	0.603464	0.297347	0	1	1	23	26.1	20.2	13.5	2.4	1491.4	738	1408	133.291	48.6474	94	PT_F00002
2020-09-15	2020	12417.8	135.342	0.813818	0.512162	0.47709	1.85996	0.499326	0.605051	0.298722	0	1	1	20.9	23.7	18.4	5	3.2	1502.3	741.2	1413	133.291	48.6474	95	PT_F00002
2020-09-16	2020	12533.1	138.24	0.826367	0.513088	0.478383	1.86591	0.499098	0.606639	0.300097	0	1	1	24.3	27.9	21	14.1	11.1	1516.6	752.3	1427.1	133.291	48.6474	96	PT_F00002
2020-09-17	2020	12577.5	139.703	0.833157	0.514014	0.479676	1.87187	0.498869	0.608227	0.301473	0	1	1	20.5	23.5	17.8	3.6	2.2	1527.1	754.5	1430.7	133.291	48.6474	97	PT_F00002
2020-09-18	2020	12716.5	141.065	0.83539	0.51494	0.48097	1.87783	0.498641	0.609815	0.302848	0	1	1	20.5	25.6	15.8	21	0	1537.6	754.5	1451.7	133.291	48.6474	98	PT_F00002
2020-09-19	2020	12838.8	141.801	0.834806	0.515866	0.482263	1.88378	0.498413	0.611403	0.304224	0	1	1	20.6	26.6	15.1	20	0	1548.2	754.5	1471.7	133.291	48.6474	99	PT_F00002
2020-09-20	2020	12955.2	142.998	0.83699	0.516792	0.483557	1.88974	0.498184	0.61299	0.305599	0	1	1	22.4	27.3	18	20	0	1560.6	754.5	1491.7	133.291	48.6474	100	PT_F00002
2020-09-21	2020	13046.8	143.333	0.835264	0.517718	0.48485	1.8957	0.497956	0.614578	0.306974	0	1	1	23.4	26.6	20.4	14	2.5	1574	757	1505.7	133.291	48.6474	101	PT_F00002
2020-09-22	2020	13124.4	144.499	0.838932	0.518644	0.486144	1.90165	0.497728	0.616166	0.30835	0	1	1	22.5	25.6	19.6	12	1.2	1586.5	758.2	1517.7	133.291	48.6474	102	PT_F00002
2020-09-23	2020	13204	145.099	0.839233	0.51957	0.487437	1.90761	0.497499	0.617754	0.309725	0	1	1	20.4	24.6	16.6	12.9	0.6	1596.9	758.8	1530.6	133.291	48.6474	103	PT_F00002
2020-09-24	2020	13261.2	146.763	0.846478	0.520496	0.488731	1.91357	0.497271	0.619342	0.3111	0	1	1	20.6	25	16.6	16.6	0	1607.5	758.8	1547.2	133.291	48.6474	104	PT_F00002
2020-09-25	2020	13261.2	146.763	0.846478	0.521422	0.490024	1.91952	0.497043	0.620929	0.312476	0	1	1	21.1	24.9	17.7	15.3	0.5	1618.6	759.3	1562.5	133.291	48.6474	105	PT_F00002
2020-09-26	2020	13261.2	146.763	0.846478	0.522348	0.491318	1.92548	0.496814	0.622517	0.313851	0	1	1	20.9	24.8	17.3	16.9	0.3	1629.5	759.6	1579.4	133.291	48.6474	106	PT_F00002
2021-06-10	2021	69	2	0.317012	0.0555622	0.0325206	1.033	0.0667802	0.0920598	0.0153538	0	1	1	26.8	31.2	22.3	16.2	0.3	0	0	0	286.666	114.666	0	PT_F00003
2021-06-11	2021	70	2	0.314152	0.0618876	0.0390247	1.04095	0.072478	0.102005	0.0191012	0	1	1	27.6	32.7	22.2	23.6	0	17.6	0	23.6	286.666	114.666	1	PT_F00003
2021-06-12	2021	70	2	0.314152	0.068213	0.0455288	1.0489	0.0781758	0.111951	0.0228486	0	1	1	28	32.9	22.9	24.1	0	35.6	0	47.7	286.666	114.666	2	PT_F00003
2021-06-13	2021	73	2	0.305955	0.0745383	0.0520329	1.05685	0.0838736	0.121896	0.026596	0	1	1	27.3	31.1	23.4	16.8	4.6	52.9	4.6	64.5	286.666	114.666	3	PT_F00003
2021-06-14	2021	76	2.1	0.313204	0.0808637	0.058537	1.0648	0.0895714	0.131842	0.0303434	0	1	1	26	27.3	24.7	7.5	20.1	68.9	24.7	72	286.666	114.666	4	PT_F00003
2021-06-15	2021	81	2.2	0.315209	0.087189	0.0650411	1.07275	0.0952692	0.141787	0.0340909	0	1	1	26.8	31.4	22	14.2	4.8	85.7	29.5	86.2	286.666	114.666	5	PT_F00003
2021-06-16	2021	91	2.4	0.319548	0.0935144	0.0715452	1.0807	0.100967	0.151733	0.0378383	0	1	1	25.2	28.5	21.7	11.6	5.7	100.9	35.2	97.8	286.666	114.666	6	PT_F00003
2021-06-17	2021	101	2.7	0.336637	0.0998398	0.0780493	1.08865	0.106665	0.161678	0.0415857	0	1	1	25.5	28.3	22.6	10.8	1.4	116.4	36.6	108.6	286.666	114.666	7	PT_F00003
2021-06-18	2021	112	2.9	0.338775	0.106165	0.0845534	1.09659	0.112363	0.171624	0.0453331	0	1	1	23.2	26.4	19.8	11.2	0.1	129.6	36.7	119.8	286.666	114.666	8	PT_F00003
2021-06-19	2021	137	3.6	0.370416	0.11249	0.0910576	1.10454	0.118061	0.181569	0.0490805	0	1	1	25.1	29.5	20.5	25.9	0	144.7	36.7	145.7	286.666	114.666	9	PT_F00003
2021-06-20	2021	171	4.4	0.393719	0.118816	0.0975617	1.11249	0.123758	0.191515	0.0528279	0	1	1	25.5	30.9	19.8	25.2	0	160.2	36.7	170.9	286.666	114.666	10	PT_F00003
2021-06-21	2021	216	5.5	0.424794	0.125141	0.104066	1.12044	0.129456	0.20146	0.0565753	0	1	1	25.8	31.9	19.4	26.3	0	176	36.7	197.2	286.666	114.666	11	PT_F00003
2021-06-22	2021	245	6.5	0.463724	0.131467	0.11057	1.12839	0.135154	0.211405	0.0603228	1	1	1	27	32.5	21.2	28.7	0	193	36.7	225.9	286.666	114.666	12	PT_F00003
2021-06-23	2021	306	7.8	0.483739	0.162138	0.142109	1.20803	0.158485	0.244978	0.0813533	0	1	1	28.3	33.5	22.8	26.6	0.1	211.3	36.8	252.5	286.666	114.666	13	PT_F00003
2021-06-24	2021	377	9.5	0.516594	0.19281	0.173647	1.28768	0.181815	0.27855	0.102384	0	1	1	27.8	32.5	22.8	25.7	0	229.1	36.8	278.2	286.666	114.666	14	PT_F00003
2021-06-25	2021	425	10.7	0.539535	0.223482	0.205186	1.36732	0.205146	0.312122	0.123414	0	1	1	27.2	30.4	23.9	10.9	2.6	246.3	39.4	289.1	286.666	114.666	15	PT_F00003
2021-06-26	2021	485	12.1	0.561422	0.254154	0.236725	1.44697	0.228477	0.345694	0.144445	0	1	1	26.2	29	23.3	13.2	0.1	262.5	39.5	302.3	286.666	114.666	16	PT_F00003
2021-06-27	2021	565	14.2	0.598438	0.284826	0.268263	1.52661	0.251808	0.379266	0.165475	0	1	1	27.5	31.8	23	18.8	1.8	280	41.3	321.1	286.666	114.666	17	PT_F00003
2021-06-28	2021	657	16.5	0.632323	0.315498	0.299802	1.60625	0.275138	0.412838	0.186506	0	1	1	26.4	30.5	22.2	19.3	0.8	296.4	42.1	340.4	286.666	114.666	18	PT_F00003
2021-06-29	2021	761	19.1	0.66724	0.34617	0.331341	1.6859	0.298469	0.44641	0.207536	0	1	1	27.8	31.6	23.8	20.4	0	314.2	42.1	360.8	286.666	114.666	19	PT_F00003
2021-06-30	2021	878	21.9333	0.700203	0.376842	0.362879	1.76554	0.3218	0.479982	0.228567	0	1	1	27.6	32.4	22.5	21.4	0	331.8	42.1	382.2	286.666	114.666	20	PT_F00003
2021-07-01	2021	1019	24.5333	0.713063	0.407514	0.394418	1.84519	0.34513	0.513555	0.249598	0	1	1	28.1	32.6	23.5	25	0	349.9	42.1	407.2	286.666	114.666	21	PT_F00003
2021-07-02	2021	1127	28.3	0.771961	0.438186	0.425957	1.92483	0.368461	0.547127	0.270628	0	1	1	27.6	30.5	24.6	14.1	32	367.5	74.1	421.3	286.666	114.666	22	PT_F00003
2021-07-03	2021	1257	31.5	0.80214	0.468858	0.457496	2.00448	0.391792	0.580699	0.291659	0	1	1	26.8	30.6	22.8	17	3.9	384.3	78	438.3	286.666	114.666	23	PT_F00003
2021-07-04	2021	1364	34.1	0.824788	0.49953	0.489034	2.08412	0.415123	0.614271	0.312689	0	1	1	25	28.1	21.8	11.2	38.9	399.3	116.9	449.5	286.666	114.666	24	PT_F00003
2021-07-05	2021	1413	35.4	0.837404	0.530201	0.520573	2.16376	0.438453	0.647843	0.33372	0	1	1	23.2	24.5	21.8	3.2	53.9	412.5	170.8	452.7	286.666	114.666	25	PT_F00003
2021-07-06	2021	1484	37.1	0.850926	0.560873	0.552112	2.24341	0.461784	0.681415	0.35475	0	1	1	26	27.5	24.5	5.4	15.6	428.5	186.4	458.1	286.666	114.666	26	PT_F00003
2021-07-07	2021	1625.33	40.8	0.883665	0.591545	0.58365	2.32305	0.485115	0.714987	0.375781	0	1	1	27.9	30.5	25.2	15.6	15.4	446.4	201.8	473.7	286.666	114.666	27	PT_F00003
2021-07-08	2021	1717.33	43	0.899562	0.622217	0.615189	2.4027	0.508446	0.748559	0.396811	0	1	1	26.1	28.3	23.9	7.2	4.8	462.5	206.6	480.9	286.666	114.666	28	PT_F00003
2021-07-09	2021	1873.33	47.1	0.932813	0.652889	0.646728	2.48234	0.531776	0.782132	0.417842	0	1	1	28.4	31.7	25	16.7	2.7	480.9	209.3	497.6	286.666	114.666	29	PT_F00003
2021-07-10	2021	2043	51.4	0.963863	0.683561	0.678266	2.56198	0.555107	0.815704	0.438872	1	1	1	29.2	32.9	25.4	18.5	9.1	500.1	218.4	516.1	286.666	114.666	30	PT_F00003
2021-07-11	2021	2219.33	56.1	0.998536	0.648665	0.642384	2.43526	0.524922	0.790042	0.417188	0	1	1	30.9	34.2	27.4	20.1	0	521	218.4	536.2	286.666	114.666	31	PT_F00003
2021-07-12	2021	2396.33	60.5	1.02603	0.613769	0.606502	2.30854	0.494737	0.76438	0.395504	1	1	1	31.4	34.1	28.7	19.4	0	542.4	218.4	555.6	286.666	114.666	32	PT_F00003
2021-07-13	2021	2567.33	64.6333	1.04955	0.628458	0.621606	2.50118	0.510595	0.774528	0.412689	0	1	1	30.3	33.4	27.2	16.9	7.6	562.7	226	572.5	286.666	114.666	33	PT_F00003
2021-07-14	2021	2751.33	69.4	1.07887	0.643147	0.63671	2.69382	0.526453	0.784676	0.429875	0	1	1	30.9	34.4	27.3	19.1	8.2	583.6	234.2	591.6	286.666	114.666	34	PT_F00003
2021-07-15	2021	2929.67	73.8	1.10276	0.657835	0.651814	2.88646	0.542311	0.794825	0.44706	0	1	1	30.6	34.3	26.7	17.4	5.8	604.2	240	609	286.666	114.666	35	PT_F00003
2021-07-16	2021	3047.33	76.3	1.11218	0.672524	0.666918	3.0791	0.558169	0.804973	0.464246	0	1	1	27.6	29.9	25.2	7.8	9.6	621.8	249.6	616.8	286.666	114.666	36	PT_F00003
2021-07-17	2021	3235.33	81.0333	1.13746	0.687213	0.682021	3.27175	0.574027	0.815121	0.481432	0	1	1	27.3	30.5	24.1	14.4	7.2	639.1	256.8	631.2	286.666	114.666	37	PT_F00003
2021-07-18	2021	3485.33	87.4	1.17063	0.701902	0.697125	3.46439	0.589886	0.825269	0.498617	0	1	1	27.4	31	23.8	22.2	0.2	656.5	257	653.4	286.666	114.666	38	PT_F00003
2021-07-19	2021	3734.33	93.6333	1.20076	0.71659	0.712229	3.65703	0.605744	0.835418	0.515803	0	1	1	28.1	30.8	25.4	21.7	0.1	674.6	257.1	675.1	286.666	114.666	39	PT_F00003
2021-07-20	2021	3968.33	99.5333	1.22848	0.731279	0.727333	3.84967	0.621602	0.845566	0.532988	0	1	1	28.6	31.7	25.5	19.8	0.7	693.2	257.8	694.9	286.666	114.666	40	PT_F00003
2021-07-21	2021	4221.33	105.8	1.25595	0.745968	0.742437	4.04231	0.63746	0.855714	0.550174	0	1	1	27.5	30.8	24.2	21.4	0	710.7	257.8	716.3	286.666	114.666	41	PT_F00003
2021-07-22	2021	4471.67	112.033	1.28254	0.760656	0.75754	4.23495	0.653318	0.865862	0.567359	0	1	1	27.7	30.6	24.8	20.8	0.1	728.4	257.9	737.1	286.666	114.666	42	PT_F00003
2021-07-23	2021	4731.33	118.6	1.31029	0.775345	0.772644	4.42759	0.669176	0.876011	0.584545	0	1	1	28.1	31.2	24.9	22	0.3	746.5	258.2	759.1	286.666	114.666	43	PT_F00003
2021-07-24	2021	4937.67	123.7	1.33037	0.790034	0.787748	4.62023	0.685034	0.886159	0.60173	0	1	1	28	30.1	25.9	15.1	1.3	764.5	259.5	774.2	286.666	114.666	44	PT_F00003
2021-07-25	2021	5078.67	127.133	1.34325	0.804722	0.802852	4.81287	0.700893	0.896307	0.618916	0	1	1	27.3	29.1	25.4	8.2	7.3	781.8	266.8	782.4	286.666	114.666	45	PT_F00003
2021-07-26	2021	5125.67	128.333	1.34809	0.819411	0.817956	5.00551	0.716751	0.906455	0.636101	0	1	1	26.1	26.6	25.5	1.5	47.5	797.9	314.3	783.9	286.666	114.666	46	PT_F00003
2021-07-27	2021	5175.33	129.5	1.3521	0.8341	0.833059	5.19815	0.732609	0.916604	0.653287	0	1	1	25.9	26.2	25.6	1.6	129.7	813.8	444	785.5	286.666	114.666	47	PT_F00003
2021-07-28	2021	5278.33	131.433	1.35536	0.848789	0.848163	5.39079	0.748467	0.926752	0.670473	0	1	1	26.9	28.5	25.2	5	42.5	830.7	486.5	790.5	286.666	114.666	48	PT_F00003
2021-07-29	2021	5498.33	135.1	1.35778	0.863477	0.863267	5.58343	0.764325	0.9369	0.687658	0	1	1	25.7	28.4	22.9	15.9	0.3	846.4	486.8	806.4	286.666	114.666	49	PT_F00003
2021-07-30	2021	5784.67	140.1	1.36372	0.878166	0.878371	5.77607	0.780183	0.947048	0.704844	1	1	1	28	31	25	24.8	0	864.4	486.8	831.2	286.666	114.666	50	PT_F00003
2021-07-31	2021	6043.33	144.1	1.36452	0.680555	0.675176	4.04942	0.596702	0.818584	0.551317	0	1	1	27.8	32	23.6	21.4	0.7	882.2	487.5	852.6	286.666	114.666	51	PT_F00003
2021-08-01	2021	6305.33	147.9	1.36356	0.482945	0.471981	2.32277	0.41322	0.690119	0.39779	1	1	1	27.8	31.7	23.8	21.6	0.3	900	487.8	874.2	286.666	114.666	52	PT_F00003
2021-08-02	2021	6568.67	151.6	1.3621	0.559713	0.550918	3.03527	0.483849	0.743459	0.460137	0	1	1	28.1	31.9	24.2	21.9	0.2	918.1	488	896.1	286.666	114.666	53	PT_F00003
2021-08-03	2021	6814.67	154.233	1.35403	0.63648	0.629855	3.74777	0.554477	0.796798	0.522484	0	1	1	28.3	30.8	25.7	19.4	1.6	936.4	489.6	915.5	286.666	114.666	54	PT_F00003
2021-08-04	2021	7053	156.6	1.34536	0.713248	0.708792	4.46028	0.625106	0.850138	0.584831	0	1	1	27.9	31.5	24.2	18.5	1.1	954.3	490.7	934	286.666	114.666	55	PT_F00003
2021-08-05	2021	7301.33	159	1.33652	0.790016	0.787729	5.17278	0.695734	0.903477	0.647178	0	1	1	27.9	31.1	24.7	19.6	0.4	972.2	491.1	953.6	286.666	114.666	56	PT_F00003
2021-08-06	2021	7543.67	161	1.32578	0.866783	0.866666	5.88528	0.766363	0.956817	0.709525	1	1	1	27.8	30.9	24.6	18.8	3	990	494.1	972.4	286.666	114.666	57	PT_F00003
2021-08-07	2021	7760.67	162.433	1.31389	0.873017	0.873077	6.26679	0.775207	0.95853	0.718908	0	1	1	26.6	30.1	23.1	15.5	0.3	1006.6	494.4	987.9	286.666	114.666	58	PT_F00003
2021-08-08	2021	8041.67	165.1	1.30587	0.879251	0.879487	6.6483	0.78405	0.960244	0.728291	0	1	1	27.2	31	23.5	23.4	0	1023.8	494.4	1011.3	286.666	114.666	59	PT_F00003
2021-08-09	2021	8254.33	166.1	1.29235	0.885486	0.885897	7.02981	0.792894	0.961958	0.737674	0	1	1	26.5	30	23.1	15	0.6	1040.3	495	1026.3	286.666	114.666	60	PT_F00003
2021-08-10	2021	8518.67	167.833	1.28016	0.89172	0.892308	7.41132	0.801738	0.963671	0.747057	0	1	1	27.9	31.5	24.4	21.6	0.1	1058.2	495.1	1047.9	286.666	114.666	61	PT_F00003
2021-08-11	2021	8736.67	168.4	1.2642	0.897954	0.898718	7.79283	0.810582	0.965385	0.756439	0	1	1	27.5	30.4	24.7	15.8	2.1	1075.7	497.2	1063.7	286.666	114.666	62	PT_F00003
2021-08-12	2021	8882.67	168.3	1.25032	0.904188	0.905128	8.17434	0.819425	0.967099	0.765822	0	1	1	26.3	29	23.7	8.3	0.3	1092	497.5	1072	286.666	114.666	63	PT_F00003
2021-08-13	2021	8977.67	168.3	1.24197	0.910422	0.911538	8.55585	0.828269	0.968813	0.775205	0	1	1	24.5	26.7	22.4	4.3	21.2	1106.5	518.7	1076.3	286.666	114.666	64	PT_F00003
2021-08-14	2021	9200.67	168.2	1.2222	0.916656	0.917949	8.93736	0.837113	0.970526	0.784588	0	1	1	25.2	28.1	22.3	15.7	1	1121.7	519.7	1092	286.666	114.666	65	PT_F00003
2021-08-15	2021	9448.67	168.633	1.20498	0.92289	0.924359	9.31887	0.845957	0.97224	0.793971	0	1	1	25.7	28.9	22.5	18.7	0.4	1137.4	520.1	1110.7	286.666	114.666	66	PT_F00003
2021-08-16	2021	9665.67	169.333	1.1928	0.929124	0.930769	9.70038	0.854801	0.973954	0.803354	0	1	1	25.1	28.2	22.1	15.1	1.2	1152.5	521.3	1125.8	286.666	114.666	67	PT_F00003
2021-08-17	2021	9915.67	170.4	1.18116	0.935358	0.937179	10.0819	0.863644	0.975667	0.812736	0	1	1	25.8	29.1	22.6	18.9	1	1168.3	522.3	1144.7	286.666	114.666	68	PT_F00003
2021-08-18	2021	10167.7	171.4	1.16945	0.941592	0.94359	10.4634	0.872488	0.977381	0.822119	0	1	1	24.9	29.1	20.7	19.1	0.7	1183.2	523	1163.8	286.666	114.666	69	PT_F00003
2021-08-19	2021	10432.7	172.2	1.15602	0.947827	0.95	10.8449	0.881332	0.979095	0.831502	1	1	1	26.7	30	23.4	20.9	0.1	1199.9	523.1	1184.7	286.666	114.666	70	PT_F00003
2021-08-20	2021	10544.7	172.2	1.14827	0.945641	0.947752	10.658	0.877936	0.979493	0.828176	0	1	1	26.1	27.9	24.4	5.7	15.1	1216	538.2	1190.4	286.666	114.666	71	PT_F00003
2021-08-21	2021	10741.7	172.1	1.1343	0.943455	0.945505	10.4711	0.87454	0.979892	0.824849	0	1	1	26.8	29.6	24	13.8	1.3	1232.8	539.5	1204.2	286.666	114.666	72	PT_F00003
2021-08-22	2021	10911.7	172	1.12248	0.941269	0.943257	10.2842	0.871144	0.980291	0.821523	0	1	1	27.3	29.3	25.3	11.2	0.8	1250.1	540.3	1215.4	286.666	114.666	73	PT_F00003
2021-08-23	2021	11055.7	171.9	1.1126	0.939083	0.94101	10.0973	0.867749	0.980689	0.818197	0	1	1	27	30.2	23.9	8.9	13.1	1267.1	553.4	1224.3	286.666	114.666	74	PT_F00003
2021-08-24	2021	11237.7	171.8	1.10057	0.936897	0.938762	9.91038	0.864353	0.981088	0.81487	0	1	1	25.4	29	22	12.6	1.2	1282.5	554.6	1236.9	286.666	114.666	75	PT_F00003
2021-08-25	2021	11497.7	171.633	1.08377	0.934712	0.936515	9.72348	0.860957	0.981486	0.811544	0	1	1	27.4	30.6	24.3	22.6	0	1299.9	554.6	1259.5	286.666	114.666	76	PT_F00003
2021-08-26	2021	11679.7	176.9	1.10603	0.932526	0.934267	9.53657	0.857561	0.981885	0.808217	0	1	1	24.8	29.2	20.6	10.9	2.8	1314.7	557.4	1270.4	286.666	114.666	77	PT_F00003
2021-08-27	2021	11843.7	176.9	1.09636	0.93034	0.932019	9.34967	0.854166	0.982283	0.804891	0	1	1	24.1	26.8	21.4	9.5	3.7	1328.8	561.1	1279.9	286.666	114.666	78	PT_F00003
2021-08-28	2021	11975.7	176.9	1.08873	0.928154	0.929772	9.16276	0.85077	0.982682	0.801565	0	1	1	24.5	26.9	22.2	7	3	1343.3	564.1	1286.9	286.666	114.666	79	PT_F00003
2021-08-29	2021	12197.7	176.9	1.0762	0.925968	0.927524	8.97585	0.847374	0.983081	0.798238	0	1	1	26.7	30.2	23.3	16.3	2.8	1360	566.9	1303.2	286.666	114.666	80	PT_F00003
2021-08-30	2021	12400.7	176.733	1.06407	0.923783	0.925277	8.78895	0.843978	0.983479	0.794912	0	1	1	28.2	31.1	25.4	15.3	2.6	1378.2	569.5	1318.5	286.666	114.666	81	PT_F00003
2021-08-31	2021	12633.7	176.633	1.05107	0.921597	0.923029	8.60204	0.840582	0.983878	0.791585	1	1	1	29.2	33.5	25.1	20.9	0.2	1397.4	569.7	1339.4	286.666	114.666	82	PT_F00003
2021-09-01	2021	12805.7	176.633	1.04215	0.908455	0.909516	8.23	0.825719	0.977904	0.778385	0	1	1	26.7	29.5	24.1	12.3	14.6	1414.1	584.3	1351.7	286.666	114.666	83	PT_F00003
2021-09-02	2021	12933.7	176.633	1.03564	0.895313	0.896002	7.85795	0.810856	0.97193	0.765184	0	1	1	22.5	25.8	19.4	8.1	2.5	1426.6	586.8	1359.8	286.666	114.666	84	PT_F00003
2021-09-03	2021	13160.7	176.5	1.02358	0.88217	0.882489	7.48591	0.795993	0.965955	0.751983	0	1	1	25.3	28.8	22	19.8	0	1441.9	586.8	1379.6	286.666	114.666	85	PT_F00003
2021-09-04	2021	13290.7	176.5	1.01726	0.869028	0.868975	7.11386	0.78113	0.959981	0.738782	0	1	1	25.8	27	24.6	8.8	7	1457.7	593.8	1388.4	286.666	114.666	86	PT_F00003
2021-09-05	2021	13460.7	176.5	1.00915	0.855886	0.855461	6.74182	0.766267	0.954007	0.725581	0	1	1	26	29.9	22.3	13.9	1.1	1473.7	594.9	1402.3	286.666	114.666	87	PT_F00003
2021-09-06	2021	13620.7	176.5	1.00166	0.842744	0.841948	6.36977	0.751404	0.948033	0.71238	0	1	1	24.5	27.3	21.8	13	0.2	1488.2	595.1	1415.3	286.666	114.666	88	PT_F00003
2021-09-07	2021	13786.7	176.5	0.994046	0.829602	0.828434	5.99773	0.736541	0.942059	0.699179	0	1	1	23.5	26.4	20.7	14.3	0.3	1501.7	595.4	1429.6	286.666	114.666	89	PT_F00003
2021-09-08	2021	13958.7	176.4	0.985753	0.81646	0.814921	5.62568	0.721678	0.936085	0.685979	0	1	1	24.5	27.6	21.6	15.5	0.2	1516.2	595.6	1445.1	286.666	114.666	90	PT_F00003
2021-09-09	2021	14118.7	176.3	0.978145	0.803318	0.801407	5.25364	0.706815	0.930111	0.672778	0	1	1	25.7	28.8	22.7	14.7	1	1531.9	596.6	1459.8	286.666	114.666	91	PT_F00003
2021-09-10	2021	14302.7	176.133	0.969281	0.790176	0.787894	4.88159	0.691952	0.924137	0.659577	1	1	1	26.8	30.8	23	19.4	0	1548.7	596.6	1479.2	286.666	114.666	92	PT_F00003
2021-09-11	2021	14465.7	176.033	0.96184	0.794623	0.792467	4.91501	0.69694	0.925121	0.661465	0	1	1	27	30.8	23.4	17.1	0.1	1565.7	596.7	1496.3	286.666	114.666	93	PT_F00003
2021-09-12	2021	14561.7	175.9	0.957115	0.79907	0.797039	4.94843	0.701928	0.926106	0.663354	0	1	1	25.8	28.7	23.1	18.9	0.1	1581.5	596.8	1515.2	286.666	114.666	94	PT_F00003
2021-09-13	2021	14682.7	175.9	0.952138	0.803516	0.801612	4.98185	0.706915	0.927091	0.665243	0	1	1	25.6	27.8	23.6	11.6	1.5	1597.1	598.3	1526.8	286.666	114.666	95	PT_F00003
2021-09-14	2021	14825.3	175.9	0.946355	0.807963	0.806184	5.01527	0.711903	0.928075	0.667131	0	1	1	24.4	27.7	21.4	15.5	0	1611.5	598.3	1542.3	286.666	114.666	96	PT_F00003
2021-09-15	2021	14960.7	175.9	0.940953	0.81241	0.810757	5.04869	0.71689	0.92906	0.66902	0	1	1	24.2	28	20.7	15.1	0	1625.7	598.3	1557.4	286.666	114.666	97	PT_F00003
2021-09-16	2021	15111.3	175.9	0.935031	0.816857	0.81533	5.08211	0.721878	0.930045	0.670908	0	1	1	23	27.7	18.6	18.5	0	1638.7	598.3	1575.9	286.666	114.666	98	PT_F00003
2021-09-17	2021	15237.7	175.9	0.93014	0.821304	0.819902	5.11553	0.726865	0.93103	0.672797	0	1	1	23.1	27.2	19.3	15	0.3	1651.8	598.6	1590.9	286.666	114.666	99	PT_F00003
2021-09-18	2021	15281.7	176.3	0.930563	0.825751	0.824475	5.14895	0.731853	0.932014	0.674685	1	1	1	23.9	27.9	20.3	16.3	0.1	1665.7	598.7	1607.2	286.666	114.666	100	PT_F00003
2021-09-19	2021	15329.7	178.8	0.941896	0.83738	0.836432	5.03522	0.739008	0.932393	0.668065	0	1	1	26.4	30.2	23	19.1	1.4	1682.1	600.1	1626.3	286.666	114.666	101	PT_F00003
2021-09-20	2021	15329.7	178.8	0.941896	0.849009	0.84839	4.9215	0.746163	0.932771	0.661444	0	1	1	22.1	24.6	19.8	7.8	0.6	1694.2	600.7	1634.1	286.666	114.666	102	PT_F00003
2021-09-21	2021	15329.7	178.8	0.941896	0.860638	0.860348	4.80778	0.753318	0.93315	0.654824	0	1	1	25.3	29.7	21.2	20.5	0	1709.5	600.7	1654.6	286.666	114.666	103	PT_F00003
2024-06-21	2024	69	2	0.317012	0.340117	0.4118	1.48971	0.276842	0.51089	0.196693	0	1	1	29.1	32.1	25.9	14.1	27.6	0	0	0	179.992	65.3316	0	PT_F00004
2024-06-22	2024	70	2	0.314152	0.340117	0.4118	1.48971	0.276842	0.51089	0.196693	0	1	1	25.9	28	23.8	5.6	9.9	15.9	9.9	5.6	179.992	65.3316	1	PT_F00004
2024-06-23	2024	71	2	0.311357	0.340117	0.4118	1.48971	0.276842	0.51089	0.196693	0	1	1	27.9	33.2	22.4	24.8	0.7	33.8	10.6	30.4	179.992	65.3316	2	PT_F00004
2024-06-24	2024	74	2	0.303344	0.340117	0.4118	1.48971	0.276842	0.51089	0.196693	0	1	1	25.5	29.2	21.6	15.2	1.1	49.3	11.7	45.6	179.992	65.3316	3	PT_F00004
2024-06-25	2024	77	2.1	0.310636	0.340117	0.4118	1.48971	0.276842	0.51089	0.196693	0	1	1	24.1	28	20.1	20.6	0	63.4	11.7	66.2	179.992	65.3316	4	PT_F00004
2024-06-26	2024	81	2.2	0.315209	0.340117	0.4118	1.48971	0.276842	0.51089	0.196693	0	1	1	25.5	28.3	22.5	21.5	0.3	78.9	12	87.7	179.992	65.3316	5	PT_F00004
2024-06-27	2024	92	2.4	0.317355	0.340117	0.4118	1.48971	0.276842	0.51089	0.196693	0	1	1	24.8	27.4	22.1	13.4	1.6	93.7	13.6	101.1	179.992	65.3316	6	PT_F00004
2024-06-28	2024	103	2.8	0.344819	0.340117	0.4118	1.48971	0.276842	0.51089	0.196693	0	1	1	26.5	29.6	23.3	12.8	70	110.2	83.6	113.9	179.992	65.3316	7	PT_F00004
2024-06-29	2024	114	3	0.346571	0.340117	0.4118	1.48971	0.276842	0.51089	0.196693	0	1	1	25.6	27.5	23.6	8.7	15.5	125.8	99.1	122.6	179.992	65.3316	8	PT_F00004
2024-06-30	2024	135	3.6	0.373864	0.340117	0.4118	1.48971	0.276842	0.51089	0.196693	0	1	1	27.5	31.2	23.7	20.3	0	143.3	99.1	142.9	179.992	65.3316	9	PT_F00004
2024-07-01	2024	159	4.1	0.384083	0.340117	0.4118	1.48971	0.276842	0.51089	0.196693	0	1	1	28.1	30.4	25.8	15.1	16.8	161.4	115.9	158	179.992	65.3316	10	PT_F00004
2024-07-02	2024	183	4.6	0.394398	0.340117	0.4118	1.48971	0.276842	0.51089	0.196693	0	1	1	26.4	29.9	22.7	10.8	0.8	177.8	116.7	168.8	179.992	65.3316	11	PT_F00004
2024-07-03	2024	228	5.7	0.425497	0.340117	0.4118	1.48971	0.276842	0.51089	0.196693	0	1	1	28.9	31.4	26.2	22.1	0.1	196.7	116.8	190.9	179.992	65.3316	12	PT_F00004
2024-07-04	2024	281	7.2	0.47116	0.340117	0.4118	1.48971	0.276842	0.51089	0.196693	0	1	1	29.8	34.6	24.8	24.2	8	216.5	124.8	215.1	179.992	65.3316	13	PT_F00004
2024-07-05	2024	338	8.7	0.506784	0.340117	0.4118	1.48971	0.276842	0.51089	0.196693	0	1	1	31.9	34.6	29	23.1	0.3	238.4	125.1	238.2	179.992	65.3316	14	PT_F00004
2024-07-06	2024	392	10	0.53058	0.340117	0.4118	1.48971	0.276842	0.51089	0.196693	0	1	1	31.2	33.9	28.4	17	0	259.6	125.1	255.2	179.992	65.3316	15	PT_F00004
2024-07-07	2024	457	11.7	0.563585	0.340117	0.4118	1.48971	0.276842	0.51089	0.196693	0	1	1	32.4	35.1	29.5	20.8	0	282	125.1	276	179.992	65.3316	16	PT_F00004
2024-07-08	2024	515	13.1	0.585267	0.340117	0.4118	1.48971	0.276842	0.51089	0.196693	0	1	1	31.1	34.4	27.7	14.2	1.2	303.1	126.3	290.2	179.992	65.3316	17	PT_F00004
2024-07-09	2024	572	14.4	0.602177	0.340117	0.4118	1.48971	0.276842	0.51089	0.196693	0	1	1	28.1	32.1	23.9	10.6	50.8	321.2	177.1	300.8	179.992	65.3316	18	PT_F00004
2024-07-10	2024	633	15.8	0.61986	0.340117	0.4118	1.48971	0.276842	0.51089	0.196693	0	1	1	26	28.4	23.6	9.9	13.8	337.2	190.9	310.7	179.992	65.3316	19	PT_F00004
2024-07-11	2024	686	17.2	0.641454	0.340117	0.4118	1.48971	0.276842	0.51089	0.196693	0	1	1	22.3	24.9	19.6	7.3	2.2	349.5	193.1	318	179.992	65.3316	20	PT_F00004
2024-07-12	2024	787	19.7	0.673788	0.340117	0.4118	1.48971	0.276842	0.51089	0.196693	0	1	1	26.6	29.3	23.9	17.9	24.4	366.1	217.5	335.9	179.992	65.3316	21	PT_F00004
2024-07-13	2024	857	21.5	0.696918	0.340117	0.4118	1.48971	0.276842	0.51089	0.196693	0	1	1	26.5	29.6	23.4	8.9	4.2	382.6	221.7	344.8	179.992	65.3316	22	PT_F00004
2024-07-14	2024	951	23.8	0.722511	0.340117	0.4118	1.48971	0.276842	0.51089	0.196693	0	1	1	27.5	30.5	24.4	13.2	3.2	400.1	224.9	358	179.992	65.3316	23	PT_F00004
2024-07-15	2024	1048	26.3	0.751016	0.340117	0.4118	1.48971	0.276842	0.51089	0.196693	0	1	1	28.2	30.8	25.5	12.8	2.8	418.3	227.7	370.8	179.992	65.3316	24	PT_F00004
2024-07-16	2024	1152	29.1	0.782887	0.340117	0.4118	1.48971	0.276842	0.51089	0.196693	0	1	1	30	34	25.9	14.1	16.7	438.3	244.4	384.9	179.992	65.3316	25	PT_F00004
2024-07-17	2024	1218	30.5	0.792252	0.340117	0.4118	1.48971	0.276842	0.51089	0.196693	0	1	1	29.1	31.6	26.5	6.1	3.2	457.4	247.6	391	179.992	65.3316	26	PT_F00004
2024-07-18	2024	1302	32.6	0.811958	0.340117	0.4118	1.48971	0.276842	0.51089	0.196693	0	1	1	28.3	29.1	27.4	8.1	17.2	475.7	264.8	399.1	179.992	65.3316	27	PT_F00004
2024-07-19	2024	1417	35.6	0.840636	0.340117	0.4118	1.48971	0.276842	0.51089	0.196693	0	1	1	29.5	32.1	26.9	12.9	4.3	495.2	269.1	412	179.992	65.3316	28	PT_F00004
2024-07-20	2024	1532	38.6	0.867751	0.340117	0.4118	1.48971	0.276842	0.51089	0.196693	0	1	1	30.1	33.5	26.7	12.8	0.9	515.3	270	424.8	179.992	65.3316	29	PT_F00004
2024-07-21	2024	1700	43.2	0.90954	0.340117	0.4118	1.48971	0.276842	0.51089	0.196693	1	1	1	31.9	35	28.8	23.6	0.2	537.2	270.2	448.4	179.992	65.3316	30	PT_F00004
2024-07-22	2024	1861	47.3	0.94068	0.363681	0.449232	1.59194	0.300001	0.533141	0.220077	0	1	1	32	35.5	28.5	21.2	0	559.2	270.2	469.6	179.992	65.3316	31	PT_F00004
2024-07-23	2024	2052	52.1	0.974287	0.387245	0.486664	1.69418	0.323161	0.555393	0.243461	0	1	1	31.3	35.9	26.7	23.3	0.2	580.5	270.4	492.9	179.992	65.3316	32	PT_F00004
2024-07-24	2024	2264	56.9001	1.00014	0.410809	0.524097	1.79642	0.346321	0.577644	0.266846	0	1	1	30.6	33.9	27.3	24.3	0.2	601.1	270.6	517.2	179.992	65.3316	33	PT_F00004
2024-07-25	2024	2465	61.6001	1.02626	0.434373	0.561529	1.89865	0.369481	0.599895	0.29023	0	1	1	29.7	32.1	27.3	20.1	2.5	620.8	273.1	537.3	179.992	65.3316	34	PT_F00004
2024-07-26	2024	2623	65.8	1.05415	0.457937	0.598962	2.00089	0.392641	0.622146	0.313614	0	1	1	29.3	31.2	27.4	13	14.9	640.1	288	550.3	179.992	65.3316	35	PT_F00004
2024-07-27	2024	2796.67	70.4	1.0832	0.481501	0.636394	2.10312	0.415801	0.644398	0.336998	0	1	1	30.7	33.4	28	15.8	0.6	660.8	288.6	566.1	179.992	65.3316	36	PT_F00004
2024-07-28	2024	3026.67	74.9334	1.09696	0.505065	0.673827	2.20536	0.43896	0.666649	0.360382	0	1	1	30.7	34.2	27.2	24.4	0	681.5	288.6	590.5	179.992	65.3316	37	PT_F00004
2024-07-29	2024	3265.33	79.0335	1.10295	0.528629	0.711259	2.3076	0.46212	0.6889	0.383766	0	1	1	30.6	34.6	26.6	25.4	0	702.1	288.6	615.9	179.992	65.3316	38	PT_F00004
2024-07-30	2024	3500.33	82.7669	1.10558	0.552194	0.748691	2.40983	0.48528	0.711151	0.407151	0	1	1	31.3	34.9	27.7	25	0	723.4	288.6	640.9	179.992	65.3316	39	PT_F00004
2024-07-31	2024	3716	87.1334	1.12088	0.575758	0.786124	2.51207	0.50844	0.733403	0.430535	1	1	1	31.9	34.9	28.8	22	0.1	745.3	288.7	662.9	179.992	65.3316	40	PT_F00004
2024-08-01	2024	3936.67	91.9999	1.14124	0.583014	0.797651	2.58852	0.514755	0.742436	0.441918	0	1	1	30.7	33.9	27.4	21.1	1.5	766	290.2	684	179.992	65.3316	41	PT_F00004
2024-08-02	2024	4144.33	101.266	1.21616	0.590271	0.809178	2.66497	0.52107	0.751469	0.453302	0	1	1	31	33.9	28.1	19.3	6.2	787	296.4	703.3	179.992	65.3316	42	PT_F00004
2024-08-03	2024	4346.67	106.733	1.24389	0.597527	0.820706	2.74142	0.527386	0.760501	0.464686	0	1	1	31.7	36.2	27.2	20.1	2.1	808.7	298.5	723.4	179.992	65.3316	43	PT_F00004
2024-08-04	2024	4563.67	110.267	1.24623	0.604784	0.832233	2.81787	0.533701	0.769534	0.476069	0	1	1	32.2	36.6	27.8	22.8	0.4	830.9	298.9	746.2	179.992	65.3316	44	PT_F00004
2024-08-05	2024	4786.67	113.667	1.24662	0.61204	0.84376	2.89432	0.540016	0.778567	0.487453	1	1	1	32.1	36.8	27.3	23.5	13.5	853	312.4	769.7	179.992	65.3316	45	PT_F00004
2024-08-06	2024	5031.33	116.867	1.24209	0.614396	0.847503	2.9295	0.54311	0.780231	0.491605	0	1	1	30.5	34.4	26.6	23.6	1.2	873.5	313.6	793.3	179.992	65.3316	46	PT_F00004
2024-08-07	2024	5277.33	120.167	1.23932	0.616753	0.851246	2.96467	0.546204	0.781895	0.495757	0	1	1	31	34.7	27.3	24.1	0.2	894.5	313.8	817.4	179.992	65.3316	47	PT_F00004
2024-08-08	2024	5503.33	122.667	1.23212	0.619109	0.854989	2.99984	0.549298	0.78356	0.499909	0	1	1	30.8	35	26.7	21	3	915.3	316.8	838.4	179.992	65.3316	48	PT_F00004
2024-08-09	2024	5736.33	125.267	1.22579	0.621465	0.858732	3.03501	0.552392	0.785224	0.504061	0	1	1	31.6	35.4	27.8	22.7	0.2	936.9	317	861.1	179.992	65.3316	49	PT_F00004
2024-08-10	2024	5950.33	127.267	1.21696	0.623822	0.862476	3.07018	0.555486	0.786888	0.508213	0	1	1	32.4	36.5	28.4	21.3	2.1	959.3	319.1	882.4	179.992	65.3316	50	PT_F00004
2024-08-11	2024	6176.33	128.833	1.20334	0.626178	0.866219	3.10535	0.558579	0.788552	0.512365	0	1	1	31.2	35.2	27.2	21	1.3	980.5	320.4	903.4	179.992	65.3316	51	PT_F00004
2024-08-12	2024	6394.33	130.367	1.19134	0.628534	0.869962	3.14053	0.561673	0.790216	0.516517	0	1	1	31.3	35.5	27.1	20	0	1001.8	320.4	923.4	179.992	65.3316	52	PT_F00004
2024-08-13	2024	6604.33	131.167	1.1745	0.630891	0.873705	3.1757	0.564767	0.79188	0.520669	0	1	1	29.8	33.1	26.5	16.9	21.4	1021.6	341.8	940.3	179.992	65.3316	53	PT_F00004
2024-08-14	2024	6828.33	132.4	1.16089	0.633247	0.877448	3.21087	0.567861	0.793544	0.524821	0	1	1	28.5	31.8	25.3	17.7	2.2	1040.1	344	958	179.992	65.3316	54	PT_F00004
2024-08-15	2024	7070.33	133.967	1.14913	0.635603	0.881191	3.24604	0.570955	0.795209	0.528973	1	1	1	28	31	25.1	19.4	3.2	1058.1	347.2	977.4	179.992	65.3316	55	PT_F00004
2024-08-16	2024	7316.33	135.467	1.13723	0.633274	0.877491	3.23174	0.569908	0.792492	0.527302	0	1	1	28.3	31.6	25.1	20.2	0.7	1076.4	347.9	997.6	179.992	65.3316	56	PT_F00004
2024-08-17	2024	7555.33	136.9	1.12622	0.630945	0.873791	3.21744	0.568862	0.789775	0.525632	0	1	1	28.8	32.3	25.3	19.7	1.1	1095.2	349	1017.3	179.992	65.3316	57	PT_F00004
2024-08-18	2024	7794.33	138.067	1.11375	0.628616	0.870091	3.20314	0.567815	0.787058	0.523961	0	1	1	29.2	32.2	26.2	19.7	0.4	1114.4	349.4	1037	179.992	65.3316	58	PT_F00004
2024-08-19	2024	7971.67	137.967	1.09728	0.626286	0.866391	3.18885	0.566768	0.784341	0.52229	0	1	1	29	31.7	26.4	12.3	13.8	1133.4	363.2	1049.3	179.992	65.3316	59	PT_F00004
2024-08-20	2024	8142.33	137.867	1.08195	0.623957	0.862691	3.17455	0.565721	0.781624	0.52062	0	1	1	28.5	31.2	25.8	11.4	24.4	1151.9	387.6	1060.7	179.992	65.3316	60	PT_F00004
2024-08-21	2024	8288.33	137.767	1.06913	0.621628	0.858991	3.16025	0.564675	0.778907	0.518949	0	1	1	27.5	29.8	25.2	8.7	29.2	1169.4	416.8	1069.4	179.992	65.3316	61	PT_F00004
2024-08-22	2024	8521.33	137.7	1.05011	0.619299	0.855291	3.14595	0.563628	0.77619	0.517279	0	1	1	29.2	32.6	25.9	19.5	2	1188.6	418.8	1088.9	179.992	65.3316	62	PT_F00004
2024-08-23	2024	8739.33	138.8	1.04179	0.616969	0.85159	3.13165	0.562581	0.773473	0.515608	0	1	1	29.8	33.9	25.9	18.7	0.8	1208.4	419.6	1107.6	179.992	65.3316	63	PT_F00004
2024-08-24	2024	8974.33	139.567	1.03018	0.61464	0.84789	3.11735	0.561534	0.770756	0.513937	0	1	1	29.5	33.5	25.6	21	0.2	1227.9	419.8	1128.6	179.992	65.3316	64	PT_F00004
2024-08-25	2024	9215.67	140.2	1.01769	0.612311	0.84419	3.10305	0.560488	0.768039	0.512267	0	1	1	28.9	32.6	25.3	21.6	0.3	1246.8	420.1	1150.2	179.992	65.3316	65	PT_F00004
2024-08-26	2024	9433.33	140.3	1.00355	0.609982	0.84049	3.08875	0.559441	0.765322	0.510596	0	1	1	29.7	32.4	27.1	19	0.2	1266.5	420.3	1169.2	179.992	65.3316	66	PT_F00004
2024-08-27	2024	9616	140.2	0.990792	0.607653	0.83679	3.07445	0.558394	0.762605	0.508926	0	1	1	26.9	29.3	24.5	13.6	5.2	1283.4	425.5	1182.8	179.992	65.3316	67	PT_F00004
2024-08-28	2024	9840.67	140.1	0.975784	0.605323	0.83309	3.06016	0.557347	0.759888	0.507255	0	1	1	28	30.7	25.4	16.6	4.4	1301.4	429.9	1199.4	179.992	65.3316	68	PT_F00004
2024-08-29	2024	10079.3	140	0.960477	0.602994	0.82939	3.04586	0.556301	0.757171	0.505584	0	1	1	27.2	30.9	23.7	18.7	0.5	1318.6	430.4	1218.1	179.992	65.3316	69	PT_F00004
2024-08-30	2024	10321.3	139.9	0.945552	0.600665	0.82569	3.03156	0.555254	0.754454	0.503914	1	1	1	27.7	31.7	23.8	20.2	0.1	1336.3	430.5	1238.3	179.992	65.3316	70	PT_F00004
2024-08-31	2024	10571.3	139.8	0.930736	0.616316	0.850552	3.16951	0.569352	0.766581	0.518409	0	1	1	28.4	32.3	24.7	22.6	0	1354.7	430.5	1260.9	179.992	65.3316	71	PT_F00004
2024-09-01	2024	10786	139.7	0.918365	0.631967	0.875414	3.30746	0.583449	0.778708	0.532904	0	1	1	29.7	33.5	26.1	19.7	1.5	1374.4	432	1280.6	179.992	65.3316	72	PT_F00004
2024-09-02	2024	10963.7	139.6	0.90831	0.647617	0.900276	3.4454	0.597547	0.790834	0.547398	0	1	1	26.2	29.6	22.9	13.7	0.2	1390.6	432.2	1294.3	179.992	65.3316	73	PT_F00004
2024-09-03	2024	11201.7	139.5	0.895462	0.663268	0.925138	3.58335	0.611645	0.802961	0.561893	0	1	1	24.5	29.1	20.1	21.9	0	1405.1	432.2	1316.2	179.992	65.3316	74	PT_F00004
2024-09-04	2024	11415.7	139.4	0.884215	0.678919	0.95	3.7213	0.625742	0.815088	0.576388	1	1	1	28.3	32	24.8	20.8	0	1423.4	432.2	1337	179.992	65.3316	75	PT_F00004
2024-09-05	2024	11602	139.3	0.874614	0.658985	0.918333	3.63214	0.609571	0.792358	0.557933	0	1	1	28.9	32.7	25.3	18.1	0.5	1442.3	432.7	1355.1	179.992	65.3316	76	PT_F00004
2024-09-06	2024	11753	139.3	0.867518	0.63905	0.886667	3.54298	0.5934	0.769627	0.539478	0	1	1	27.5	30	25.1	12.9	2.6	1459.8	435.3	1368	179.992	65.3316	77	PT_F00004
2024-09-07	2024	11905.7	139.167	0.859669	0.619116	0.855	3.45383	0.577229	0.746897	0.521023	0	1	1	27.5	30.3	24.9	13.8	3.1	1477.3	438.4	1381.8	179.992	65.3316	78	PT_F00004
2024-09-08	2024	12070	139.067	0.851665	0.599181	0.823333	3.36467	0.561057	0.724167	0.502568	0	1	1	27.6	30.5	24.9	16.3	1.1	1494.9	439.5	1398.1	179.992	65.3316	79	PT_F00004
2024-09-09	2024	12230.7	138.967	0.843992	0.579247	0.791667	3.27551	0.544886	0.701437	0.484113	0	1	1	27.9	31.3	24.8	16.8	1.4	1512.8	440.9	1414.9	179.992	65.3316	80	PT_F00004
2024-09-10	2024	12384.7	138.867	0.836762	0.559312	0.76	3.18635	0.528715	0.678707	0.465657	0	1	1	28.7	31.6	25.9	16.9	8.6	1531.5	449.5	1431.8	179.992	65.3316	81	PT_F00004
2024-09-11	2024	12431.7	138.867	0.834768	0.539378	0.728333	3.09719	0.512544	0.655977	0.447202	0	1	1	26.7	27.1	26.4	2.8	25.4	1548.2	474.9	1434.6	179.992	65.3316	82	PT_F00004
2024-09-12	2024	12549	138.867	0.829842	0.519443	0.696667	3.00803	0.496373	0.633246	0.428747	0	1	1	28.9	31.7	26.2	12.6	0.3	1567.1	475.2	1447.2	179.992	65.3316	83	PT_F00004
2024-09-13	2024	12691	140.567	0.834067	0.499509	0.665	2.91887	0.480201	0.610516	0.410292	0	1	1	28.6	32.5	24.9	18	1.6	1585.7	476.8	1465.2	179.992	65.3316	84	PT_F00004
2024-09-14	2024	12728.7	143.767	0.851464	0.479575	0.633333	2.82972	0.46403	0.587786	0.391837	0	1	1	28.4	31.5	25.5	15.9	1.5	1604.1	478.3	1481.1	179.992	65.3316	85	PT_F00004
2024-09-15	2024	12836.3	145.367	0.856383	0.45964	0.601667	2.74056	0.447859	0.565056	0.373382	0	1	1	26.3	28.3	24.5	12.4	3	1620.4	481.3	1493.5	179.992	65.3316	86	PT_F00004
2024-09-16	2024	12892.7	146.3	0.859507	0.439706	0.57	2.6514	0.431688	0.542326	0.354927	0	1	1	27	28.4	25.8	4.8	26.1	1637.4	507.4	1498.3	179.992	65.3316	87	PT_F00004
2024-09-17	2024	12939	148.667	0.871439	0.419771	0.538333	2.56224	0.415517	0.519595	0.336472	0	1	1	27.9	32	24.2	14.5	4.2	1655.3	511.6	1512.8	179.992	65.3316	88	PT_F00004
2024-09-18	2024	12939	148.667	0.871439	0.399837	0.506667	2.47308	0.399346	0.496865	0.318017	0	1	1	28.6	31	26.3	18.2	0	1673.9	511.6	1531	179.992	65.3316	89	PT_F00004
2024-09-19	2024	12939	148.667	0.871439	0.379902	0.475	2.38392	0.383174	0.474135	0.299562	0	1	1	28.7	31.2	26.5	15.4	3.2	1692.6	514.8	1546.4	179.992	65.3316	90	PT_F00004
2021-06-28	2021	69	2	0.317012	0.368848	0.227863	1.55613	0.321168	0.499118	0.212132	0	1	1	26	30.1	21.7	20.5	0.7	0	0	0	113.332	41.3332	0	PT_F00005
2021-06-29	2021	70	2	0.314152	0.386829	0.254495	1.5819	0.334133	0.518392	0.219622	0	1	1	27.3	31.2	23.2	20.9	0	17.3	0	20.9	113.332	41.3332	1	PT_F00005
2021-06-30	2021	72	2	0.308625	0.40481	0.281127	1.60767	0.347098	0.537666	0.227112	0	1	1	27.2	31.8	22.4	18.7	0	34.5	0	39.6	113.332	41.3332	2	PT_F00005
2021-07-01	2021	73	2	0.305955	0.422791	0.307759	1.63344	0.360064	0.556939	0.234601	0	1	1	27.9	32.2	23.5	23.9	0	52.4	0	63.5	113.332	41.3332	3	PT_F00005
2021-07-02	2021	77	2.1	0.310636	0.440772	0.334391	1.65921	0.373029	0.576213	0.242091	0	1	1	27.4	30.1	24.6	15.2	27.7	69.8	27.7	78.7	113.332	41.3332	4	PT_F00005
2021-07-03	2021	82	2.2	0.312781	0.458753	0.361023	1.68498	0.385995	0.595487	0.249581	0	1	1	26.7	30.2	23	15.7	4.5	86.5	32.2	94.4	113.332	41.3332	5	PT_F00005
2021-07-04	2021	90	2.3	0.308373	0.476734	0.387655	1.71075	0.39896	0.61476	0.257071	0	1	1	23.9	25.5	22.3	5.9	95.7	100.4	127.9	100.3	113.332	41.3332	6	PT_F00005
2021-07-05	2021	97	2.5	0.319738	0.494715	0.414287	1.73652	0.411925	0.634034	0.26456	0	1	1	24.3	26.1	22.4	5.9	41.3	114.7	169.2	106.2	113.332	41.3332	7	PT_F00005
2021-07-06	2021	108	2.8	0.334674	0.512696	0.440919	1.76229	0.424891	0.653308	0.27205	0	1	1	27.7	30.1	25.3	8.7	3.7	132.4	172.9	114.9	113.332	41.3332	8	PT_F00005
2021-07-07	2021	127	3.3	0.356155	0.530677	0.467551	1.78806	0.437856	0.672581	0.27954	0	1	1	28.3	30.9	25.6	15.8	16.5	150.7	189.4	130.7	113.332	41.3332	9	PT_F00005
2021-07-08	2021	140	3.6	0.365395	0.548658	0.494183	1.81383	0.450821	0.691855	0.28703	0	1	1	25.3	26.8	23.8	5.8	16.5	166	205.9	136.5	113.332	41.3332	10	PT_F00005
2021-07-09	2021	168	4.3	0.389085	0.566639	0.520815	1.8396	0.463787	0.711129	0.29452	0	1	1	28.3	31.4	25	16	5.6	184.3	211.5	152.5	113.332	41.3332	11	PT_F00005
2021-07-10	2021	187	5	0.422893	0.58462	0.547447	1.86537	0.476752	0.730402	0.302009	1	1	1	29.2	32.7	25.5	18.8	4.9	203.5	216.4	171.3	113.332	41.3332	12	PT_F00005
2021-07-11	2021	229	5.9	0.439215	0.553819	0.501826	1.81889	0.451454	0.70115	0.287952	0	1	1	31.1	34.5	27.6	21.7	0	224.6	216.4	193	113.332	41.3332	13	PT_F00005
2021-07-12	2021	274	7	0.465411	0.523017	0.456206	1.77242	0.426155	0.671897	0.273895	0	1	1	31.4	34.2	28.6	20.2	0	246	216.4	213.2	113.332	41.3332	14	PT_F00005
2021-07-13	2021	325	8.3	0.495579	0.492216	0.410585	1.72594	0.400856	0.642644	0.259839	0	1	1	30.9	34	27.7	19.2	1.1	266.9	217.5	232.4	113.332	41.3332	15	PT_F00005
2021-07-14	2021	383	9.8	0.527633	0.461414	0.364965	1.67947	0.375557	0.613392	0.245782	0	1	1	31	34.4	27.5	20.3	3	287.9	220.5	252.7	113.332	41.3332	16	PT_F00005
2021-07-15	2021	445	11.3	0.553519	0.430613	0.319344	1.633	0.350259	0.584139	0.231725	0	1	1	30.8	34.5	26.9	18.5	4	308.7	224.5	271.2	113.332	41.3332	17	PT_F00005
2021-07-16	2021	497	12.5	0.571119	0.399812	0.273723	1.58652	0.32496	0.554886	0.217668	0	1	1	28	30.6	25.4	10.4	2.6	326.7	227.1	281.6	113.332	41.3332	18	PT_F00005
2021-07-17	2021	569	14.3	0.599979	0.36901	0.228103	1.54005	0.299661	0.525634	0.203611	0	1	1	27.4	30.6	24.1	15.3	7.3	344.1	234.4	296.9	113.332	41.3332	19	PT_F00005
2021-07-18	2021	669	16.8	0.63652	0.338209	0.182482	1.49357	0.274362	0.496381	0.189554	0	1	1	27.4	31.1	23.7	21.9	0.3	361.5	234.7	318.8	113.332	41.3332	20	PT_F00005
2021-07-19	2021	777	19.5	0.672342	0.307407	0.136862	1.4471	0.249064	0.467129	0.175497	0	1	1	28.4	31.2	25.6	21.5	0	379.9	234.7	340.3	113.332	41.3332	21	PT_F00005
2021-07-20	2021	891	22.4	0.70851	0.276606	0.0912411	1.40062	0.223765	0.437876	0.16144	0	1	1	28.5	31.6	25.4	20	1.1	398.4	235.8	360.3	113.332	41.3332	22	PT_F00005
2021-07-21	2021	1025	25.7	0.744215	0.245804	0.0456206	1.35415	0.198466	0.408623	0.147383	0	1	1	27.6	30.9	24.2	22	0	416	235.8	382.3	113.332	41.3332	23	PT_F00005
2021-07-22	2021	1164	29.2	0.780465	0.215003	0	1.30767	0.173167	0.379371	0.133326	1	1	1	27.6	30.5	24.7	20.4	0.3	433.6	236.1	402.7	113.332	41.3332	24	PT_F00005
2021-07-23	2021	1321	32.8333	0.81034	0.247556	0.0482154	1.40053	0.201649	0.412511	0.158194	0	1	1	28.3	31.2	25.3	22.3	0.3	451.9	236.4	425	113.332	41.3332	25	PT_F00005
2021-07-24	2021	1439	36.1	0.844209	0.28011	0.0964307	1.49339	0.230131	0.445651	0.183061	0	1	1	27.7	29.9	25.5	12.7	4.9	469.6	241.3	437.7	113.332	41.3332	26	PT_F00005
2021-07-25	2021	1506	37.7	0.856708	0.312663	0.144646	1.58625	0.258614	0.478791	0.207929	0	1	1	26.7	28	25.3	4.9	16.6	486.3	257.9	442.6	113.332	41.3332	27	PT_F00005
2021-07-26	2021	1541	38.6	0.864555	0.345216	0.192861	1.6791	0.287096	0.511931	0.232796	0	1	1	26.1	26.6	25.5	1.7	38	502.4	295.9	444.3	113.332	41.3332	28	PT_F00005
2021-07-27	2021	1584	39.6	0.871707	0.37777	0.241077	1.77196	0.315578	0.545071	0.257663	0	1	1	26	26.3	25.7	2.3	134.9	518.4	430.8	446.6	113.332	41.3332	29	PT_F00005
2021-07-28	2021	1683	42.2	0.89413	0.410323	0.289292	1.86482	0.34406	0.578211	0.282531	0	1	1	27.4	29.1	25.6	8.3	38.4	535.8	469.2	454.9	113.332	41.3332	30	PT_F00005
2021-07-29	2021	1871	46	0.911743	0.442876	0.337508	1.95768	0.372542	0.611351	0.307398	0	1	1	26.1	29.2	22.9	19.2	0.2	551.9	469.4	474.1	113.332	41.3332	31	PT_F00005
2021-07-30	2021	2091	50.2	0.927687	0.47543	0.385723	2.05053	0.401024	0.644491	0.332266	0	1	1	28.4	31.4	25.3	24.4	0.1	570.3	469.5	498.5	113.332	41.3332	32	PT_F00005
2021-07-31	2021	2293	54.6333	0.95263	0.507983	0.433938	2.14339	0.429506	0.677631	0.357133	0	1	1	27.4	31.4	23.4	20.1	0.4	587.7	469.9	518.6	113.332	41.3332	33	PT_F00005
2021-08-01	2021	2508	59.0667	0.973391	0.540536	0.482154	2.23625	0.457988	0.710772	0.382001	1	1	1	27.6	31.7	23.5	21.6	0.4	605.3	470.3	540.2	113.332	41.3332	34	PT_F00005
2021-08-02	2021	2711.67	63.5	0.996221	0.603748	0.575778	2.39826	0.500607	0.760548	0.408899	0	1	1	27.9	31.4	24.4	19.3	0.5	623.2	470.8	559.5	113.332	41.3332	35	PT_F00005
2021-08-03	2021	2909.33	68	1.02056	0.66696	0.669402	2.56028	0.543225	0.810325	0.435798	0	1	1	28.2	30.9	25.5	18	1.6	641.4	472.4	577.5	113.332	41.3332	36	PT_F00005
2021-08-04	2021	3117.33	72.3333	1.03938	0.730172	0.763026	2.72229	0.585843	0.860101	0.462697	1	1	1	27.8	31.4	24.1	19.1	1.1	659.2	473.5	596.6	113.332	41.3332	37	PT_F00005
2021-08-05	2021	3324	76.5	1.05569	0.750815	0.793601	2.9568	0.608059	0.869601	0.49276	0	1	1	27.7	30.7	24.7	18.4	0.4	676.9	473.9	615	113.332	41.3332	38	PT_F00005
2021-08-06	2021	3541	80.5666	1.06838	0.771459	0.824177	3.19132	0.630275	0.879101	0.522823	1	1	1	27.6	30.8	24.4	19.4	1.2	694.5	475.1	634.4	113.332	41.3332	39	PT_F00005
2021-08-07	2021	3743.33	87.5	1.12041	0.774857	0.82921	3.23137	0.63403	0.880877	0.526504	0	1	1	26.8	30.4	23.3	16.9	0.3	711.3	475.4	651.3	113.332	41.3332	40	PT_F00005
2021-08-08	2021	3991.67	92.6333	1.1391	0.778255	0.834243	3.27143	0.637785	0.882653	0.530185	0	1	1	26.8	30.9	22.8	23	0	728.1	475.4	674.3	113.332	41.3332	41	PT_F00005
2021-08-09	2021	4195.33	96.9999	1.15598	0.781653	0.839276	3.31149	0.64154	0.884429	0.533866	0	1	1	26.9	30.4	23.4	16.7	0.6	745	476	691	113.332	41.3332	42	PT_F00005
2021-08-10	2021	4433.33	100.333	1.15486	0.785051	0.844309	3.35154	0.645295	0.886205	0.537547	0	1	1	28	31.6	24.4	21.5	0.1	763	476.1	712.5	113.332	41.3332	43	PT_F00005
2021-08-11	2021	4602	104.633	1.17635	0.788449	0.849342	3.3916	0.64905	0.887981	0.541227	0	1	1	27.2	30.1	24.3	12.3	2.5	780.2	478.6	724.8	113.332	41.3332	44	PT_F00005
2021-08-12	2021	4704.67	109.333	1.21222	0.791847	0.854375	3.43165	0.652805	0.889757	0.544908	0	1	1	26.2	28.4	24.1	5.6	1.3	796.4	479.9	730.4	113.332	41.3332	45	PT_F00005
2021-08-13	2021	4785.33	111.967	1.22819	0.795245	0.859408	3.47171	0.65656	0.891533	0.548589	0	1	1	24.7	26.8	22.7	3.8	22.2	811.1	502.1	734.2	113.332	41.3332	46	PT_F00005
2021-08-14	2021	4977.33	114.8	1.22844	0.798643	0.86444	3.51177	0.660315	0.893309	0.55227	0	1	1	25.1	27.9	22.4	14.3	0.8	826.2	502.9	748.5	113.332	41.3332	47	PT_F00005
2021-08-15	2021	5196.33	117.9	1.22785	0.802041	0.869473	3.55182	0.66407	0.895085	0.555951	0	1	1	25.8	28.7	22.9	17.4	0.6	842	503.5	765.9	113.332	41.3332	48	PT_F00005
2021-08-16	2021	5401	120.5	1.22476	0.80544	0.874506	3.59188	0.667825	0.896861	0.559632	0	1	1	25.3	28.5	22.2	15.4	1.8	857.3	505.3	781.3	113.332	41.3332	49	PT_F00005
2021-08-17	2021	5642.33	123.8	1.22412	0.808838	0.879539	3.63194	0.67158	0.898637	0.563313	0	1	1	25	29.1	21	19.7	1.1	872.3	506.4	801	113.332	41.3332	50	PT_F00005
2021-08-18	2021	5876.33	126.8	1.22209	0.812236	0.884572	3.67199	0.675336	0.900414	0.566994	0	1	1	25.1	29.2	21	18.6	1.6	887.4	508	819.6	113.332	41.3332	51	PT_F00005
2021-08-19	2021	6121.33	129.667	1.21797	0.815634	0.889605	3.71205	0.679091	0.90219	0.570675	0	1	1	26.5	29.9	23.1	20.1	0.3	903.9	508.3	839.7	113.332	41.3332	52	PT_F00005
2021-08-20	2021	6237.33	129.667	1.20365	0.819032	0.894638	3.7521	0.682846	0.903966	0.574356	0	1	1	26.3	28.2	24.5	6.2	11.2	920.2	519.5	845.9	113.332	41.3332	53	PT_F00005
2021-08-21	2021	6450.33	131.4	1.19421	0.82243	0.899671	3.79216	0.686601	0.905742	0.578037	0	1	1	27	29.6	24.4	16	1.4	937.2	520.9	861.9	113.332	41.3332	54	PT_F00005
2021-08-22	2021	6633	132.3	1.18142	0.825828	0.904704	3.83222	0.690356	0.907518	0.581717	0	1	1	27.5	29.6	25.4	12.6	0.3	954.7	521.2	874.5	113.332	41.3332	55	PT_F00005
2021-08-23	2021	6798.33	132.767	1.16734	0.829226	0.909737	3.87227	0.694111	0.909294	0.585398	0	1	1	27.2	31	23.5	10.9	7	971.9	528.2	885.4	113.332	41.3332	56	PT_F00005
2021-08-24	2021	6968.33	133.4	1.1548	0.832624	0.91477	3.91233	0.697866	0.91107	0.589079	0	1	1	25.1	28.7	21.7	11	9	987	537.2	896.4	113.332	41.3332	57	PT_F00005
2021-08-25	2021	7242	135.767	1.14711	0.836022	0.919803	3.95239	0.701621	0.912846	0.59276	0	1	1	26.9	30.6	23.3	23.4	0	1003.9	537.2	919.8	113.332	41.3332	58	PT_F00005
2021-08-26	2021	7453	136.867	1.13566	0.83942	0.924835	3.99244	0.705376	0.914622	0.596441	0	1	1	26.1	31.2	21.2	15.6	2.6	1020	539.8	935.4	113.332	41.3332	59	PT_F00005
2021-08-27	2021	7627.33	137.6	1.12524	0.842818	0.929868	4.0325	0.709131	0.916398	0.600122	0	1	1	24.5	27.5	21.6	11.3	5.5	1034.5	545.3	946.7	113.332	41.3332	60	PT_F00005
2021-08-28	2021	7791.33	137.9	1.11268	0.846216	0.934901	4.07255	0.712886	0.918174	0.603803	0	1	1	25.7	28.7	22.8	10.3	1.5	1050.2	546.8	957	113.332	41.3332	61	PT_F00005
2021-08-29	2021	8010	138.8	1.10058	0.849614	0.939934	4.11261	0.716641	0.91995	0.607484	0	1	1	27.4	30.9	24.1	16.6	8.4	1067.6	555.2	973.6	113.332	41.3332	62	PT_F00005
2021-08-30	2021	8224.33	139.333	1.08658	0.853012	0.944967	4.15267	0.720397	0.921726	0.611165	0	1	1	28.4	31.8	25.2	16.5	4.3	1086	559.5	990.1	113.332	41.3332	63	PT_F00005
2021-08-31	2021	8470.33	140.2	1.07323	0.85641	0.95	4.19272	0.724152	0.923502	0.614846	1	1	1	29.2	33.5	25.1	21.4	0.2	1105.2	559.7	1011.5	113.332	41.3332	64	PT_F00005
2021-09-01	2021	8675.33	140.1	1.05643	0.855041	0.947972	4.10786	0.72048	0.925759	0.608227	0	1	1	27.5	30.4	24.8	15.2	7.7	1122.7	567.4	1026.7	113.332	41.3332	65	PT_F00005
2021-09-02	2021	8821.33	140.9	1.05135	0.853672	0.945944	4.023	0.716809	0.928015	0.601608	0	1	1	23.3	26.6	20.1	8.9	0.9	1136	568.3	1035.6	113.332	41.3332	66	PT_F00005
2021-09-03	2021	9065.33	142.367	1.04419	0.852302	0.943916	3.93814	0.713138	0.930271	0.59499	1	1	1	25.7	29.1	22.4	19.9	0	1151.7	568.3	1055.5	113.332	41.3332	67	PT_F00005
2021-09-04	2021	9204.67	142.267	1.03347	0.83939	0.92479	3.84623	0.702864	0.921251	0.584531	0	1	1	26	27.2	24.8	8.6	5.4	1167.7	573.7	1064.1	113.332	41.3332	68	PT_F00005
2021-09-05	2021	9392.67	142.2	1.01991	0.826477	0.905665	3.75432	0.69259	0.912231	0.574073	0	1	1	26.8	31	22.8	14.2	3.5	1184.5	577.2	1078.3	113.332	41.3332	69	PT_F00005
2021-09-06	2021	9606.33	142.8	1.00981	0.813564	0.88654	3.6624	0.682315	0.903211	0.563614	0	1	1	25.1	28.3	22	17	0	1199.6	577.2	1095.3	113.332	41.3332	70	PT_F00005
2021-09-07	2021	9788.67	143.2	1.00071	0.800651	0.867414	3.57049	0.672041	0.894191	0.553156	0	1	1	23.2	26.4	20.2	13.6	0.4	1212.8	577.6	1108.9	113.332	41.3332	71	PT_F00005
2021-09-08	2021	10005.3	146.367	1.00883	0.787738	0.848289	3.47858	0.661767	0.885172	0.542698	0	1	1	24.6	27.5	21.9	15.1	0.4	1227.4	578	1124	113.332	41.3332	72	PT_F00005
2021-09-09	2021	10217.7	146.3	0.995116	0.774826	0.829163	3.38666	0.651493	0.876152	0.532239	0	1	1	26	29.6	22.7	15.4	1.5	1243.4	579.5	1139.4	113.332	41.3332	73	PT_F00005
2021-09-10	2021	10456.7	146.2	0.980056	0.761913	0.810038	3.29475	0.641219	0.867132	0.521781	0	1	1	26.7	30.9	22.8	19.5	0	1260.1	579.5	1158.9	113.332	41.3332	74	PT_F00005
2021-09-11	2021	10664.3	146.1	0.967326	0.749	0.790913	3.20284	0.630945	0.858112	0.511323	0	1	1	26.6	30.4	23.1	16.2	0.1	1276.7	579.6	1175.1	113.332	41.3332	75	PT_F00005
2021-09-12	2021	10885.7	146	0.954235	0.736087	0.771787	3.11092	0.620671	0.849092	0.500864	0	1	1	26.3	28.6	24.1	18.3	0.3	1293	579.9	1193.4	113.332	41.3332	76	PT_F00005
2021-09-13	2021	11020.7	146	0.946854	0.723174	0.752662	3.01901	0.610397	0.840072	0.490406	0	1	1	25.4	27.1	23.9	8.9	3.1	1308.4	583	1202.3	113.332	41.3332	77	PT_F00005
2021-09-14	2021	11194.7	145.9	0.936913	0.710261	0.733536	2.92709	0.600123	0.831052	0.479947	0	1	1	24.4	27.7	21.4	13.5	0	1322.8	583	1215.8	113.332	41.3332	78	PT_F00005
2021-09-15	2021	11362.7	145.767	0.927314	0.697349	0.714411	2.83518	0.589849	0.822032	0.469489	0	1	1	24.8	28	21.8	13.4	0.2	1337.6	583.2	1229.2	113.332	41.3332	79	PT_F00005
2021-09-16	2021	11554	145.667	0.91698	0.684436	0.695286	2.74327	0.579574	0.813012	0.459031	0	1	1	23.2	28	18.7	16.9	0.4	1350.8	583.6	1246.1	113.332	41.3332	80	PT_F00005
2021-09-17	2021	11733.7	145.567	0.907486	0.671523	0.67616	2.65135	0.5693	0.803992	0.448572	0	1	1	22.8	27.4	18.6	16	0.1	1363.6	583.7	1262.1	113.332	41.3332	81	PT_F00005
2021-09-18	2021	11917	145.433	0.897842	0.65861	0.657035	2.55944	0.559026	0.794972	0.438114	1	1	1	23.9	28.1	20.1	17.1	0	1377.5	583.7	1279.2	113.332	41.3332	82	PT_F00005
2021-09-19	2021	12106.7	145.333	0.888343	0.664381	0.665582	2.60913	0.582577	0.7865	0.445445	0	1	1	26.6	30.5	23	19.4	0.3	1394.1	584	1298.6	113.332	41.3332	83	PT_F00005
2021-09-20	2021	12216.7	145.333	0.883296	0.670152	0.674129	2.65881	0.606127	0.778028	0.452777	0	1	1	22.5	25.8	19.4	8.8	0.1	1406.6	584.1	1307.4	113.332	41.3332	84	PT_F00005
2021-09-21	2021	12405.7	145.233	0.874192	0.675922	0.682676	2.70849	0.629678	0.769556	0.460108	0	1	1	25.2	29.9	20.9	20.8	0	1421.8	584.1	1328.2	113.332	41.3332	85	PT_F00005
2021-09-22	2021	12586.3	145.133	0.865669	0.681693	0.691223	2.75818	0.653229	0.761084	0.46744	0	1	1	25.6	32.1	19.7	20.9	0	1437.4	584.1	1349.1	113.332	41.3332	86	PT_F00005
2021-09-23	2021	12754.7	145.033	0.857862	0.687464	0.69977	2.80786	0.676779	0.752612	0.474771	1	1	1	26.6	32	21.7	20.3	0	1454	584.1	1369.4	113.332	41.3332	87	PT_F00005
2021-09-24	2021	12915.3	144.933	0.850536	0.674969	0.681264	2.74551	0.657914	0.749232	0.465057	0	1	1	25.2	30.3	20.5	19.5	0	1469.2	584.1	1388.9	113.332	41.3332	88	PT_F00005
2021-09-25	2021	13044.7	144.933	0.845214	0.662474	0.662757	2.68316	0.639048	0.745853	0.455343	0	1	1	24.6	28.1	21.4	14.8	0	1483.8	584.1	1403.7	113.332	41.3332	89	PT_F00005
2021-09-26	2021	13186.3	147.933	0.856858	0.649979	0.644251	2.6208	0.620182	0.742473	0.445629	0	1	1	25.2	29.7	21.2	18.2	0	1499	584.1	1421.9	113.332	41.3332	90	PT_F00005
2021-09-27	2021	13304.3	151.633	0.873374	0.637484	0.625745	2.55845	0.601317	0.739094	0.435915	0	1	1	25.6	29.7	21.9	14.8	0.1	1514.6	584.2	1436.7	113.332	41.3332	91	PT_F00005
2021-09-28	2021	13402.3	155.333	0.890558	0.62499	0.607239	2.49609	0.582451	0.735714	0.4262	0	1	1	25.7	29.2	22.5	11.7	15.2	1530.3	599.4	1448.4	113.332	41.3332	92	PT_F00005
2021-09-29	2021	13450	157.633	0.901725	0.612495	0.588732	2.43374	0.563585	0.732334	0.416486	0	1	1	20	23.6	16.7	4.3	10.9	1540.3	610.3	1452.7	113.332	41.3332	93	PT_F00005
2021-09-30	2021	13576.3	161.033	0.915765	0.6	0.570226	2.37139	0.544719	0.728955	0.406772	1	1	1	22	27.2	17.4	18.7	0	1552.3	610.3	1471.4	113.332	41.3332	94	PT_F00005
2021-10-01	2021	13621.3	163.5	0.927856	0.591349	0.557412	2.30749	0.557551	0.699849	0.394852	0	1	1	23.6	28.5	19.1	19.2	0	1565.9	610.3	1490.6	113.332	41.3332	95	PT_F00005
2021-10-02	2021	13660	165.467	0.937341	0.582697	0.544599	2.2436	0.570382	0.670744	0.382931	0	1	1	25.5	30.3	21.2	19.2	0	1581.4	610.3	1509.8	113.332	41.3332	96	PT_F00005
2021-10-03	2021	13660	165.467	0.937341	0.574046	0.531785	2.1797	0.583214	0.641638	0.371011	1	1	1	26.1	30.4	22.2	19.2	0	1597.5	610.3	1529	113.332	41.3332	97	PT_F00005
2021-10-04	2021	13660	165.467	0.937341	0.51838	0.449337	2.04248	0.526314	0.608557	0.341302	0	1	1	26.4	31.2	22.1	19.1	0	1613.9	610.3	1548.1	113.332	41.3332	98	PT_F00005
2023-06-25	2023	69	1.9	0.301162	0.0511795	0.0572986	1.00133	0.0819937	0.0886792	0.000289694	0	1	1	24.1	25.5	22.6	5.9	11.1	0	0	0	139.988	41.9965	0	PT_F00006
2023-06-26	2023	70	2	0.314152	0.0549546	0.0626149	1.00593	0.0830326	0.0951296	0.0025745	0	1	1	25.5	28.6	22.2	19.2	0.8	15.5	0.8	19.2	139.988	41.9965	1	PT_F00006
2023-06-27	2023	72	2	0.308625	0.0587297	0.0679312	1.01054	0.0840716	0.10158	0.00485931	0	1	1	28.7	31.8	25.4	22.3	1.9	34.2	2.7	41.5	139.988	41.9965	2	PT_F00006
2023-06-28	2023	73	2.1	0.321253	0.0625048	0.0732475	1.01514	0.0851106	0.108031	0.00714411	0	1	1	30.8	33.3	28.2	22.4	0.1	55	2.8	63.9	139.988	41.9965	3	PT_F00006
2023-06-29	2023	77	2.1	0.310636	0.0662799	0.0785637	1.01975	0.0861496	0.114481	0.00942892	0	1	1	28.3	31.5	25	12.5	30.1	73.3	32.9	76.4	139.988	41.9965	4	PT_F00006
2023-06-30	2023	82	2.2	0.312781	0.070055	0.08388	1.02435	0.0871885	0.120931	0.0117137	0	1	1	25.7	29.2	22	14.7	1.9	89	34.8	91.1	139.988	41.9965	5	PT_F00006
2023-07-01	2023	93	2.5	0.328335	0.0738301	0.0891963	1.02896	0.0882275	0.127382	0.0139985	0	1	1	27.6	31	24.1	15.4	7.2	106.6	42	106.5	139.988	41.9965	6	PT_F00006
2023-07-02	2023	102	2.7	0.334554	0.0776052	0.0945126	1.03356	0.0892665	0.133832	0.0162833	0	1	1	27.4	28.8	25.9	7.2	26.4	124	68.4	113.7	139.988	41.9965	7	PT_F00006
2023-07-03	2023	109	3	0.356503	0.0813804	0.0998289	1.03816	0.0903054	0.140283	0.0185681	0	1	1	29.6	32.2	26.9	11.2	6.1	143.6	74.5	124.9	139.988	41.9965	8	PT_F00006
2023-07-04	2023	119	3.3	0.371057	0.0851555	0.105145	1.04277	0.0913444	0.146733	0.020853	0	1	1	28	32.3	23.6	14.7	5.4	161.6	79.9	139.6	139.988	41.9965	9	PT_F00006
2023-07-05	2023	134	3.7	0.386053	0.0889306	0.110461	1.04737	0.0923834	0.153184	0.0231378	1	1	1	28.5	32.2	24.7	27.4	0	180.1	79.9	167	139.988	41.9965	10	PT_F00006
2023-07-06	2023	156	4	0.379239	0.103646	0.131185	1.09795	0.104923	0.171428	0.0366134	0	1	1	28.9	31.4	26.4	11.4	78	199	157.9	178.4	139.988	41.9965	11	PT_F00006
2023-07-07	2023	171	4.3	0.384771	0.118362	0.151908	1.14854	0.117462	0.189673	0.0500891	0	1	1	27.7	29.1	26.3	4.6	54.8	216.7	212.7	183	139.988	41.9965	12	PT_F00006
2023-07-08	2023	205	5.2	0.415068	0.133078	0.172632	1.19912	0.130001	0.207918	0.0635648	0	1	1	29.5	32.4	26.4	16.2	0.8	236.2	213.5	199.2	139.988	41.9965	13	PT_F00006
2023-07-09	2023	251	6.4	0.449683	0.147794	0.193355	1.2497	0.14254	0.226163	0.0770404	0	1	1	29.2	33	25.2	20.7	0.7	255.4	214.2	219.9	139.988	41.9965	14	PT_F00006
2023-07-10	2023	304	7.7	0.479514	0.16251	0.214078	1.30028	0.155079	0.244407	0.0905161	0	1	1	29.2	31.7	26.7	20.1	0	274.6	214.2	240	139.988	41.9965	15	PT_F00006
2023-07-11	2023	360	9.2	0.515037	0.177225	0.234802	1.35086	0.167618	0.262652	0.103992	0	1	1	31	34.7	27.2	19.9	3.4	295.6	217.6	259.9	139.988	41.9965	16	PT_F00006
2023-07-12	2023	414	10.6	0.543396	0.191941	0.255525	1.40144	0.180158	0.280897	0.117467	0	1	1	31.8	34.6	29	16.6	0.3	317.4	217.9	276.5	139.988	41.9965	17	PT_F00006
2023-07-13	2023	454	11.4	0.551418	0.206657	0.276249	1.45203	0.192697	0.299142	0.130943	0	1	1	30	31.7	28.2	7.8	1.6	337.4	219.5	284.3	139.988	41.9965	18	PT_F00006
2023-07-14	2023	496	12.4	0.567269	0.221373	0.296972	1.50261	0.205236	0.317386	0.144419	0	1	1	28.2	30	26.3	7.1	9.2	355.6	228.7	291.4	139.988	41.9965	19	PT_F00006
2023-07-15	2023	541	13.6	0.589041	0.236088	0.317696	1.55319	0.217775	0.335631	0.157894	0	1	1	27.3	29.8	24.7	7.2	2.8	372.9	231.5	298.6	139.988	41.9965	20	PT_F00006
2023-07-16	2023	575	14.4	0.600196	0.250804	0.338419	1.60377	0.230314	0.353876	0.17137	0	1	1	25	26.7	23.2	4	35	387.9	266.5	302.6	139.988	41.9965	21	PT_F00006
2023-07-17	2023	633	15.9	0.623783	0.26552	0.359142	1.65435	0.242853	0.37212	0.184846	0	1	1	26	28.1	23.9	8.9	5.6	403.9	272.1	311.5	139.988	41.9965	22	PT_F00006
2023-07-18	2023	726	18.2	0.654941	0.280236	0.379866	1.70493	0.255393	0.390365	0.198321	0	1	1	27.3	30.4	24.2	16.7	3.7	421.2	275.8	328.2	139.988	41.9965	23	PT_F00006
2023-07-19	2023	815	20.4	0.68253	0.294952	0.400589	1.75552	0.267932	0.40861	0.211797	0	1	1	26.8	30.1	23.4	13.6	10.1	438	285.9	341.8	139.988	41.9965	24	PT_F00006
2023-07-20	2023	887	22.2	0.704178	0.309667	0.421313	1.8061	0.280471	0.426855	0.225273	0	1	1	24.6	26.9	22.3	8.5	6.2	452.6	292.1	350.3	139.988	41.9965	25	PT_F00006
2023-07-21	2023	994	25	0.738087	0.324383	0.442036	1.85668	0.29301	0.445099	0.238749	0	1	1	28.1	30.6	25.5	15.2	11.2	470.7	303.3	365.5	139.988	41.9965	26	PT_F00006
2023-07-22	2023	1073	26.9	0.756825	0.339099	0.462759	1.90726	0.305549	0.463344	0.252224	0	1	1	27	29.1	24.8	8.4	9.7	487.7	313	373.9	139.988	41.9965	27	PT_F00006
2023-07-23	2023	1219	29.9	0.776265	0.353815	0.483483	1.95784	0.318088	0.481589	0.2657	0	1	1	28.9	32.1	25.6	21.7	0.8	506.6	313.8	395.6	139.988	41.9965	28	PT_F00006
2023-07-24	2023	1370	33.2667	0.802411	0.368531	0.504206	2.00842	0.330628	0.499834	0.279176	0	1	1	29.4	33.1	25.6	21	0.8	526	314.6	416.6	139.988	41.9965	29	PT_F00006
2023-07-25	2023	1520.67	36.9667	0.83493	0.383246	0.52493	2.05901	0.343167	0.518078	0.292651	0	1	1	29.7	32.6	26.7	19.2	1	545.7	315.6	435.8	139.988	41.9965	30	PT_F00006
2023-07-26	2023	1646	41.0335	0.881673	0.397962	0.545653	2.10959	0.355706	0.536323	0.306127	0	1	1	27.9	30.2	25.5	11.5	1.1	563.6	316.7	447.3	139.988	41.9965	31	PT_F00006
2023-07-27	2023	1808.67	45.0002	0.911166	0.412678	0.566376	2.16017	0.368245	0.554568	0.319603	0	1	1	28	30.8	25.1	16.8	12.1	581.6	328.8	464.1	139.988	41.9965	32	PT_F00006
2023-07-28	2023	1913.67	47.9667	0.937314	0.427394	0.5871	2.21075	0.380784	0.572812	0.333078	0	1	1	27.6	29.5	25.6	8	5.1	599.2	333.9	472.1	139.988	41.9965	33	PT_F00006
2023-07-29	2023	2005.33	50.1667	0.951829	0.442109	0.607823	2.26133	0.393323	0.591057	0.346554	0	1	1	27	27.6	26.3	6.2	9.6	616.2	343.5	478.3	139.988	41.9965	34	PT_F00006
2023-07-30	2023	2169	54.0333	0.975749	0.456825	0.628547	2.31191	0.405863	0.609302	0.36003	0	1	1	28.2	30.2	26.2	15.5	2.1	634.4	345.6	493.8	139.988	41.9965	35	PT_F00006
2023-07-31	2023	2371.33	57.9	0.988445	0.471541	0.64927	2.3625	0.418402	0.627547	0.373505	0	1	1	28.6	32.4	24.7	21.4	1.4	653	347	515.2	139.988	41.9965	36	PT_F00006
2023-08-01	2023	2563	61.8334	1.00515	0.486257	0.669994	2.41308	0.430941	0.645791	0.386981	0	1	1	28.1	30.9	25.2	18.3	6.2	671.1	353.2	533.5	139.988	41.9965	37	PT_F00006
2023-08-02	2023	2773.67	65.8001	1.0177	0.500973	0.690717	2.46366	0.44348	0.664036	0.400457	0	1	1	28.8	32.1	25.5	21.2	0.4	689.9	353.6	554.7	139.988	41.9965	38	PT_F00006
2023-08-03	2023	2997.67	69.6334	1.02556	0.515688	0.71144	2.51424	0.456019	0.682281	0.413932	0	1	1	28.9	32.6	25.2	23	0	708.8	353.6	577.7	139.988	41.9965	39	PT_F00006
2023-08-04	2023	3203	77.7327	1.09805	0.530404	0.732164	2.56482	0.468558	0.700526	0.427408	0	1	1	28.7	32.5	24.9	19.5	0	727.5	353.6	597.2	139.988	41.9965	40	PT_F00006
2023-08-05	2023	3420.67	84.232	1.14159	0.54512	0.752887	2.61541	0.481098	0.71877	0.440884	0	1	1	29.6	33.3	25.9	21.7	0	747.1	353.6	618.9	139.988	41.9965	41	PT_F00006
2023-08-06	2023	3627	89.6665	1.17121	0.559836	0.773611	2.66599	0.493637	0.737015	0.454359	1	1	1	29.6	33.3	25.8	19.4	9	766.7	362.6	638.3	139.988	41.9965	42	PT_F00006
2023-08-07	2023	3834.67	93.2334	1.17583	0.561058	0.775332	2.68799	0.496344	0.738344	0.457403	0	1	1	26.7	30.2	23.2	17.4	1.9	783.4	364.5	655.7	139.988	41.9965	43	PT_F00006
2023-08-08	2023	4050.34	97.0334	1.18229	0.56228	0.777053	2.70999	0.499051	0.739673	0.460447	0	1	1	26.8	30.5	23.2	18.2	0	800.2	364.5	673.9	139.988	41.9965	44	PT_F00006
2023-08-09	2023	4269	100.733	1.18738	0.563502	0.778774	2.732	0.501758	0.741002	0.463491	0	1	1	27.6	31.5	23.7	18.7	1.5	817.8	366	692.6	139.988	41.9965	45	PT_F00006
2023-08-10	2023	4506	104.667	1.19245	0.564725	0.780495	2.754	0.504465	0.74233	0.466535	0	1	1	28.1	32	24.3	21.1	0	835.9	366	713.7	139.988	41.9965	46	PT_F00006
2023-08-11	2023	4739.67	108.067	1.19259	0.565947	0.782216	2.776	0.507172	0.743659	0.469579	0	1	1	28.9	32.5	25.4	20.8	0.2	854.8	366.2	734.5	139.988	41.9965	47	PT_F00006
2023-08-12	2023	4989	111.533	1.19172	0.567169	0.783937	2.798	0.509879	0.744988	0.472623	0	1	1	30.2	34.5	25.9	24.5	0	875	366.2	759	139.988	41.9965	48	PT_F00006
2023-08-13	2023	5220	114.333	1.1873	0.568391	0.785659	2.82001	0.512585	0.746317	0.475667	0	1	1	30.1	34.1	26.1	21.2	5.2	895.1	371.4	780.2	139.988	41.9965	49	PT_F00006
2023-08-14	2023	5440.33	116.433	1.17802	0.569613	0.78738	2.84201	0.515292	0.747646	0.47871	0	1	1	28.6	32	25.2	18.1	1.5	913.7	372.9	798.3	139.988	41.9965	50	PT_F00006
2023-08-15	2023	5667	118.733	1.17079	0.570835	0.789101	2.86401	0.517999	0.748974	0.481754	0	1	1	28.4	31.9	24.9	18.7	0.7	932.1	373.6	817	139.988	41.9965	51	PT_F00006
2023-08-16	2023	5869.33	120.433	1.1616	0.572058	0.790822	2.88601	0.520706	0.750303	0.484798	0	1	1	27	30.8	23.2	15	11.3	949.1	384.9	832	139.988	41.9965	52	PT_F00006
2023-08-17	2023	6120.33	123.033	1.15578	0.57328	0.792543	2.90802	0.523413	0.751632	0.487842	0	1	1	27.3	31.7	23	21.1	1.1	966.4	386	853.1	139.988	41.9965	53	PT_F00006
2023-08-18	2023	6379.67	125.6	1.14944	0.574502	0.794264	2.93002	0.52612	0.752961	0.490886	0	1	1	27.2	30.9	23.6	21.8	0.6	983.6	386.6	874.9	139.988	41.9965	54	PT_F00006
2023-08-19	2023	6632	127.7	1.14045	0.575724	0.795985	2.95202	0.528827	0.75429	0.49393	1	1	1	28.3	31.8	24.8	21.3	0.5	1001.9	387.1	896.2	139.988	41.9965	55	PT_F00006
2023-08-20	2023	6874.67	129.233	1.12831	0.595697	0.824113	3.16367	0.549446	0.767634	0.515308	0	1	1	28.8	31.8	25.8	20.2	4.3	1020.7	391.4	916.4	139.988	41.9965	56	PT_F00006
2023-08-21	2023	7100.67	130.433	1.11581	0.615671	0.85224	3.37532	0.570064	0.780979	0.536686	0	1	1	28.7	32.3	25.2	18.2	18.6	1039.4	410	934.6	139.988	41.9965	57	PT_F00006
2023-08-22	2023	7216.33	130.433	1.10451	0.635644	0.880367	3.58697	0.590683	0.794324	0.558064	0	1	1	24.6	27.1	22.2	6	5.9	1054	415.9	940.6	139.988	41.9965	58	PT_F00006
2023-08-23	2023	7495.67	132.633	1.09659	0.655617	0.908494	3.79862	0.611301	0.807668	0.579442	0	1	1	25.7	30.7	20.8	23.6	0	1069.7	415.9	964.2	139.988	41.9965	59	PT_F00006
2023-08-24	2023	7761	134.533	1.08818	0.675591	0.936621	4.01027	0.63192	0.821013	0.60082	1	1	1	26.2	30.4	22.1	21.8	0	1085.9	415.9	986	139.988	41.9965	60	PT_F00006
2023-08-25	2023	8016	136.067	1.0784	0.676948	0.938533	3.99502	0.632816	0.820991	0.59959	0	1	1	26.8	30.6	23.1	20.6	0.3	1102.7	416.2	1006.6	139.988	41.9965	61	PT_F00006
2023-08-26	2023	8238.33	136.8	1.06568	0.678305	0.940444	3.97977	0.633712	0.82097	0.598361	0	1	1	27.1	29.3	24.9	16.5	0.9	1119.8	417.1	1023.1	139.988	41.9965	62	PT_F00006
2023-08-27	2023	8346	136.8	1.057	0.679662	0.942355	3.96452	0.634608	0.820948	0.597131	0	1	1	26.1	28.1	24.2	5.5	27	1135.9	444.1	1028.6	139.988	41.9965	63	PT_F00006
2023-08-28	2023	8401.33	136.8	1.05261	0.681019	0.944266	3.94927	0.635504	0.820927	0.595902	0	1	1	22.7	24.2	21.2	2.1	25.4	1148.6	469.5	1030.7	139.988	41.9965	64	PT_F00006
2023-08-29	2023	8568	136.733	1.03916	0.682376	0.946178	3.93402	0.6364	0.820905	0.594673	0	1	1	24.3	27	21.7	10.9	1.1	1162.9	470.6	1041.6	139.988	41.9965	65	PT_F00006
2023-08-30	2023	8703.67	136.633	1.02817	0.683734	0.948089	3.91877	0.637296	0.820884	0.593443	0	1	1	22.3	25.2	19.5	8.2	1.1	1175.2	471.7	1049.8	139.988	41.9965	66	PT_F00006
2023-08-31	2023	8936	137.567	1.01815	0.685091	0.95	3.90351	0.638193	0.820862	0.592214	1	1	1	22.1	27.7	16.8	18.7	0	1187.3	471.7	1068.5	139.988	41.9965	67	PT_F00006
2023-09-01	2023	9209	139.533	1.01332	0.675797	0.936912	3.81274	0.62977	0.813412	0.58334	0	1	1	23.9	28.5	19.6	24.1	0	1201.2	471.7	1092.6	139.988	41.9965	68	PT_F00006
2023-09-02	2023	9462.33	140.9	1.0059	0.666503	0.923824	3.72196	0.621347	0.805962	0.574466	0	1	1	24.7	28.9	20.7	21.9	0	1215.9	471.7	1114.5	139.988	41.9965	69	PT_F00006
2023-09-03	2023	9661.67	141.2	0.994885	0.657209	0.910735	3.63119	0.612925	0.798512	0.565592	0	1	1	25.5	28.7	22.5	15.5	0.1	1231.4	471.8	1130	139.988	41.9965	70	PT_F00006
2023-09-04	2023	9791.67	142.367	0.994694	0.647915	0.897647	3.54041	0.604502	0.791061	0.556718	0	1	1	25.2	26.7	23.8	6.9	3.8	1246.6	475.6	1136.9	139.988	41.9965	71	PT_F00006
2023-09-05	2023	9982.33	142.267	0.981992	0.638621	0.884559	3.44963	0.596079	0.783611	0.547844	0	1	1	25.8	28.7	23	12.9	1.5	1262.4	477.1	1149.8	139.988	41.9965	72	PT_F00006
2023-09-06	2023	10196.3	142.167	0.968275	0.629327	0.871471	3.35886	0.587656	0.776161	0.53897	0	1	1	24.6	28.9	20.6	15.8	1	1277	478.1	1165.6	139.988	41.9965	73	PT_F00006
2023-09-07	2023	10443.7	142.067	0.953094	0.620033	0.858383	3.26808	0.579234	0.768711	0.530096	0	1	1	24.6	29.9	19.6	20.5	0	1291.6	478.1	1186.1	139.988	41.9965	74	PT_F00006
2023-09-08	2023	10685.3	141.967	0.938795	0.610739	0.845294	3.17731	0.570811	0.761261	0.521222	1	1	1	25.5	29.6	21.6	20.6	0	1307.1	478.1	1206.7	139.988	41.9965	75	PT_F00006
2023-09-09	2023	10925	141.867	0.925115	0.625549	0.86615	3.23022	0.580761	0.775932	0.527061	0	1	1	25	29.5	20.8	21	0	1322.1	478.1	1227.7	139.988	41.9965	76	PT_F00006
2023-09-10	2023	11157	141.767	0.912305	0.640358	0.887006	3.28313	0.590711	0.790604	0.532899	1	1	1	25.2	28.9	21.7	20.7	0	1337.3	478.1	1248.4	139.988	41.9965	77	PT_F00006
2023-09-11	2023	11335.3	141.667	0.902599	0.637849	0.883473	3.25316	0.589087	0.787017	0.52884	0	1	1	26.1	29.6	22.8	14.6	0.3	1353.4	478.4	1263	139.988	41.9965	78	PT_F00006
2023-09-12	2023	11415	141.667	0.898625	0.63534	0.87994	3.22318	0.587463	0.783429	0.524781	0	1	1	24	26.1	22.1	4.4	30.1	1367.4	508.5	1267.4	139.988	41.9965	79	PT_F00006
2023-09-13	2023	11478	141.667	0.895515	0.632831	0.876406	3.19321	0.585839	0.779842	0.520721	0	1	1	22.4	23.8	21	3.3	8.8	1379.8	517.3	1270.7	139.988	41.9965	80	PT_F00006
2023-09-14	2023	11567.3	141.667	0.891151	0.630322	0.872873	3.16323	0.584215	0.776255	0.516662	0	1	1	22.9	24.8	21.1	5.7	1.8	1392.7	519.1	1276.4	139.988	41.9965	81	PT_F00006
2023-09-15	2023	11654.7	141.667	0.886939	0.627813	0.86934	3.13325	0.582591	0.772668	0.512603	0	1	1	23.7	25.9	21.7	5.7	8.4	1406.4	527.5	1282.1	139.988	41.9965	82	PT_F00006
2023-09-16	2023	11786.7	141.667	0.880668	0.625304	0.865806	3.10328	0.580968	0.769081	0.508544	0	1	1	23.2	26.4	20.3	11	3.6	1419.6	531.1	1293.1	139.988	41.9965	83	PT_F00006
2023-09-17	2023	11955.3	141.667	0.87282	0.622795	0.862273	3.0733	0.579344	0.765493	0.504485	0	1	1	25	28.6	21.6	16.8	0.3	1434.6	531.4	1309.9	139.988	41.9965	84	PT_F00006
2023-09-18	2023	12115	141.667	0.865555	0.620286	0.85874	3.04332	0.57772	0.761906	0.500426	0	1	1	27.4	30.8	24.3	16.8	0.2	1452	531.6	1326.7	139.988	41.9965	85	PT_F00006
2023-09-19	2023	12246.7	141.667	0.859681	0.617777	0.855206	3.01335	0.576096	0.758319	0.496367	0	1	1	28.4	31.6	25.4	13.6	24.8	1470.4	556.4	1340.3	139.988	41.9965	86	PT_F00006
2023-09-20	2023	12303	141.667	0.857199	0.615268	0.851673	2.98337	0.574472	0.754732	0.492308	0	1	1	22.4	24.9	20.1	3.8	5	1482.8	561.4	1344.1	139.988	41.9965	87	PT_F00006
2023-09-21	2023	12346.3	141.667	0.855302	0.612759	0.84814	2.95339	0.572848	0.751144	0.488249	0	1	1	20.2	21.7	18.9	2.9	1.5	1493	562.9	1347	139.988	41.9965	88	PT_F00006
2023-09-22	2023	12437.3	142.133	0.854159	0.61025	0.844606	2.92342	0.571224	0.747557	0.48419	0	1	1	21.4	24.4	18.7	8.7	1.6	1504.4	564.5	1355.7	139.988	41.9965	89	PT_F00006
2023-09-23	2023	12471	143.233	0.859305	0.607741	0.841073	2.89344	0.5696	0.74397	0.480131	0	1	1	20.3	22.5	18.3	3	2.9	1514.7	567.4	1358.7	139.988	41.9965	90	PT_F00006
2023-09-24	2023	12518.7	144	0.86183	0.605232	0.83754	2.86346	0.567977	0.740383	0.476072	0	1	1	21.5	23.7	19.5	3.5	2.1	1526.2	569.5	1362.2	139.988	41.9965	91	PT_F00006
2023-09-25	2023	12550.7	146.067	0.872794	0.602723	0.834007	2.83349	0.566353	0.736795	0.472013	0	1	1	22.4	25.2	19.8	11.2	0.1	1538.6	569.6	1373.4	139.988	41.9965	92	PT_F00006
2023-09-26	2023	12649.3	147.767	0.878607	0.600214	0.830473	2.80351	0.564729	0.733208	0.467954	0	1	1	24.1	26.9	21.6	11.9	0.1	1552.7	569.7	1385.3	139.988	41.9965	93	PT_F00006
2023-09-27	2023	12743.3	149.6	0.885368	0.597705	0.82694	2.77353	0.563105	0.729621	0.463895	0	1	1	24	27.6	20.8	11.7	0	1566.7	569.7	1397	139.988	41.9965	94	PT_F00006
2023-09-28	2023	12774.7	151.667	0.896212	0.595196	0.823407	2.74356	0.561481	0.726034	0.459836	0	1	1	23.7	27.3	20.5	14	0.2	1580.4	569.9	1411	139.988	41.9965	95	PT_F00006
2023-09-29	2023	12777.7	152.7	0.902184	0.592687	0.819873	2.71358	0.559857	0.722447	0.455776	0	1	1	22.9	26.8	19.4	9.1	9.4	1593.3	579.3	1420.1	139.988	41.9965	96	PT_F00006
2023-09-30	2023	12777.7	152.7	0.902184	0.590178	0.81634	2.6836	0.558233	0.718859	0.451717	0	1	1	21.2	24.9	17.8	8.8	0.4	1604.5	579.7	1428.9	139.988	41.9965	97	PT_F00006
2023-10-01	2023	12777.7	152.7	0.902184	0.587669	0.812807	2.65363	0.55661	0.715272	0.447658	0	1	1	20.3	24.6	16.4	18.7	0	1614.8	579.7	1447.6	139.988	41.9965	98	PT_F00006
2020-06-21	2020	69	1.9	0.301162	0.253954	0.051752	1.34942	0.28808	0.37296	0.148873	0	1	1	23.2	26.3	20	15.5	0.7	0	0	0	233.333	85.3333	0	PT_F00007
2020-06-22	2020	70	2	0.314152	0.255748	0.0541766	1.34912	0.283692	0.378169	0.148753	0	1	1	24.8	26.8	22.7	10.6	12.8	14.8	12.8	10.6	233.333	85.3333	1	PT_F00007
2020-06-23	2020	71	2	0.311357	0.257543	0.0566013	1.34881	0.279304	0.383378	0.148634	0	1	1	24	25.5	22.4	3	22.8	28.8	35.6	13.6	233.333	85.3333	2	PT_F00007
2020-06-24	2020	74	2	0.303344	0.259338	0.059026	1.34851	0.274917	0.388587	0.148515	0	1	1	25.2	28.2	22	15.4	0.9	44	36.5	29	233.333	85.3333	3	PT_F00007
2020-06-25	2020	77	2.1	0.310636	0.261133	0.0614506	1.34821	0.270529	0.393796	0.148395	0	1	1	25.9	30.2	21.5	20.9	0	59.9	36.5	49.9	233.333	85.3333	4	PT_F00007
2020-06-26	2020	82	2.2	0.312781	0.262928	0.0638753	1.3479	0.266141	0.399006	0.148276	0	1	1	28	31.7	24.1	23.8	5.1	77.9	41.6	73.7	233.333	85.3333	5	PT_F00007
2020-06-27	2020	92	2.4	0.317355	0.264722	0.0663	1.3476	0.261753	0.404215	0.148157	0	1	1	26.3	28.8	23.7	8.9	6.4	94.2	48	82.6	233.333	85.3333	6	PT_F00007
2020-06-28	2020	99	2.6	0.32828	0.266517	0.0687246	1.34729	0.257365	0.409424	0.148037	0	1	1	23.5	25.5	21.4	4.9	83.2	107.7	131.2	87.5	233.333	85.3333	7	PT_F00007
2020-06-29	2020	111	2.9	0.340695	0.268312	0.0711493	1.34699	0.252978	0.414633	0.147918	0	1	1	22.7	27.2	18.1	12.4	0.5	120.4	131.7	99.9	233.333	85.3333	8	PT_F00007
2020-06-30	2020	129	3.4	0.363353	0.270107	0.0735739	1.34669	0.24859	0.419842	0.147798	0	1	1	24.4	27.5	21.2	16.1	1.2	134.8	132.9	116	233.333	85.3333	9	PT_F00007
2020-07-01	2020	156	4	0.379239	0.271902	0.0759986	1.34638	0.244202	0.425052	0.147679	0	1	1	25.1	28.4	21.7	19.2	0.4	149.9	133.3	135.2	233.333	85.3333	10	PT_F00007
2020-07-02	2020	174	4.4	0.389429	0.273696	0.0784233	1.34608	0.239814	0.430261	0.14756	0	1	1	23.7	25.4	22	6.7	31.9	163.6	165.2	141.9	233.333	85.3333	11	PT_F00007
2020-07-03	2020	193	4.9	0.406271	0.275491	0.0808479	1.34578	0.235426	0.43547	0.14744	0	1	1	21.7	23.9	19.4	6	1.4	175.3	166.6	147.9	233.333	85.3333	12	PT_F00007
2020-07-04	2020	224	5.6	0.42272	0.277286	0.0832726	1.34547	0.231039	0.440679	0.147321	0	1	1	23.8	26.4	21.1	10.4	0.6	189.1	167.2	158.3	233.333	85.3333	13	PT_F00007
2020-07-05	2020	265	6.6	0.448147	0.279081	0.0856973	1.34517	0.226651	0.445888	0.147202	0	1	1	25.3	27.9	22.7	13.8	2.8	204.4	170	172.1	233.333	85.3333	14	PT_F00007
2020-07-06	2020	321	8	0.481408	0.280876	0.0881219	1.34487	0.222263	0.451098	0.147082	0	1	1	26.5	30.4	22.4	19.4	0.7	220.9	170.7	191.5	233.333	85.3333	15	PT_F00007
2020-07-07	2020	386	9.7	0.519688	0.28267	0.0905466	1.34456	0.217875	0.456307	0.146963	1	1	1	27.7	32.2	23.1	20.6	0.9	238.6	171.6	212.1	233.333	85.3333	16	PT_F00007
2020-07-08	2020	449	11.2	0.545537	0.303657	0.118899	1.44289	0.237493	0.473414	0.164427	0	1	1	26.3	29.3	23.1	15.5	0.2	254.9	171.8	227.6	233.333	85.3333	17	PT_F00007
2020-07-09	2020	514	12.8	0.572564	0.324644	0.147251	1.54121	0.257112	0.49052	0.181891	0	1	1	24.7	28.1	21.2	13.6	1.2	269.6	173	241.2	233.333	85.3333	18	PT_F00007
2020-07-10	2020	594	14.9	0.608446	0.345631	0.175602	1.63954	0.27673	0.507627	0.199355	0	1	1	26.1	29.9	22.1	16.9	0.3	285.7	173.3	258.1	233.333	85.3333	19	PT_F00007
2020-07-11	2020	627	15.7	0.619644	0.366618	0.203954	1.73786	0.296348	0.524734	0.216819	0	1	1	24	25.1	22.9	3.6	29.9	299.7	203.2	261.7	233.333	85.3333	20	PT_F00007
2020-07-12	2020	693	17.4	0.644775	0.387605	0.232306	1.83619	0.315967	0.541841	0.234283	0	1	1	27.5	32	22.8	10.5	9.2	317.2	212.4	272.2	233.333	85.3333	21	PT_F00007
2020-07-13	2020	771	19.3	0.668704	0.408592	0.260658	1.93451	0.335585	0.558947	0.251747	0	1	1	23.7	26.4	21	11.7	0.8	330.9	213.2	283.9	233.333	85.3333	22	PT_F00007
2020-07-14	2020	846	21.2	0.692809	0.429579	0.28901	2.03284	0.355203	0.576054	0.269212	0	1	1	24.3	27	21.6	9.8	18.7	345.2	231.9	293.7	233.333	85.3333	23	PT_F00007
2020-07-15	2020	964	24.2	0.728397	0.450566	0.317362	2.13116	0.374822	0.593161	0.286676	0	1	1	22.2	26.4	17.8	18.5	0.4	357.4	232.3	312.2	233.333	85.3333	24	PT_F00007
2020-07-16	2020	1109	27.7	0.763298	0.471553	0.345714	2.22949	0.39444	0.610268	0.30414	0	1	1	23.6	27.7	19.4	21.8	0.1	371	232.4	334	233.333	85.3333	25	PT_F00007
2020-07-17	2020	1190	29.8	0.785494	0.492539	0.374066	2.32781	0.414058	0.627374	0.321604	0	1	1	22.9	24.1	21.6	8.2	21.6	383.9	254	342.2	233.333	85.3333	26	PT_F00007
2020-07-18	2020	1269	31.8	0.804947	0.513526	0.402418	2.42613	0.433677	0.644481	0.339068	0	1	1	26.6	29	24.2	7.2	37.8	400.5	291.8	349.4	233.333	85.3333	27	PT_F00007
2020-07-19	2020	1339	33.5	0.819774	0.534513	0.43077	2.52446	0.453295	0.661588	0.356532	0	1	1	25.2	28.4	21.9	5.7	9.7	415.7	301.5	355.1	233.333	85.3333	28	PT_F00007
2020-07-20	2020	1483	37.1	0.851287	0.5555	0.459122	2.62278	0.472913	0.678695	0.373996	0	1	1	25	28.5	21.5	16.5	0.1	430.7	301.6	371.6	233.333	85.3333	29	PT_F00007
2020-07-21	2020	1581	39.6	0.872749	0.576487	0.487474	2.72111	0.492532	0.695801	0.39146	0	1	1	25.2	27.3	23.1	8.4	8.6	445.9	310.2	380	233.333	85.3333	30	PT_F00007
2020-07-22	2020	1691	42.4	0.895687	0.597474	0.515826	2.81943	0.51215	0.712908	0.408925	0	1	1	28.1	30.8	25.4	10	3.1	464	313.3	390	233.333	85.3333	31	PT_F00007
2020-07-23	2020	1814	45.4	0.917562	0.618461	0.544178	2.91776	0.531768	0.730015	0.426389	0	1	1	24.9	28	21.7	10.8	18	478.9	331.3	400.8	233.333	85.3333	32	PT_F00007
2020-07-24	2020	2009	50.3	0.953261	0.639448	0.57253	3.01608	0.551387	0.747122	0.443853	0	1	1	24.9	28.6	21.2	21.1	0	493.8	331.3	421.9	233.333	85.3333	33	PT_F00007
2020-07-25	2020	2204	55.2	0.986818	0.660435	0.600882	3.11441	0.571005	0.764228	0.461317	0	1	1	25.5	30.2	20.8	19.9	0	509.3	331.3	441.8	233.333	85.3333	34	PT_F00007
2020-07-26	2020	2347	58.7	1.00864	0.681422	0.629234	3.21273	0.590623	0.781335	0.478781	0	1	1	24.3	27	21.6	11.6	48	523.6	379.3	453.4	233.333	85.3333	35	PT_F00007
2020-07-27	2020	2439	61.1	1.02475	0.702408	0.657586	3.31106	0.610242	0.798442	0.496245	0	1	1	24.3	25.8	22.8	5.2	2.6	537.9	381.9	458.6	233.333	85.3333	36	PT_F00007
2020-07-28	2020	2536	63.4	1.03752	0.723395	0.685938	3.40938	0.62986	0.815549	0.513709	0	1	1	25.1	26.5	23.7	5.5	22.4	553	404.3	464.1	233.333	85.3333	37	PT_F00007
2020-07-29	2020	2652	66.4	1.05642	0.744382	0.71429	3.50771	0.649478	0.832655	0.531173	0	1	1	26.5	29	24	7.3	19.1	569.5	423.4	471.4	233.333	85.3333	38	PT_F00007
2020-07-30	2020	2791	69.9	1.07689	0.765369	0.742642	3.60603	0.669097	0.849762	0.548638	0	1	1	28.2	30.2	26.2	9.9	3.3	587.7	426.7	481.3	233.333	85.3333	39	PT_F00007
2020-07-31	2020	2960	74.3	1.10305	0.786356	0.770994	3.70436	0.688715	0.866869	0.566102	0	1	1	28.9	31.4	26.4	13.4	2.2	606.6	428.9	494.7	233.333	85.3333	40	PT_F00007
2020-08-01	2020	3173	79.9	1.13538	0.807343	0.799346	3.80268	0.708333	0.883976	0.583566	1	1	1	30.4	33.1	27.6	19.9	2.4	627	431.3	514.6	233.333	85.3333	41	PT_F00007
2020-08-02	2020	3369	84.7	1.15899	0.80575	0.797194	3.83397	0.706185	0.886431	0.586038	0	1	1	30.1	32.8	27.3	17	0.4	647.1	431.7	531.6	233.333	85.3333	42	PT_F00007
2020-08-03	2020	3621	91.1	1.19118	0.804157	0.795042	3.86527	0.704036	0.888887	0.58851	0	1	1	29.7	33.1	26.3	24.5	0	666.8	431.7	556.1	233.333	85.3333	43	PT_F00007
2020-08-04	2020	3815	95.7	1.21085	0.802564	0.79289	3.89657	0.701887	0.891343	0.590982	0	1	1	28.7	31.2	26.1	15.2	2.3	685.5	434	571.3	233.333	85.3333	44	PT_F00007
2020-08-05	2020	4039	101.5	1.2389	0.800971	0.790738	3.92786	0.699738	0.893798	0.593454	0	1	1	29.8	32.8	26.8	19.8	1.2	705.3	435.2	591.1	233.333	85.3333	45	PT_F00007
2020-08-06	2020	4245	106.4	1.25863	0.799378	0.788586	3.95916	0.697589	0.896254	0.595926	0	1	1	29.5	32.2	26.8	16.7	8.7	724.8	443.9	607.8	233.333	85.3333	46	PT_F00007
2020-08-07	2020	4403	108.4	1.25311	0.797785	0.786434	3.99045	0.69544	0.898709	0.598398	0	1	1	28.7	31.2	26.3	10.7	15.7	743.5	459.6	618.5	233.333	85.3333	47	PT_F00007
2020-08-08	2020	4494	108.8	1.24163	0.796192	0.784282	4.02175	0.693292	0.901165	0.60087	0	1	1	27	28.2	25.8	4.3	33.6	760.5	493.2	622.8	233.333	85.3333	48	PT_F00007
2020-08-09	2020	4653	111	1.23929	0.794599	0.78213	4.05304	0.691143	0.903621	0.603341	0	1	1	28.1	31	25.3	10.6	13.2	778.6	506.4	633.4	233.333	85.3333	49	PT_F00007
2020-08-10	2020	4817	113	1.23438	0.793006	0.779978	4.08434	0.688994	0.906076	0.605813	0	1	1	27.4	30	24.9	10.8	18.1	796	524.5	644.2	233.333	85.3333	50	PT_F00007
2020-08-11	2020	5007	115.6	1.23238	0.791414	0.777826	4.11563	0.686845	0.908532	0.608285	0	1	1	29.2	32.1	26.3	14.2	3.4	815.2	527.9	658.4	233.333	85.3333	51	PT_F00007
2020-08-12	2020	5225	118.2	1.22672	0.789821	0.775674	4.14693	0.684696	0.910988	0.610757	0	1	1	28.8	31.5	26.2	17.2	0.2	834	528.1	675.6	233.333	85.3333	52	PT_F00007
2020-08-13	2020	5480	121.6	1.22468	0.788228	0.773522	4.17822	0.682548	0.913443	0.613229	0	1	1	30.1	33	27.2	23	0	854.1	528.1	698.6	233.333	85.3333	53	PT_F00007
2020-08-14	2020	5705	123.8	1.21563	0.786635	0.77137	4.20952	0.680399	0.915899	0.615701	0	1	1	30.4	33.2	27.6	19.1	0	874.5	528.1	717.7	233.333	85.3333	54	PT_F00007
2020-08-15	2020	5950	126.5	1.20967	0.785042	0.769218	4.24081	0.67825	0.918355	0.618173	0	1	1	30.6	34.8	26.4	22.8	0	895.1	528.1	740.5	233.333	85.3333	55	PT_F00007
2020-08-16	2020	6193	128.8	1.20099	0.783449	0.767066	4.27211	0.676101	0.92081	0.620645	1	1	1	30.7	34.9	26.6	22.5	0.2	915.8	528.3	763	233.333	85.3333	56	PT_F00007
2020-08-17	2020	6445	130.8	1.18937	0.674896	0.620418	3.58239	0.554777	0.833541	0.538956	0	1	1	30.2	34.3	26.1	22.9	0	936	528.3	785.9	233.333	85.3333	57	PT_F00007
2020-08-18	2020	6710	133	1.17906	0.566343	0.473769	2.89267	0.433452	0.746273	0.457266	0	1	1	29.6	33.7	25.6	23.9	0	955.6	528.3	809.8	233.333	85.3333	58	PT_F00007
2020-08-19	2020	6961	134.7	1.16682	0.457789	0.327121	2.20296	0.312127	0.659004	0.375577	1	1	1	29.7	34	25.5	22.2	0	975.3	528.3	832	233.333	85.3333	59	PT_F00007
2020-08-20	2020	7174	135.3	1.14998	0.540573	0.438957	2.83888	0.405573	0.714463	0.437791	0	1	1	29.1	32.7	25.6	16.6	0.6	994.4	528.9	848.6	233.333	85.3333	60	PT_F00007
2020-08-21	2020	7356	135.5	1.13364	0.623357	0.550793	3.47481	0.499019	0.769923	0.500005	0	1	1	27.6	30.6	24.6	12.2	0	1012	528.9	860.8	233.333	85.3333	61	PT_F00007
2020-08-22	2020	7605	137.2	1.12404	0.706141	0.662628	4.11073	0.592465	0.825382	0.562219	0	1	1	27.9	31.5	24.4	20	0.2	1029.9	529.1	880.8	233.333	85.3333	62	PT_F00007
2020-08-23	2020	7860	138.8	1.11377	0.788925	0.774464	4.74666	0.685911	0.880841	0.624433	0	1	1	28.4	32	24.9	21.2	0.1	1048.3	529.2	902	233.333	85.3333	63	PT_F00007
2020-08-24	2020	8108	139.9	1.10084	0.871709	0.8863	5.38259	0.779357	0.936301	0.686647	1	1	1	29.7	33.5	26	21.4	0.1	1068	529.3	923.4	233.333	85.3333	64	PT_F00007
2020-08-25	2020	8339	140.4	1.08539	0.843233	0.847831	5.07173	0.75346	0.919365	0.663491	0	1	1	29.4	32.9	26	18.8	2.4	1087.4	531.7	942.2	233.333	85.3333	65	PT_F00007
2020-08-26	2020	8519	140.3	1.07012	0.814758	0.809363	4.76087	0.727562	0.902429	0.640335	0	1	1	26.5	29	24	11.8	11.9	1103.9	543.6	954	233.333	85.3333	66	PT_F00007
2020-08-27	2020	8695	140.6	1.05868	0.786283	0.770894	4.45001	0.701665	0.885493	0.617179	0	1	1	26.3	28.4	24.2	11.5	0.6	1120.2	544.2	965.5	233.333	85.3333	67	PT_F00007
2020-08-28	2020	8795	140.6	1.05108	0.757807	0.732426	4.13916	0.675767	0.868556	0.594023	0	1	1	24.9	26.6	23.2	4.9	2.5	1135.1	546.7	970.4	233.333	85.3333	68	PT_F00007
2020-08-29	2020	8944	140.5	1.03928	0.729332	0.693957	3.8283	0.64987	0.85162	0.570867	0	1	1	26.3	28.1	24.6	9.2	9.3	1151.4	556	979.6	233.333	85.3333	69	PT_F00007
2020-08-30	2020	9150	140.4	1.02375	0.700856	0.655489	3.51744	0.623972	0.834684	0.547711	0	1	1	28.1	31.1	25.2	16	0.2	1169.5	556.2	995.6	233.333	85.3333	70	PT_F00007
2020-08-31	2020	9376	140.8	1.011	0.672381	0.617021	3.20659	0.598075	0.817748	0.524555	1	1	1	28.3	32.2	24.6	19.2	0.4	1187.8	556.6	1014.8	233.333	85.3333	71	PT_F00007
2020-09-01	2020	9572	140.7	0.997203	0.752639	0.725444	4.45169	0.675057	0.865162	0.599094	0	1	1	27.5	31	24.1	15.2	3.7	1205.3	560.3	1030	233.333	85.3333	72	PT_F00007
2020-09-02	2020	9820	146.3	1.02032	0.832897	0.833867	5.69679	0.75204	0.912576	0.673632	0	1	1	24.7	29.4	20.2	17.9	3	1220	563.3	1047.9	233.333	85.3333	73	PT_F00007
2020-09-03	2020	10116	146.2	1.00072	0.913155	0.94229	6.9419	0.829023	0.95999	0.748171	1	1	1	23.3	28.5	18.4	24	0	1233.3	563.3	1071.9	233.333	85.3333	74	PT_F00007
2020-09-04	2020	10386	146.1	0.983578	0.904642	0.93079	6.30295	0.817869	0.956909	0.724641	0	1	1	25.7	30.7	20.9	22	0	1249	563.3	1093.9	233.333	85.3333	75	PT_F00007
2020-09-05	2020	10658	146	0.967026	0.896129	0.919289	5.664	0.806716	0.953828	0.70111	1	1	1	24.8	30.9	19	22.8	0	1263.8	563.3	1116.7	233.333	85.3333	76	PT_F00007
2020-09-06	2020	10921	145.9	0.951636	0.875072	0.890843	5.44399	0.786208	0.946784	0.689703	0	1	1	26	30.2	22.1	22.5	0	1279.8	563.3	1139.2	233.333	85.3333	77	PT_F00007
2020-09-07	2020	11178	145.8	0.93715	0.854015	0.862397	5.22399	0.765701	0.939741	0.678295	0	1	1	25.3	30.7	20.3	22.6	0	1295.1	563.3	1161.8	233.333	85.3333	78	PT_F00007
2020-09-08	2020	11419	145.7	0.924006	0.832958	0.833951	5.00398	0.745193	0.932698	0.666888	1	1	1	26.2	32.2	20.6	21.7	0.1	1311.3	563.4	1183.5	233.333	85.3333	79	PT_F00007
2020-09-09	2020	11639	145.6	0.912338	0.817538	0.813118	4.83069	0.72846	0.924115	0.653372	0	1	1	25.6	31.4	20.2	19.3	0.2	1326.9	563.6	1202.8	233.333	85.3333	80	PT_F00007
2020-09-10	2020	11732	145.6	0.907775	0.802117	0.792285	4.65739	0.711727	0.915532	0.639855	0	1	1	23.3	26.4	20.4	5.3	19.6	1340.2	583.2	1208.1	233.333	85.3333	81	PT_F00007
2020-09-11	2020	11930	145.4	0.89702	0.786696	0.771453	4.48409	0.694993	0.906948	0.626339	0	1	1	23.2	26.7	19.9	17.2	0.8	1353.4	584	1225.3	233.333	85.3333	82	PT_F00007
2020-09-12	2020	12128	145.3	0.887155	0.771275	0.75062	4.31079	0.67826	0.898365	0.612823	0	1	1	22.7	26.6	19	17.8	0.9	1366.1	584.9	1243.1	233.333	85.3333	83	PT_F00007
2020-09-13	2020	12311	145.2	0.878219	0.755854	0.729788	4.13749	0.661527	0.889782	0.599307	0	1	1	22.5	26.5	18.8	16.4	0.8	1378.6	585.7	1259.5	233.333	85.3333	84	PT_F00007
2020-09-14	2020	12473	145.1	0.870416	0.740433	0.708955	3.96419	0.644793	0.881198	0.58579	0	1	1	23.6	26.9	20.6	14.1	3.5	1392.2	589.2	1273.6	233.333	85.3333	85	PT_F00007
2020-09-15	2020	12543	145.1	0.867352	0.725012	0.688122	3.79089	0.62806	0.872615	0.572274	0	1	1	21.2	23.1	19.5	4.3	6.2	1403.4	595.4	1277.9	233.333	85.3333	86	PT_F00007
2020-09-16	2020	12690	145.1	0.861009	0.709592	0.66729	3.6176	0.611326	0.864031	0.558758	0	1	1	24.4	27.6	21.5	13.1	14.4	1417.8	609.8	1291	233.333	85.3333	87	PT_F00007
2020-09-17	2020	12745	145.1	0.858666	0.694171	0.646457	3.4443	0.594593	0.855448	0.545241	0	1	1	20.9	23.8	18.3	3.2	5.4	1428.7	615.2	1294.2	233.333	85.3333	88	PT_F00007
2020-09-18	2020	12924	145.1	0.851155	0.67875	0.625624	3.271	0.57786	0.846865	0.531725	1	1	1	20.8	25.4	16.5	19.5	0	1439.5	615.2	1313.7	233.333	85.3333	89	PT_F00007
2020-09-19	2020	13098	145.1	0.844013	0.67466	0.620099	3.16035	0.574552	0.842596	0.519049	0	1	1	21.3	26.3	16.7	19.1	0	1450.8	615.2	1332.8	233.333	85.3333	90	PT_F00007
2020-09-20	2020	13275	145	0.836329	0.67057	0.614574	3.04971	0.571245	0.838327	0.506373	1	1	1	22.6	27.2	18.3	20.2	0	1463.4	615.2	1353	233.333	85.3333	91	PT_F00007
2020-09-21	2020	13398	146.9	0.842379	0.653562	0.591597	2.9765	0.556119	0.825451	0.493126	0	1	1	22.9	26.2	19.9	12.1	5.9	1476.3	621.1	1365.1	233.333	85.3333	92	PT_F00007
2020-09-22	2020	13512	149.7	0.853866	0.636553	0.56862	2.90329	0.540992	0.812574	0.479879	0	1	1	22.4	25.7	19.4	11.4	1.9	1488.7	623	1376.5	233.333	85.3333	93	PT_F00007
2020-09-23	2020	13639	152.5	0.864725	0.619545	0.545642	2.83008	0.525866	0.799698	0.466631	0	1	1	20.8	24.8	17.1	14.4	0.5	1499.5	623.5	1390.9	233.333	85.3333	94	PT_F00007
2020-09-24	2020	13774	155.5	0.876281	0.602536	0.522665	2.75688	0.510739	0.786822	0.453384	0	1	1	20.5	25.1	16.4	16.4	0	1510	623.5	1407.3	233.333	85.3333	95	PT_F00007
2020-09-25	2020	13898	158.5	0.888158	0.585528	0.499688	2.68367	0.495613	0.773946	0.440137	0	1	1	21.1	24.9	17.7	15.2	0.9	1521.1	624.4	1422.5	233.333	85.3333	96	PT_F00007
2020-09-26	2020	14024	161.4	0.899281	0.56852	0.476711	2.61046	0.480486	0.76107	0.42689	0	1	1	20.9	25	17.1	16.3	0.6	1532	625	1438.8	233.333	85.3333	97	PT_F00007
2020-09-27	2020	14141	164.1	0.909551	0.551511	0.453733	2.53725	0.46536	0.748194	0.413643	0	1	1	20.3	25.4	15.7	15.6	0	1542.3	625	1454.4	233.333	85.3333	98	PT_F00007
2020-09-28	2020	14177	166.2	0.919716	0.534503	0.430756	2.46404	0.450234	0.735318	0.400396	0	1	1	21.8	25.2	18.8	14.1	1.6	1554.1	626.6	1468.5	233.333	85.3333	99	PT_F00007
2020-09-29	2020	14190	167.5	0.926375	0.517494	0.407779	2.39083	0.435107	0.722442	0.387149	0	1	1	20.1	24.5	16.2	11.2	0.2	1564.2	626.8	1479.7	233.333	85.3333	100	PT_F00007
2020-09-30	2020	14190	167.5	0.926375	0.500486	0.384802	2.31763	0.419981	0.709566	0.373902	0	1	1	19.4	24.9	14.4	16	0.4	1573.6	627.2	1495.7	233.333	85.3333	101	PT_F00007
2020-10-01	2020	14190	167.5	0.926375	0.483478	0.361824	2.24442	0.404854	0.69669	0.360654	0	1	1	21.8	26.1	17.9	17.5	0	1585.4	627.2	1513.2	233.333	85.3333	102	PT_F00007
2020-09-21	2020	14420	173.1	0.947698	0.689725	0.70436	2.97856	0.578527	0.850151	0.496019	0	1	1	22.9	26.2	19.8	12.1	5.8	1596.6	805.5	1461.2	220	66	101	PT_F00008
2020-09-22	2020	14420	173.1	0.947698	0.677681	0.691731	2.90683	0.560385	0.853914	0.485832	0	1	1	22.4	25.7	19.3	11.7	1.6	1609	807.1	1472.9	220	66	102	PT_F00008
2023-06-28	2023	69	2	0.317012	0.264449	0.303669	1.55765	0.289984	0.377786	0.19305	0	1	1	30.8	33.4	28.1	22.5	0.1	0	0	0	113.341	34.0023	0	PT_F00009
2023-06-29	2023	70	2	0.314152	0.269569	0.313298	1.5723	0.292849	0.384841	0.197344	0	1	1	28.4	31.6	25	12.5	29	18.4	29	12.5	113.341	34.0023	1	PT_F00009
2023-06-30	2023	72	2	0.308625	0.27469	0.322926	1.58695	0.295714	0.391897	0.201639	0	1	1	25.7	29.4	21.9	14.2	1.8	34.1	30.8	26.7	113.341	34.0023	2	PT_F00009
2023-07-01	2023	75	2.1	0.315829	0.27981	0.332554	1.60159	0.298579	0.398953	0.205933	0	1	1	27.5	31	23.9	15.2	6.4	51.6	37.2	41.9	113.341	34.0023	3	PT_F00009
2023-07-02	2023	79	2.1	0.305658	0.28493	0.342183	1.61624	0.301444	0.406009	0.210228	0	1	1	27.3	28.8	25.8	7.2	26.7	68.9	63.9	49.1	113.341	34.0023	4	PT_F00009
2023-07-03	2023	85	2.3	0.31968	0.29005	0.351811	1.63089	0.304309	0.413064	0.214522	0	1	1	29.4	32	26.8	11.2	6.1	88.3	70	60.3	113.341	34.0023	5	PT_F00009
2023-07-04	2023	90	2.5	0.335188	0.295171	0.361439	1.64554	0.307174	0.42012	0.218817	0	1	1	28.1	32.5	23.6	14.7	3.7	106.4	73.7	75	113.341	34.0023	6	PT_F00009
2023-07-05	2023	98	2.8	0.355801	0.300291	0.371068	1.66019	0.310039	0.427176	0.223111	0	1	1	28.5	32.3	24.6	27.3	0	124.9	73.7	102.3	113.341	34.0023	7	PT_F00009
2023-07-06	2023	111	2.9	0.340695	0.305411	0.380696	1.67484	0.312905	0.434232	0.227406	0	1	1	28.8	31.4	26.2	11.6	76.7	143.7	150.4	113.9	113.341	34.0023	8	PT_F00009
2023-07-07	2023	119	3.1	0.348569	0.310532	0.390324	1.68949	0.31577	0.441287	0.2317	0	1	1	27.7	29	26.4	4.4	57	161.4	207.4	118.3	113.341	34.0023	9	PT_F00009
2023-07-08	2023	132	3.6	0.379194	0.315652	0.399952	1.70414	0.318635	0.448343	0.235995	0	1	1	29.4	32.3	26.3	15.8	0.8	180.8	208.2	134.1	113.341	34.0023	10	PT_F00009
2023-07-09	2023	147	4	0.393705	0.320772	0.409581	1.71879	0.3215	0.455399	0.240289	0	1	1	29.2	33	25.2	20.5	0.8	200	209	154.6	113.341	34.0023	11	PT_F00009
2023-07-10	2023	182	4.6	0.395762	0.325892	0.419209	1.73344	0.324365	0.462455	0.244584	0	1	1	29.2	31.7	26.6	20.4	0	219.2	209	175	113.341	34.0023	12	PT_F00009
2023-07-11	2023	220	5.6	0.427546	0.331013	0.428837	1.74809	0.32723	0.46951	0.248878	0	1	1	31	34.8	27.1	20	3.5	240.2	212.5	195	113.341	34.0023	13	PT_F00009
2023-07-12	2023	257	6.6	0.456885	0.336133	0.438466	1.76274	0.330095	0.476566	0.253173	0	1	1	31.9	34.7	29	16.8	0.3	262.1	212.8	211.8	113.341	34.0023	14	PT_F00009
2023-07-13	2023	285	7.2	0.466983	0.341253	0.448094	1.77739	0.33296	0.483622	0.257467	0	1	1	30	31.6	28.3	7.6	0.6	282.1	213.4	219.4	113.341	34.0023	15	PT_F00009
2023-07-14	2023	314	7.9	0.482039	0.346374	0.457722	1.79204	0.335825	0.490678	0.261762	0	1	1	28.1	29.9	26.2	7.2	10.6	300.2	224	226.6	113.341	34.0023	16	PT_F00009
2023-07-15	2023	345	8.6	0.494531	0.351494	0.467351	1.80669	0.33869	0.497733	0.266056	0	1	1	27.2	29.8	24.5	6.8	3.2	317.4	227.2	233.4	113.341	34.0023	17	PT_F00009
2023-07-16	2023	368	9.2	0.507954	0.356614	0.476979	1.82134	0.341555	0.504789	0.270351	0	1	1	25.1	26.9	23.2	3.9	37.1	332.5	264.3	237.3	113.341	34.0023	18	PT_F00009
2023-07-17	2023	412	10.3	0.529631	0.361734	0.486607	1.83599	0.34442	0.511845	0.274645	0	1	1	26.1	28.2	23.9	9.4	4.5	348.6	268.8	246.7	113.341	34.0023	19	PT_F00009
2023-07-18	2023	480	12	0.560429	0.366855	0.496235	1.85064	0.347285	0.518901	0.27894	0	1	1	27.3	30.4	24.1	16.7	3	365.9	271.8	263.4	113.341	34.0023	20	PT_F00009
2023-07-19	2023	546	13.7	0.589943	0.371975	0.505864	1.86529	0.35015	0.525956	0.283234	0	1	1	26.8	30.1	23.4	13.9	10.1	382.7	281.9	277.3	113.341	34.0023	21	PT_F00009
2023-07-20	2023	601	15	0.608025	0.377095	0.515492	1.87994	0.353015	0.533012	0.287529	0	1	1	24.5	26.6	22.3	8.6	6.9	397.2	288.8	285.9	113.341	34.0023	22	PT_F00009
2023-07-21	2023	683	17.2	0.643227	0.382216	0.52512	1.89459	0.35588	0.540068	0.291823	0	1	1	28.1	30.7	25.4	15.3	9.1	415.3	297.9	301.2	113.341	34.0023	23	PT_F00009
2023-07-22	2023	745	18.6	0.65853	0.387336	0.534749	1.90923	0.358745	0.547124	0.296118	0	1	1	26.9	29	24.8	8.3	10.7	432.2	308.6	309.5	113.341	34.0023	24	PT_F00009
2023-07-23	2023	862	21.2333	0.685755	0.392456	0.544377	1.92388	0.36161	0.554179	0.300412	0	1	1	28.8	32.1	25.5	21.8	0.8	451	309.4	331.3	113.341	34.0023	25	PT_F00009
2023-07-24	2023	985	24.2	0.718574	0.397576	0.554005	1.93853	0.364475	0.561235	0.304707	0	1	1	29.3	33.1	25.5	21	0.9	470.3	310.3	352.3	113.341	34.0023	26	PT_F00009
2023-07-25	2023	1110	27.4	0.754602	0.402697	0.563634	1.95318	0.36734	0.568291	0.309001	0	1	1	29.6	32.6	26.6	19.1	0.9	489.9	311.2	371.4	113.341	34.0023	27	PT_F00009
2023-07-26	2023	1208	30.3	0.791155	0.407817	0.573262	1.96783	0.370205	0.575347	0.313296	0	1	1	27.8	30.1	25.5	11.2	1	507.7	312.2	382.6	113.341	34.0023	28	PT_F00009
2023-07-27	2023	1341	33.6333	0.822262	0.412937	0.58289	1.98248	0.37307	0.582402	0.31759	0	1	1	28	30.8	25.1	16.7	13.8	525.7	326	399.3	113.341	34.0023	29	PT_F00009
2023-07-28	2023	1436	36	0.842978	0.418057	0.592519	1.99713	0.375936	0.589458	0.321885	0	1	1	27.6	29.7	25.5	8.2	4.4	543.3	330.4	407.5	113.341	34.0023	30	PT_F00009
2023-07-29	2023	1519	38	0.858862	0.423178	0.602147	2.01178	0.378801	0.596514	0.326179	0	1	1	27	27.7	26.3	6.3	8.9	560.3	339.3	413.8	113.341	34.0023	31	PT_F00009
2023-07-30	2023	1668	41.7667	0.889954	0.428298	0.611775	2.02643	0.381666	0.603569	0.330474	0	1	1	28.2	30.3	26.1	15.6	2.9	578.5	342.2	429.4	113.341	34.0023	32	PT_F00009
2023-07-31	2023	1853.33	45.6	0.909233	0.433418	0.621403	2.04108	0.384531	0.610625	0.334768	0	1	1	28.6	32.4	24.7	21.5	1.2	597.1	343.4	450.9	113.341	34.0023	33	PT_F00009
2023-08-01	2023	2030	49.5667	0.93323	0.438539	0.631032	2.05573	0.387396	0.617681	0.339063	0	1	1	28.1	30.9	25.2	18.2	5.4	615.2	348.8	469.1	113.341	34.0023	34	PT_F00009
2023-08-02	2023	2228.33	53.5667	0.951018	0.443659	0.64066	2.07038	0.390261	0.624737	0.343357	0	1	1	28.8	32.1	25.5	21.6	0.4	634	349.2	490.7	113.341	34.0023	35	PT_F00009
2023-08-03	2023	2440.33	57.5667	0.965161	0.448779	0.650288	2.08503	0.393126	0.631792	0.347652	0	1	1	28.8	32.5	25.1	23.1	0	652.8	349.2	513.8	113.341	34.0023	36	PT_F00009
2023-08-04	2023	2634	61.6334	0.984803	0.453899	0.659917	2.09968	0.395991	0.638848	0.351946	0	1	1	28.7	32.5	24.9	19.4	0	671.5	349.2	533.2	113.341	34.0023	37	PT_F00009
2023-08-05	2023	2840.33	65.4334	0.997007	0.45902	0.669545	2.11433	0.398856	0.645904	0.356241	0	1	1	29.6	33.3	25.9	21.6	0	691.1	349.2	554.8	113.341	34.0023	38	PT_F00009
2023-08-06	2023	3036.33	69.6001	1.01684	0.46414	0.679173	2.12898	0.401721	0.65296	0.360535	1	1	1	29.6	33.4	25.7	19.6	6.3	710.7	355.5	574.4	113.341	34.0023	39	PT_F00009
2023-08-07	2023	3232.67	78.5011	1.10249	0.468255	0.686911	2.15671	0.406389	0.656093	0.364882	0	1	1	26.6	30.1	23.2	17.4	2	727.3	357.5	591.8	113.341	34.0023	40	PT_F00009
2023-08-08	2023	3434.67	84.6336	1.14408	0.47237	0.694649	2.18444	0.411056	0.659227	0.36923	0	1	1	26.8	30.5	23.2	17.9	0	744.1	357.5	609.7	113.341	34.0023	41	PT_F00009
2023-08-09	2023	3643.67	88.7333	1.15568	0.476485	0.702387	2.21217	0.415724	0.662361	0.373577	0	1	1	27.6	31.6	23.6	18.7	1.4	761.7	358.9	628.4	113.341	34.0023	42	PT_F00009
2023-08-10	2023	3870.67	92.8	1.16349	0.4806	0.710125	2.2399	0.420392	0.665495	0.377924	0	1	1	27.9	32	23.8	21	0	779.6	358.9	649.4	113.341	34.0023	43	PT_F00009
2023-08-11	2023	4096.67	96.6333	1.16901	0.484715	0.717863	2.26763	0.42506	0.668628	0.382271	0	1	1	28.9	32.4	25.4	20.9	0.1	798.5	359	670.3	113.341	34.0023	44	PT_F00009
2023-08-12	2023	4338.33	100.434	1.17189	0.48883	0.725601	2.29536	0.429728	0.671762	0.386618	0	1	1	30.1	34.5	25.8	24.5	0	818.6	359	694.8	113.341	34.0023	45	PT_F00009
2023-08-13	2023	4563	103.833	1.17363	0.492945	0.733339	2.32308	0.434395	0.674896	0.390965	0	1	1	30.1	34.2	26.1	21.4	4.2	838.7	363.2	716.2	113.341	34.0023	46	PT_F00009
2023-08-14	2023	4778	106.3	1.16716	0.49706	0.741077	2.35081	0.439063	0.67803	0.395313	0	1	1	28.7	32.2	25.3	18.3	1.6	857.4	364.8	734.5	113.341	34.0023	47	PT_F00009
2023-08-15	2023	5000	109	1.16304	0.501175	0.748814	2.37854	0.443731	0.681163	0.39966	0	1	1	28.2	31.9	24.5	18.7	0.8	875.6	365.6	753.2	113.341	34.0023	48	PT_F00009
2023-08-16	2023	5198.67	111.033	1.15601	0.50529	0.756552	2.40627	0.448399	0.684297	0.404007	0	1	1	27	30.9	23.2	15.1	11.1	892.6	376.7	768.3	113.341	34.0023	49	PT_F00009
2023-08-17	2023	5444.33	114.067	1.15355	0.509405	0.76429	2.434	0.453066	0.687431	0.408354	0	1	1	27.3	31.7	23	21.1	1.2	909.9	377.9	789.4	113.341	34.0023	50	PT_F00009
2023-08-18	2023	5699.33	116.967	1.14925	0.51352	0.772028	2.46173	0.457734	0.690565	0.412701	0	1	1	27.3	31	23.6	21.8	0.5	927.2	378.4	811.2	113.341	34.0023	51	PT_F00009
2023-08-19	2023	5946.33	119.5	1.14317	0.517635	0.779766	2.48946	0.462402	0.693698	0.417048	0	1	1	28.3	31.8	24.8	21.2	0.3	945.5	378.7	832.4	113.341	34.0023	52	PT_F00009
2023-08-20	2023	6186.67	121.533	1.13396	0.52175	0.787504	2.51719	0.46707	0.696832	0.421395	0	1	1	28.7	31.8	25.7	20.3	4	964.2	382.7	852.7	113.341	34.0023	53	PT_F00009
2023-08-21	2023	6408.67	123	1.12244	0.525865	0.795242	2.54492	0.471738	0.699966	0.425743	0	1	1	28.6	32.2	25.1	18	19.8	982.8	402.5	870.7	113.341	34.0023	54	PT_F00009
2023-08-22	2023	6524.67	123	1.10982	0.52998	0.80298	2.57265	0.476405	0.7031	0.43009	0	1	1	24.6	27.1	22.2	6.1	6.1	997.4	408.6	876.8	113.341	34.0023	55	PT_F00009
2023-08-23	2023	6800.67	125.333	1.10174	0.534095	0.810718	2.60038	0.481073	0.706233	0.434437	0	1	1	25.7	30.7	20.8	23.6	0	1013.1	408.6	900.4	113.341	34.0023	56	PT_F00009
2023-08-24	2023	7062.67	127.7	1.09613	0.53821	0.818456	2.62811	0.485741	0.709367	0.438784	0	1	1	26.2	30.4	22.1	21.7	0	1029.3	408.6	922.1	113.341	34.0023	57	PT_F00009
2023-08-25	2023	7316.67	129.633	1.08823	0.542325	0.826194	2.65584	0.490409	0.712501	0.443131	0	1	1	26.7	30.6	22.9	20.8	0.4	1046	409	942.9	113.341	34.0023	58	PT_F00009
2023-08-26	2023	7539.33	130.767	1.0772	0.54644	0.833931	2.68357	0.495076	0.715635	0.447478	0	1	1	27.1	29.3	24.9	16.8	0.2	1063.1	409.2	959.7	113.341	34.0023	59	PT_F00009
2023-08-27	2023	7651.67	130.767	1.06721	0.550554	0.841669	2.7113	0.499744	0.718768	0.451825	0	1	1	26.2	28.2	24.2	5.8	26.4	1079.3	435.6	965.5	113.341	34.0023	60	PT_F00009
2023-08-28	2023	7707	130.767	1.06238	0.554669	0.849407	2.73903	0.504412	0.721902	0.456173	0	1	1	22.8	24.4	21.2	2	27.1	1092.1	462.7	967.5	113.341	34.0023	61	PT_F00009
2023-08-29	2023	7872.67	130.7	1.04771	0.558784	0.857145	2.76676	0.50908	0.725036	0.46052	0	1	1	24.3	27.1	21.6	10.6	1.2	1106.4	463.9	978.1	113.341	34.0023	62	PT_F00009
2023-08-30	2023	8001.67	130.6	1.03624	0.562899	0.864883	2.79449	0.513748	0.72817	0.464867	0	1	1	22.1	24.9	19.4	7.5	1.4	1118.5	465.3	985.6	113.341	34.0023	63	PT_F00009
2023-08-31	2023	8235	131.633	1.0257	0.567014	0.872621	2.82222	0.518415	0.731303	0.469214	0	1	1	22.2	27.6	17	18.4	0	1130.7	465.3	1004	113.341	34.0023	64	PT_F00009
2023-09-01	2023	8511	134	1.02268	0.571129	0.880359	2.84995	0.523083	0.734437	0.473561	0	1	1	23.8	28.4	19.5	24.1	0	1144.5	465.3	1028.1	113.341	34.0023	65	PT_F00009
2023-09-02	2023	8767.67	135.767	1.01694	0.575244	0.888097	2.87768	0.527751	0.737571	0.477908	0	1	1	24.7	28.8	20.7	21.9	0	1159.2	465.3	1050	113.341	34.0023	66	PT_F00009
2023-09-03	2023	8970	136.433	1.00735	0.579359	0.895835	2.90541	0.532419	0.740704	0.482255	0	1	1	25.7	28.9	22.6	15.6	0.1	1174.9	465.4	1065.6	113.341	34.0023	67	PT_F00009
2023-09-04	2023	9082	136.433	0.99951	0.583474	0.903573	2.93314	0.537086	0.743838	0.486603	0	1	1	25.2	26.7	23.8	6.4	4.3	1190.1	469.7	1072	113.341	34.0023	68	PT_F00009
2023-09-05	2023	9257.67	136.333	0.986796	0.587589	0.91131	2.96087	0.541754	0.746972	0.49095	0	1	1	25.8	28.8	23	13	1.9	1205.9	471.6	1085	113.341	34.0023	69	PT_F00009
2023-09-06	2023	9479.34	140.233	1.00001	0.591704	0.919048	2.9886	0.546422	0.750106	0.495297	0	1	1	24.6	28.8	20.6	15.8	1	1220.5	472.6	1100.8	113.341	34.0023	70	PT_F00009
2023-09-07	2023	9735.67	140.133	0.982635	0.595819	0.926786	3.01633	0.55109	0.753239	0.499644	0	1	1	24.6	30	19.6	20.5	0	1235.1	472.6	1121.3	113.341	34.0023	71	PT_F00009
2023-09-08	2023	9985.67	140.033	0.966374	0.599934	0.934524	3.04406	0.555758	0.756373	0.503991	0	1	1	25.4	29.6	21.5	20.5	0	1250.5	472.6	1141.8	113.341	34.0023	72	PT_F00009
2023-09-09	2023	10233.7	139.933	0.950873	0.604049	0.942262	3.07178	0.560425	0.759507	0.508338	0	1	1	24.9	29.5	20.6	20.9	0	1265.4	472.6	1162.7	113.341	34.0023	73	PT_F00009
2023-09-10	2023	10477	139.833	0.93623	0.608164	0.95	3.09951	0.565093	0.762641	0.512685	1	1	1	25.1	28.9	21.6	21	0	1280.5	472.6	1183.7	113.341	34.0023	74	PT_F00009
2023-09-11	2023	10662.3	139.733	0.925282	0.605085	0.944209	3.06709	0.561909	0.759023	0.507321	0	1	1	26	29.6	22.7	14.6	0.3	1296.5	472.9	1198.3	113.341	34.0023	75	PT_F00009
2023-09-12	2023	10748	139.733	0.920629	0.602005	0.938418	3.03466	0.558725	0.755404	0.501956	0	1	1	24.1	26.2	22.1	4.6	29.7	1310.6	502.6	1202.9	113.341	34.0023	76	PT_F00009
2023-09-13	2023	10813.3	139.733	0.917121	0.598926	0.932627	3.00223	0.555541	0.751786	0.496592	0	1	1	22.5	24	21.1	3.3	9.2	1323.1	511.8	1206.2	113.341	34.0023	77	PT_F00009
2023-09-14	2023	10905.3	139.733	0.912239	0.595846	0.926837	2.9698	0.552357	0.748168	0.491227	0	1	1	22.9	24.8	21.2	5.6	2	1336	513.8	1211.8	113.341	34.0023	78	PT_F00009
2023-09-15	2023	10999	139.733	0.907337	0.592766	0.921046	2.93737	0.549173	0.74455	0.485863	0	1	1	23.8	26.1	21.7	5.9	9.7	1349.8	523.5	1217.7	113.341	34.0023	79	PT_F00009
2023-09-16	2023	11130.3	139.733	0.900577	0.589687	0.915255	2.90495	0.545989	0.740932	0.480498	0	1	1	23.1	26.3	20.2	10.3	5	1362.9	528.5	1228	113.341	34.0023	80	PT_F00009
2023-09-17	2023	11306.3	139.733	0.89172	0.586607	0.909464	2.87252	0.542805	0.737314	0.475133	0	1	1	24.9	28.6	21.5	16.7	0.3	1377.8	528.8	1244.7	113.341	34.0023	81	PT_F00009
2023-09-18	2023	11473	139.733	0.883537	0.583528	0.903673	2.84009	0.539621	0.733695	0.469769	0	1	1	27.3	30.7	24.2	16.7	0.2	1395.1	529	1261.4	113.341	34.0023	82	PT_F00009
2023-09-19	2023	11613.7	139.733	0.87678	0.580448	0.897882	2.80766	0.536437	0.730077	0.464404	0	1	1	28.4	31.7	25.3	14	24.6	1413.5	553.6	1275.4	113.341	34.0023	83	PT_F00009
2023-09-20	2023	11674	139.733	0.873922	0.577369	0.892092	2.77523	0.533253	0.726459	0.45904	0	1	1	22.4	25.1	20	3.9	5.5	1425.9	559.1	1279.3	113.341	34.0023	84	PT_F00009
2023-09-21	2023	11719.7	139.733	0.871775	0.574289	0.886301	2.74281	0.530069	0.722841	0.453675	0	1	1	20.3	21.8	18.9	2.9	1.9	1436.2	561	1282.2	113.341	34.0023	85	PT_F00009
2023-09-22	2023	11816.7	139.733	0.86726	0.57121	0.88051	2.71038	0.526885	0.719223	0.448311	0	1	1	21.4	24.4	18.6	8.8	1.6	1447.6	562.6	1291	113.341	34.0023	86	PT_F00009
2023-09-23	2023	11861.7	139.733	0.865186	0.56813	0.874719	2.67795	0.523701	0.715605	0.442946	0	1	1	20.5	22.7	18.5	3.1	1.9	1458.1	564.5	1294.1	113.341	34.0023	87	PT_F00009
2023-09-24	2023	11911.3	139.733	0.862911	0.565051	0.868928	2.64552	0.520517	0.711987	0.437581	0	1	1	21.7	24	19.7	3.6	1.3	1469.8	565.8	1297.7	113.341	34.0023	88	PT_F00009
2023-09-25	2023	12014.3	139.733	0.858243	0.561971	0.863137	2.6131	0.517333	0.708368	0.432217	0	1	1	22.4	25.3	19.8	11.2	0.2	1482.2	566	1308.9	113.341	34.0023	89	PT_F00009
2023-09-26	2023	12119.3	139.733	0.853551	0.558891	0.857346	2.58067	0.514149	0.70475	0.426852	0	1	1	24.2	27	21.7	11.9	0.1	1496.4	566.1	1320.8	113.341	34.0023	90	PT_F00009
2023-09-27	2023	12220	143	0.868965	0.555812	0.851556	2.54824	0.510965	0.701132	0.421488	0	1	1	24.1	27.8	20.7	11.8	0.1	1510.5	566.2	1332.6	113.341	34.0023	91	PT_F00009
2023-09-28	2023	12267.3	145.433	0.881602	0.552732	0.845765	2.51581	0.507781	0.697514	0.416123	0	1	1	23.7	27.4	20.4	13.9	0.1	1524.2	566.3	1346.5	113.341	34.0023	92	PT_F00009
2023-09-29	2023	12347.7	146.667	0.88543	0.549653	0.839974	2.48338	0.504597	0.693896	0.410759	0	1	1	23	26.9	19.4	9.2	9	1537.2	575.3	1355.7	113.341	34.0023	93	PT_F00009
2023-09-30	2023	12422.7	148.133	0.890879	0.546573	0.834183	2.45096	0.501413	0.690278	0.405394	0	1	1	21.2	25	17.7	8.9	0.4	1548.4	575.7	1364.6	113.341	34.0023	94	PT_F00009
2023-10-01	2023	12475.7	150.667	0.903687	0.543494	0.828392	2.41853	0.498229	0.68666	0.400029	0	1	1	20.2	24.6	16.3	18.8	0	1558.6	575.7	1383.4	113.341	34.0023	95	PT_F00009
2023-10-02	2023	12525.3	151.067	0.903821	0.540414	0.822601	2.3861	0.495045	0.683041	0.394665	0	1	1	20.4	22.7	18.4	5.3	4.6	1569	580.3	1388.7	113.341	34.0023	96	PT_F00009
2023-10-03	2023	12525.3	151.067	0.903821	0.537335	0.81681	2.35367	0.491861	0.679423	0.3893	0	1	1	18.8	22.2	15.7	7.4	0	1577.8	580.3	1396.1	113.341	34.0023	97	PT_F00009
2023-10-04	2023	12525.3	151.067	0.903821	0.534255	0.81102	2.32124	0.488677	0.675805	0.383936	0	1	1	21.8	24.7	19.2	16.1	0	1589.6	580.3	1412.2	113.341	34.0023	98	PT_F00009
2021-06-01	2021	69	2	0.317012	0	0					0	1	1	26	30.3	21.6	20.1	0.4	0	0	0	206.665	82.666	0	PT_F00010
2021-06-02	2021	70	2	0.314152	0	0					0	1	1	21.9	24.8	18.9	5.8	0.5	11.9	0.5	5.8	206.665	82.666	1	PT_F00010
2021-06-03	2021	71	2	0.311357	0	0					0	1	1	21	25.7	16.2	7	3.6	22.9	4.1	12.8	206.665	82.666	2	PT_F00010
2021-06-04	2021	73	2	0.305955	0	0					0	1	1	23.4	28.2	18.5	27.4	0	36.3	4.1	40.2	206.665	82.666	3	PT_F00010
2021-06-05	2021	77	2.1	0.310636	0.0979956	0	1.05293	0.115625	0.160861	0.0251312	0	1	1	25.8	31.5	19.9	28.7	0	52.1	4.1	68.9	206.665	82.666	4	PT_F00010
2021-06-06	2021	79	2.1	0.305658	0.0979956	0	1.05293	0.115625	0.160861	0.0251312	0	1	1	27.4	33.5	21	28.5	0	69.5	4.1	97.4	206.665	82.666	5	PT_F00010
2021-06-07	2021	82	2.3	0.326999	0.0979956	0	1.05293	0.115625	0.160861	0.0251312	0	1	1	26.8	33.7	19.7	22.4	0	86.3	4.1	119.8	206.665	82.666	6	PT_F00010
2021-06-08	2021	95	2.5	0.323963	0.0979956	0	1.05293	0.115625	0.160861	0.0251312	0	1	1	26	30.2	21.7	13.9	0.2	102.3	4.3	133.7	206.665	82.666	7	PT_F00010
2021-06-09	2021	103	2.8	0.344819	0.0979956	0	1.05293	0.115625	0.160861	0.0251312	0	1	1	28	32.6	23.3	19.9	17.6	120.3	21.9	153.6	206.665	82.666	8	PT_F00010
2021-06-10	2021	119	3.1	0.348569	0.0979956	0	1.05293	0.115625	0.160861	0.0251312	0	1	1	26.5	31	21.9	14.4	0.3	136.8	22.2	168	206.665	82.666	9	PT_F00010
2021-06-11	2021	132	3.6	0.379194	0.0979956	0	1.05293	0.115625	0.160861	0.0251312	0	1	1	27	32.2	21.7	23.1	0.1	153.8	22.3	191.1	206.665	82.666	10	PT_F00010
2021-06-12	2021	148	4	0.392027	0.0979956	0	1.05293	0.115625	0.160861	0.0251312	0	1	1	27.5	32.2	22.7	24.6	0.1	171.3	22.4	215.7	206.665	82.666	11	PT_F00010
2021-06-13	2021	178	4.5	0.392617	0.0979956	0	1.05293	0.115625	0.160861	0.0251312	0	1	1	26.9	30.4	23.2	15.9	3.4	188.2	25.8	231.6	206.665	82.666	12	PT_F00010
2021-06-14	2021	201	5	0.40409	0.0979956	0	1.05293	0.115625	0.160861	0.0251312	0	1	1	26.5	28.3	24.6	8.6	13.8	204.7	39.6	240.2	206.665	82.666	13	PT_F00010
2021-06-15	2021	230	5.8	0.430587	0.0979956	0	1.05293	0.115625	0.160861	0.0251312	0	1	1	26.7	31	22.2	11.2	12.7	221.4	52.3	251.4	206.665	82.666	14	PT_F00010
2021-06-16	2021	264	6.6	0.449215	0.0979956	0	1.05293	0.115625	0.160861	0.0251312	0	1	1	25.1	28.5	21.6	11.6	9.4	236.5	61.7	263	206.665	82.666	15	PT_F00010
2021-06-17	2021	297	7.4	0.467645	0.0979956	0	1.05293	0.115625	0.160861	0.0251312	0	1	1	25.2	28.1	22.1	9.3	2.7	251.7	64.4	272.3	206.665	82.666	16	PT_F00010
2021-06-18	2021	337	8.4	0.490223	0.0979956	0	1.05293	0.115625	0.160861	0.0251312	0	1	1	24.1	27.7	20.4	11.3	2	265.8	66.4	283.6	206.665	82.666	17	PT_F00010
2021-06-19	2021	409	10.2	0.526909	0.0979956	0	1.05293	0.115625	0.160861	0.0251312	0	1	1	24	28.5	19.3	24.1	0	279.8	66.4	307.7	206.665	82.666	18	PT_F00010
2021-06-20	2021	502	12.6	0.572069	0.0979956	0	1.05293	0.115625	0.160861	0.0251312	0	1	1	25	30.5	19.3	26.4	0	294.8	66.4	334.1	206.665	82.666	19	PT_F00010
2021-06-21	2021	612	15.3	0.613139	0.0979956	0	1.05293	0.115625	0.160861	0.0251312	0	1	1	25	31.7	18	27.7	0	309.8	66.4	361.8	206.665	82.666	20	PT_F00010
2021-06-22	2021	739	18.6	0.661893	0.0979956	0	1.05293	0.115625	0.160861	0.0251312	1	1	1	26.2	32	20.2	28.8	0	326	66.4	390.6	206.665	82.666	21	PT_F00010
2021-06-23	2021	873	22	0.704863	0.125343	0.0310035	1.1137	0.134746	0.193976	0.0432776	0	1	1	27.8	33.1	22.3	27.3	0	343.8	66.4	417.9	206.665	82.666	22	PT_F00010
2021-06-24	2021	1022	25.7	0.74559	0.15269	0.0620071	1.17447	0.153867	0.227091	0.0614241	0	1	1	27.3	32	22.4	26.4	0	361.1	66.4	444.3	206.665	82.666	23	PT_F00010
2021-06-25	2021	1114	27.9	0.766633	0.180038	0.0930106	1.23524	0.172988	0.260206	0.0795705	0	1	1	27.2	30.4	23.8	10.7	5.5	378.3	71.9	455	206.665	82.666	24	PT_F00010
2021-06-26	2021	1213	30.3	0.789099	0.207385	0.124014	1.296	0.192109	0.293321	0.0977169	0	1	1	25.9	28.5	23.2	10.7	1.3	394.2	73.2	465.7	206.665	82.666	25	PT_F00010
2021-06-27	2021	1343	33.7	0.82312	0.234733	0.155018	1.35677	0.21123	0.326436	0.115863	0	1	1	26.9	30.9	22.7	15.8	1.3	411.1	74.5	481.5	206.665	82.666	26	PT_F00010
2021-06-28	2021	1510	37.8	0.857546	0.26208	0.186021	1.41754	0.23035	0.359551	0.13401	0	1	1	25.8	30	21.5	20.7	0.6	426.9	75.1	502.2	206.665	82.666	27	PT_F00010
2021-06-29	2021	1683	42.0667	0.891305	0.289427	0.217025	1.47831	0.249471	0.392666	0.152156	0	1	1	27.2	31.2	23.1	20.7	0	444.1	75.1	522.9	206.665	82.666	28	PT_F00010
2021-06-30	2021	1851	45.5666	0.909289	0.316775	0.248028	1.53908	0.268592	0.425781	0.170303	0	1	1	27.1	31.7	22.3	18.4	0	461.2	75.1	541.3	206.665	82.666	29	PT_F00010
2021-07-01	2021	2056	48.3	0.902118	0.344122	0.279032	1.59984	0.287713	0.458896	0.188449	0	1	1	27.9	32.2	23.4	23.8	0	479.1	75.1	565.1	206.665	82.666	30	PT_F00010
2021-07-02	2021	2216	55.6	0.990574	0.37147	0.310035	1.66061	0.306834	0.492011	0.206595	0	1	1	27.4	30	24.6	14.9	26.6	496.5	101.7	580	206.665	82.666	31	PT_F00010
2021-07-03	2021	2383.33	59.7	1.01594	0.398817	0.341039	1.72138	0.325955	0.525126	0.224742	0	1	1	26.7	30.3	22.9	15.3	4.8	513.2	106.5	595.3	206.665	82.666	32	PT_F00010
2021-07-04	2021	2474.33	61.9	1.02881	0.426165	0.372043	1.78215	0.345076	0.558241	0.242888	0	1	1	23.9	25.4	22.3	5.6	102.8	527.1	209.3	600.9	206.665	82.666	33	PT_F00010
2021-07-05	2021	2571.33	64.4	1.04474	0.453512	0.403046	1.84292	0.364197	0.591356	0.261035	0	1	1	24.5	26.4	22.5	6.1	41.7	541.6	251	607	206.665	82.666	34	PT_F00010
2021-07-06	2021	2694.33	67.5	1.06326	0.480859	0.43405	1.90368	0.383318	0.624471	0.279181	0	1	1	27.9	30.3	25.4	8.9	3.2	559.5	254.2	615.9	206.665	82.666	35	PT_F00010
2021-07-07	2021	2886	72.4	1.09213	0.508207	0.465053	1.96445	0.402439	0.657586	0.297328	0	1	1	28.3	31.1	25.5	15.9	15.7	577.8	269.9	631.8	206.665	82.666	36	PT_F00010
2021-07-08	2021	2990.33	74.8	1.10337	0.535554	0.496057	2.02522	0.42156	0.690701	0.315474	0	1	1	25.2	26.7	23.6	5.8	16.7	593	286.6	637.6	206.665	82.666	37	PT_F00010
2021-07-09	2021	3184.33	79.9	1.13283	0.562902	0.52706	2.08599	0.440681	0.723816	0.33362	0	1	1	28.2	31.4	24.9	15.8	5.9	611.2	292.5	653.4	206.665	82.666	38	PT_F00010
2021-07-10	2021	3399.33	85.4	1.16199	0.590249	0.558064	2.14676	0.459802	0.756931	0.351767	0	1	1	29	32.9	24.9	18.9	5	630.2	297.5	672.3	206.665	82.666	39	PT_F00010
2021-07-11	2021	3624.67	91.4333	1.19478	0.617596	0.589067	2.20752	0.478923	0.790046	0.369913	0	1	1	31.1	34.5	27.6	21.8	0	651.3	297.5	694.1	206.665	82.666	40	PT_F00010
2021-07-12	2021	3841	96.8333	1.21996	0.644944	0.620071	2.26829	0.498044	0.823161	0.38806	1	1	1	31.5	34.3	28.6	20.3	0	672.8	297.5	714.4	206.665	82.666	41	PT_F00010
2021-07-13	2021	4054	102.1	1.24331	0.642854	0.617702	2.30422	0.500221	0.820517	0.393574	0	1	1	31	34.1	27.8	19.1	0.7	693.8	298.2	733.5	206.665	82.666	42	PT_F00010
2021-07-14	2021	4275.67	107.7	1.26825	0.640765	0.615333	2.34014	0.502399	0.817872	0.399087	0	1	1	31	34.4	27.4	20.3	3.1	714.8	301.3	753.8	206.665	82.666	43	PT_F00010
2021-07-15	2021	4487.67	112.933	1.28994	0.638675	0.612965	2.37606	0.504577	0.815227	0.404601	0	1	1	30.8	34.6	26.8	18.7	3.9	735.6	305.2	772.5	206.665	82.666	44	PT_F00010
2021-07-16	2021	4650.67	116.5	1.30111	0.636586	0.610596	2.41198	0.506755	0.812583	0.410115	0	1	1	28	30.7	25.3	10.8	1.1	753.6	306.3	783.3	206.665	82.666	45	PT_F00010
2021-07-17	2021	4861.33	121.6	1.32068	0.634497	0.608227	2.4479	0.508932	0.809938	0.415629	0	1	1	27.4	30.7	24.1	15.8	6.6	771	312.9	799.1	206.665	82.666	46	PT_F00010
2021-07-18	2021	5124.67	126.3	1.32689	0.632407	0.605858	2.48383	0.51111	0.807294	0.421143	0	1	1	27.4	31.1	23.6	22.2	0.1	788.4	313	821.3	206.665	82.666	47	PT_F00010
2021-07-19	2021	5378.67	130.5	1.32986	0.630318	0.603489	2.51975	0.513288	0.804649	0.426657	0	1	1	28.4	31.2	25.6	21.2	0.1	806.8	313.1	842.5	206.665	82.666	48	PT_F00010
2021-07-20	2021	5625	134.233	1.32985	0.628228	0.601121	2.55567	0.515466	0.802005	0.432171	0	1	1	28.4	31.5	25.3	20.2	1.5	825.2	314.6	862.7	206.665	82.666	49	PT_F00010
2021-07-21	2021	5889.33	138.267	1.33075	0.626139	0.598752	2.59159	0.517643	0.79936	0.437685	0	1	1	27.6	30.9	24.2	21.9	0	842.8	314.6	884.6	206.665	82.666	50	PT_F00010
2021-07-22	2021	6143	141.867	1.3296	0.624049	0.596383	2.62752	0.519821	0.796715	0.443198	0	1	1	27.7	30.5	24.8	20.4	0.3	860.5	314.9	905	206.665	82.666	51	PT_F00010
2021-07-23	2021	6410	145.333	1.32607	0.62196	0.594014	2.66344	0.521999	0.794071	0.448712	0	1	1	28.3	31.2	25.4	22.4	0.1	878.8	315	927.4	206.665	82.666	52	PT_F00010
2021-07-24	2021	6597.33	146.633	1.31387	0.619871	0.591646	2.69936	0.524177	0.791426	0.454226	0	1	1	27.7	29.9	25.5	12.6	5.4	896.5	320.4	940	206.665	82.666	53	PT_F00010
2021-07-25	2021	6695.67	146.633	1.30168	0.617781	0.589277	2.73528	0.526354	0.788782	0.45974	0	1	1	26.7	28	25.3	4.6	18	913.2	338.4	944.6	206.665	82.666	54	PT_F00010
2021-07-26	2021	6747.67	146.633	1.29535	0.615692	0.586908	2.77121	0.528532	0.786137	0.465254	0	1	1	26.1	26.6	25.6	1.7	40.1	929.3	378.5	946.3	206.665	82.666	55	PT_F00010
2021-07-27	2021	6810.67	146.633	1.28779	0.613602	0.584539	2.80713	0.53071	0.783492	0.470768	0	1	1	26.1	26.4	25.8	2.3	139.8	945.4	518.3	948.6	206.665	82.666	56	PT_F00010
2021-07-28	2021	6959.33	146.567	1.26981	0.611513	0.58217	2.84305	0.532888	0.780848	0.476282	0	1	1	27.5	29.2	25.7	8.7	32.9	962.9	551.2	957.3	206.665	82.666	57	PT_F00010
2021-07-29	2021	7215.67	146.5	1.24064	0.609423	0.579802	2.87897	0.535065	0.778203	0.481796	0	1	1	26.2	29.4	22.9	20	0.2	979.1	551.4	977.3	206.665	82.666	58	PT_F00010
2021-07-30	2021	7499.33	148.567	1.22794	0.607334	0.577433	2.9149	0.537243	0.775559	0.487309	0	1	1	28.3	31.3	25.2	24.3	0.2	997.4	551.6	1001.6	206.665	82.666	59	PT_F00010
2021-07-31	2021	7750.33	150.233	1.21623	0.605244	0.575064	2.95082	0.539421	0.772914	0.492823	0	1	1	27.4	31.3	23.4	19.9	0.4	1014.8	552	1021.5	206.665	82.666	60	PT_F00010
2021-08-01	2021	8012.33	151.933	1.2045	0.603155	0.572695	2.98674	0.541599	0.77027	0.498337	1	1	1	27.5	31.6	23.4	21.3	0.4	1032.3	552.4	1042.8	206.665	82.666	61	PT_F00010
2021-08-02	2021	8255.67	153	1.19031	0.651769	0.627808	3.47773	0.583114	0.80442	0.536661	0	1	1	27.9	31.3	24.4	19.1	0.6	1050.2	553	1061.9	206.665	82.666	62	PT_F00010
2021-08-03	2021	8488.67	154	1.17726	0.700382	0.682921	3.96871	0.624629	0.83857	0.574985	0	1	1	28.2	30.9	25.5	17.8	1.7	1068.4	554.7	1079.7	206.665	82.666	63	PT_F00010
2021-08-04	2021	8733.67	155.1	1.16461	0.748996	0.738034	4.4597	0.666144	0.87272	0.613309	0	1	1	27.7	31.3	24.1	19.2	1.2	1086.1	555.9	1098.9	206.665	82.666	64	PT_F00010
2021-08-05	2021	8973.33	155.933	1.15106	0.797609	0.793147	4.95068	0.707659	0.90687	0.651633	0	1	1	27.7	30.7	24.7	18.4	0.5	1103.8	556.4	1117.3	206.665	82.666	65	PT_F00010
2021-08-06	2021	9219.67	156.733	1.1374	0.846223	0.84826	5.44167	0.749174	0.941021	0.689956	1	1	1	27.6	30.8	24.3	19.2	1.1	1121.4	557.5	1136.5	206.665	82.666	66	PT_F00010
2021-08-07	2021	9452.33	157.233	1.12325	0.849813	0.852329	5.58431	0.753756	0.94266	0.694364	0	1	1	26.7	30.3	23.2	17.3	0.3	1138.1	557.8	1153.8	206.665	82.666	67	PT_F00010
2021-08-08	2021	9727.33	158.4	1.11132	0.853402	0.856399	5.72695	0.758337	0.9443	0.698772	0	1	1	26.7	30.9	22.5	22.8	0	1154.8	557.8	1176.6	206.665	82.666	68	PT_F00010
2021-08-09	2021	9950.67	159.5	1.10315	0.856992	0.860469	5.86959	0.762918	0.945939	0.70318	0	1	1	26.9	30.4	23.4	16.9	0.6	1171.7	558.4	1193.5	206.665	82.666	69	PT_F00010
2021-08-10	2021	10205.3	160.5	1.09253	0.860582	0.864538	6.01223	0.767499	0.947579	0.707588	0	1	1	27.9	31.6	24.3	21.4	0.1	1189.6	558.5	1214.9	206.665	82.666	70	PT_F00010
2021-08-11	2021	10383.3	160.4	1.08002	0.864172	0.868608	6.15487	0.77208	0.949219	0.711996	0	1	1	27.2	30.1	24.3	12.3	2.9	1206.8	561.4	1227.2	206.665	82.666	71	PT_F00010
2021-08-12	2021	10489.7	160.4	1.07311	0.867761	0.872677	6.29751	0.776661	0.950858	0.716404	0	1	1	26.2	28.3	24.1	5.6	1.2	1223	562.6	1232.8	206.665	82.666	72	PT_F00010
2021-08-13	2021	10571.3	160.4	1.06788	0.871351	0.876747	6.44016	0.781242	0.952498	0.720812	0	1	1	24.8	26.8	22.8	3.8	21.7	1237.8	584.3	1236.6	206.665	82.666	73	PT_F00010
2021-08-14	2021	10767.7	160.3	1.05492	0.874941	0.880817	6.5828	0.785823	0.954137	0.72522	0	1	1	25.2	28	22.5	14.5	0.7	1253	585	1251.1	206.665	82.666	74	PT_F00010
2021-08-15	2021	11011.7	160.2	1.03948	0.87853	0.884886	6.72544	0.790404	0.955777	0.729627	0	1	1	25.7	28.6	22.8	17.4	0.6	1268.7	585.6	1268.5	206.665	82.666	75	PT_F00010
2021-08-16	2021	11233.7	160.1	1.02585	0.88212	0.888956	6.86808	0.794985	0.957417	0.734035	0	1	1	25.3	28.5	22.2	15.5	1.4	1284	587	1284	206.665	82.666	76	PT_F00010
2021-08-17	2021	11488.3	160	1.01083	0.88571	0.893025	7.01072	0.799566	0.959056	0.738443	0	1	1	25	29.1	20.9	19.7	1	1299	588	1303.7	206.665	82.666	77	PT_F00010
2021-08-18	2021	11726.3	159.867	0.997027	0.889299	0.897095	7.15336	0.804148	0.960696	0.742851	0	1	1	25	29.2	20.8	18.4	1.7	1314	589.7	1322.1	206.665	82.666	78	PT_F00010
2021-08-19	2021	11969.3	159.733	0.983405	0.892889	0.901165	7.296	0.808729	0.962335	0.747259	0	1	1	26.4	29.8	23	19.9	0.4	1330.4	590.1	1342	206.665	82.666	79	PT_F00010
2021-08-20	2021	12079.3	159.733	0.977754	0.896479	0.905234	7.43864	0.81331	0.963975	0.751667	0	1	1	26.3	28.2	24.5	6.1	10.9	1346.7	601	1348.1	206.665	82.666	80	PT_F00010
2021-08-21	2021	12281.3	159.633	0.966986	0.900069	0.909304	7.58128	0.817891	0.965614	0.756075	0	1	1	26.9	29.6	24.3	16.2	1.4	1363.6	602.4	1364.3	206.665	82.666	81	PT_F00010
2021-08-22	2021	12449.3	159.533	0.958143	0.903658	0.913373	7.72392	0.822472	0.967254	0.760483	0	1	1	27.5	29.6	25.4	12.8	0.3	1381.1	602.7	1377.1	206.665	82.666	82	PT_F00010
2021-08-23	2021	12593	159.533	0.951242	0.907248	0.917443	7.86657	0.827053	0.968894	0.764891	0	1	1	27.1	30.9	23.5	10.6	7.3	1398.2	610	1387.7	206.665	82.666	83	PT_F00010
2021-08-24	2021	12741	159.533	0.944266	0.910838	0.921513	8.00921	0.831634	0.970533	0.769298	0	1	1	25.1	28.8	21.6	11.2	10.4	1413.3	620.4	1398.9	206.665	82.666	84	PT_F00010
2021-08-25	2021	12972	159.4	0.932857	0.914427	0.925582	8.15185	0.836215	0.972173	0.773706	0	1	1	26.8	30.6	23.1	23.5	0	1430.1	620.4	1422.4	206.665	82.666	85	PT_F00010
2021-08-26	2021	13146.3	159.4	0.925044	0.918017	0.929652	8.29449	0.840796	0.973812	0.778114	0	1	1	26.2	31.3	21.2	16	3.2	1446.3	623.6	1438.4	206.665	82.666	86	PT_F00010
2021-08-27	2021	13283	159.4	0.919037	0.921607	0.933722	8.43713	0.845377	0.975452	0.782522	0	1	1	24.5	27.5	21.6	11.1	6.2	1460.8	629.8	1449.5	206.665	82.666	87	PT_F00010
2021-08-28	2021	13410	159.4	0.913544	0.925196	0.937791	8.57977	0.849959	0.977092	0.78693	0	1	1	25.7	28.8	22.8	10.5	1.8	1476.5	631.6	1460	206.665	82.666	88	PT_F00010
2021-08-29	2021	13573	159.4	0.906617	0.928786	0.941861	8.72241	0.85454	0.978731	0.791338	0	1	1	27.5	31	24.2	16.7	8.9	1494	640.5	1476.7	206.665	82.666	89	PT_F00010
2021-08-30	2021	13728	159.4	0.900154	0.932376	0.94593	8.86505	0.859121	0.980371	0.795746	0	1	1	28.4	31.8	25.1	16.7	4	1512.4	644.5	1493.4	206.665	82.666	90	PT_F00010
2021-08-31	2021	13898.3	159.3	0.892628	0.935965	0.95	9.00769	0.863702	0.98201	0.800154	1	1	1	29.2	33.5	25.1	21.4	0	1531.6	644.5	1514.8	206.665	82.666	91	PT_F00010
2021-09-01	2021	13920	159.3	0.891752	0.895405	0.904017	8.35801	0.819076	0.963407	0.763182	0	1	1	27.7	30.6	24.9	15.5	7	1549.3	651.5	1530.3	206.665	82.666	92	PT_F00010
2021-09-02	2021	14014.7	159.3	0.887952	0.854844	0.858034	7.70832	0.77445	0.944804	0.726211	0	1	1	23.2	26.6	20	8.7	0.8	1562.5	652.3	1539	206.665	82.666	93	PT_F00010
2021-09-03	2021	14170.3	159.3	0.881795	0.814284	0.812051	7.05863	0.729824	0.926201	0.68924	0	1	1	25.6	29.1	22.3	19.5	0	1578.1	652.3	1558.5	206.665	82.666	94	PT_F00010
2021-09-04	2021	14258.7	159.733	0.880738	0.773723	0.766067	6.40895	0.685198	0.907599	0.652268	0	1	1	26	27.3	24.8	8.7	5.9	1594.1	658.2	1567.2	206.665	82.666	95	PT_F00010
2021-09-05	2021	14301	162.3	0.893221	0.733163	0.720084	5.75926	0.640572	0.888996	0.615297	0	1	1	26.9	31.2	22.9	14.1	4.7	1611	662.9	1581.3	206.665	82.666	96	PT_F00010
2021-09-06	2021	14356.3	164.6	0.903678	0.692602	0.674101	5.10958	0.595946	0.870393	0.578326	0	1	1	25.1	28.4	21.9	17.4	0	1626.1	662.9	1598.7	206.665	82.666	97	PT_F00010
2021-09-07	2021	14356.3	164.6	0.903678	0.652042	0.628118	4.45989	0.55132	0.85179	0.541354	0	1	1	23.2	26.4	20.1	13.4	0.5	1639.3	663.4	1612.1	206.665	82.666	98	PT_F00010
2021-09-08	2021	14356.3	164.6	0.903678	0.611481	0.582135	3.81021	0.506694	0.833187	0.504383	0	1	1	24.5	27.5	21.7	14.9	0.4	1653.8	663.8	1627	206.665	82.666	99	PT_F00010
2020-06-24	2020	69	2	0.317012	0.159892	0.00839829	1.15591	0.18977	0.267003	0.0721521	0	1	1	25.1	28.2	21.8	14.9	0.8	0	0	0	186.669	68.0002	0	PT_F00011
2020-06-25	2020	70	2	0.314152	0.160171	0.00874606	1.15368	0.182956	0.270837	0.0711847	0	1	1	25.8	30.2	21.3	20.5	0	15.8	0	20.5	186.669	68.0002	1	PT_F00011
2020-06-26	2020	72	2	0.308625	0.16045	0.00909384	1.15145	0.176141	0.274671	0.0702172	0	1	1	28	31.9	24	24.1	2.6	33.8	2.6	44.6	186.669	68.0002	2	PT_F00011
2020-06-27	2020	75	2	0.300789	0.16073	0.00944161	1.14923	0.169327	0.278506	0.0692498	0	1	1	26.2	28.8	23.5	9.3	4.5	50	7.1	53.9	186.669	68.0002	3	PT_F00011
2020-06-28	2020	77	2.1	0.310636	0.161009	0.00978939	1.147	0.162513	0.28234	0.0682824	0	1	1	23.4	25.4	21.3	4.8	84.3	63.4	91.4	58.7	186.669	68.0002	4	PT_F00011
2020-06-29	2020	81	2.1	0.300881	0.161288	0.0101372	1.14477	0.155698	0.286175	0.0673149	0	1	1	22.4	27.5	17	12.6	0.5	75.8	91.9	71.3	186.669	68.0002	5	PT_F00011
2020-06-30	2020	92	2.4	0.317355	0.161567	0.0104849	1.14254	0.148884	0.290009	0.0663475	0	1	1	24	27.1	20.7	15.8	2.7	89.8	94.6	87.1	186.669	68.0002	6	PT_F00011
2020-07-01	2020	107	3	0.360687	0.161846	0.0108327	1.14031	0.142069	0.293843	0.06538	0	1	1	25.1	28.6	21.5	20.6	0.2	104.9	94.8	107.7	186.669	68.0002	7	PT_F00011
2020-07-02	2020	117	3.1	0.352311	0.162126	0.0111805	1.13808	0.135255	0.297678	0.0644126	0	1	1	23.7	25.6	21.8	7.2	33.9	118.6	128.7	114.9	186.669	68.0002	8	PT_F00011
2020-07-03	2020	128	3.3	0.354399	0.162405	0.0115283	1.13585	0.128441	0.301512	0.0634452	0	1	1	21.4	23.4	19.4	5.3	1	130	129.7	120.2	186.669	68.0002	9	PT_F00011
2020-07-04	2020	145	3.7	0.367334	0.162684	0.011876	1.13362	0.121626	0.305346	0.0624777	0	1	1	23.5	26.1	20.9	10.2	0.9	143.5	130.6	130.4	186.669	68.0002	10	PT_F00011
2020-07-05	2020	172	4.4	0.392275	0.162963	0.0122238	1.13139	0.114812	0.309181	0.0615103	0	1	1	25.1	27.8	22.4	13.9	2.4	158.6	133	144.3	186.669	68.0002	11	PT_F00011
2020-07-06	2020	215	5.4	0.418291	0.163242	0.0125716	1.12916	0.107997	0.313015	0.0605428	0	1	1	26.5	30.5	22.4	20.1	0.6	175.1	133.6	164.4	186.669	68.0002	12	PT_F00011
2020-07-07	2020	264	6.6	0.449215	0.163522	0.0129194	1.12693	0.101183	0.31685	0.0595754	1	1	1	27.4	31.9	22.7	20.1	1	192.5	134.6	184.5	186.669	68.0002	13	PT_F00011
2020-07-08	2020	312	7.8	0.477857	0.190622	0.0466752	1.2297	0.125858	0.340303	0.0801346	0	1	1	26	28.9	23	15.6	0.2	208.5	134.8	200.1	186.669	68.0002	14	PT_F00011
2020-07-09	2020	363	9.1	0.506782	0.217722	0.0804311	1.33248	0.150533	0.363756	0.100694	0	1	1	24.5	27.6	21.2	13.8	0.6	223	135.4	213.9	186.669	68.0002	15	PT_F00011
2020-07-10	2020	427	10.7	0.537942	0.244822	0.114187	1.43525	0.175208	0.387208	0.121253	0	1	1	25.9	29.8	21.8	17.4	0.3	238.9	135.7	231.3	186.669	68.0002	16	PT_F00011
2020-07-11	2020	454	11.4	0.551418	0.271922	0.147943	1.53802	0.199883	0.410661	0.141812	0	1	1	23.8	24.7	22.8	3.8	31.2	252.7	166.9	235.1	186.669	68.0002	17	PT_F00011
2020-07-12	2020	504	12.7	0.575166	0.299022	0.181699	1.6408	0.224558	0.434114	0.162372	0	1	1	27.4	32	22.7	9.6	10.8	270.1	177.7	244.7	186.669	68.0002	18	PT_F00011
2020-07-13	2020	568	14.2	0.596444	0.326122	0.215455	1.74357	0.249233	0.457567	0.182931	0	1	1	23.4	26.5	20.3	12.1	0.9	283.5	178.6	256.8	186.669	68.0002	19	PT_F00011
2020-07-14	2020	633	15.8	0.61986	0.353222	0.24921	1.84634	0.273908	0.48102	0.20349	0	1	1	24.2	27.1	21.3	10.7	14.2	297.7	192.8	267.5	186.669	68.0002	20	PT_F00011
2020-07-15	2020	736	18.4	0.656456	0.380322	0.282966	1.94911	0.298583	0.504473	0.224049	0	1	1	22.2	26.9	17.4	19.7	0.1	309.9	192.9	287.2	186.669	68.0002	21	PT_F00011
2020-07-16	2020	861	21.6	0.698108	0.407422	0.316722	2.05189	0.323258	0.527926	0.244609	0	1	1	23.5	27.8	19	22.8	0	323.4	192.9	310	186.669	68.0002	22	PT_F00011
2020-07-17	2020	944	23.7	0.722832	0.434523	0.350478	2.15466	0.347933	0.551379	0.265168	0	1	1	23.2	24.6	21.7	10.5	20.4	336.6	213.3	320.5	186.669	68.0002	23	PT_F00011
2020-07-18	2020	1017	25.5	0.742077	0.461623	0.384234	2.25743	0.372608	0.574832	0.285727	0	1	1	26.8	29.2	24.3	7.9	43.9	353.4	257.2	328.4	186.669	68.0002	24	PT_F00011
2020-07-19	2020	1082	27.1	0.75845	0.488723	0.41799	2.36021	0.397283	0.598285	0.306286	0	1	1	25.2	28.7	21.7	6.2	9.9	368.6	267.1	334.6	186.669	68.0002	25	PT_F00011
2020-07-20	2020	1212	30.4	0.792115	0.515823	0.451746	2.46298	0.421958	0.621738	0.326845	0	1	1	25	28.6	21.4	16.8	0.2	383.6	267.3	351.4	186.669	68.0002	26	PT_F00011
2020-07-21	2020	1296	32.4	0.809329	0.542923	0.485501	2.56575	0.446633	0.64519	0.347405	0	1	1	24.9	26.9	22.8	7.8	10.1	398.5	277.4	359.2	186.669	68.0002	27	PT_F00011
2020-07-22	2020	1393	34.9	0.833024	0.570023	0.519257	2.66853	0.471308	0.668643	0.367964	0	1	1	27.7	30.2	25.2	9.5	3.2	416.2	280.6	368.7	186.669	68.0002	28	PT_F00011
2020-07-23	2020	1506	37.7	0.856708	0.597123	0.553013	2.7713	0.495983	0.692096	0.388523	0	1	1	24.7	28	21.3	11	14.7	430.9	295.3	379.7	186.669	68.0002	29	PT_F00011
2020-07-24	2020	1692	41.4	0.874237	0.624223	0.586769	2.87407	0.520658	0.715549	0.409082	0	1	1	25.1	28.8	21.4	22.2	0	446	295.3	401.9	186.669	68.0002	30	PT_F00011
2020-07-25	2020	1875	45.4334	0.899301	0.651323	0.620525	2.97685	0.545333	0.739002	0.429642	0	1	1	25.3	30.3	20.2	20.3	0	461.3	295.3	422.2	186.669	68.0002	31	PT_F00011
2020-07-26	2020	2007.33	49.3	0.934798	0.678424	0.654281	3.07962	0.570008	0.762455	0.450201	0	1	1	24.2	26.8	21.5	11.5	46.9	475.5	342.2	433.7	186.669	68.0002	32	PT_F00011
2020-07-27	2020	2087.33	52.3	0.967565	0.705524	0.688037	3.18239	0.594682	0.785908	0.47076	0	1	1	24.3	25.7	22.8	5.1	1.7	489.8	343.9	438.8	186.669	68.0002	33	PT_F00011
2020-07-28	2020	2174.67	54.4	0.98076	0.732624	0.721793	3.28517	0.619357	0.809361	0.491319	0	1	1	25.2	26.7	23.7	5.7	17.6	505	361.5	444.5	186.669	68.0002	34	PT_F00011
2020-07-29	2020	2280.67	57.1	0.999029	0.759724	0.755548	3.38794	0.644032	0.832814	0.511879	0	1	1	26.7	29.2	24.2	7.6	18.6	521.7	380.1	452.1	186.669	68.0002	35	PT_F00011
2020-07-30	2020	2413.67	60.3	1.01801	0.786824	0.789304	3.49071	0.668707	0.856267	0.532438	0	1	1	28.2	30.2	26.1	9.8	3.6	539.9	383.7	461.9	186.669	68.0002	36	PT_F00011
2020-07-31	2020	2569.67	63.3667	1.02839	0.813924	0.82306	3.59349	0.693382	0.87972	0.552997	0	1	1	28.8	31.2	26.3	12.5	4.3	558.7	388	474.4	186.669	68.0002	37	PT_F00011
2020-08-01	2020	2766.33	66.6667	1.03283	0.841024	0.856816	3.69626	0.718057	0.903173	0.573556	1	1	1	30.2	32.8	27.5	18.6	3.1	578.9	391.1	493	186.669	68.0002	38	PT_F00011
2020-08-02	2020	2952.33	70.2001	1.04389	0.8337	0.847693	3.71053	0.712183	0.902548	0.574832	0	1	1	29.9	32.6	27.1	16.6	0.5	598.8	391.6	509.6	186.669	68.0002	39	PT_F00011
2020-08-03	2020	3193	78.4001	1.10966	0.826376	0.83857	3.7248	0.706308	0.901924	0.576108	0	1	1	29.7	33.1	26.2	24.4	0	618.5	391.6	534	186.669	68.0002	40	PT_F00011
2020-08-04	2020	3378.33	84.8	1.15834	0.819052	0.829447	3.73907	0.700434	0.9013	0.577384	0	1	1	28.6	31.1	26.1	15.1	2.7	637.1	394.3	549.1	186.669	68.0002	41	PT_F00011
2020-08-05	2020	3589	90.1667	1.18559	0.811727	0.820324	3.75334	0.694559	0.900676	0.578659	0	1	1	29.5	32.5	26.5	18.7	0.7	656.6	395	567.8	186.669	68.0002	42	PT_F00011
2020-08-06	2020	3786	95.0667	1.20864	0.804403	0.811201	3.76761	0.688684	0.900052	0.579935	0	1	1	29.2	32.2	26.3	16.4	11.5	675.8	406.5	584.2	186.669	68.0002	43	PT_F00011
2020-08-07	2020	3934.67	98.6	1.22351	0.797079	0.802078	3.78188	0.68281	0.899427	0.581211	0	1	1	28.5	30.9	26.2	10.1	22.8	694.3	429.3	594.3	186.669	68.0002	44	PT_F00011
2020-08-08	2020	4016.67	100.533	1.23139	0.789755	0.792955	3.79615	0.676935	0.898803	0.582487	0	1	1	26.8	27.9	25.8	3.8	34.6	711.1	463.9	598.1	186.669	68.0002	45	PT_F00011
2020-08-09	2020	4167	104.033	1.2451	0.782431	0.783832	3.81042	0.671061	0.898179	0.583763	0	1	1	28.1	31.1	25.2	10.1	15.5	729.2	479.4	608.2	186.669	68.0002	46	PT_F00011
2020-08-10	2020	4326.33	106.333	1.2429	0.775107	0.774709	3.82468	0.665186	0.897555	0.585038	0	1	1	27.3	29.9	24.8	10.7	21.1	746.5	500.5	618.9	186.669	68.0002	47	PT_F00011
2020-08-11	2020	4511.67	109.233	1.24349	0.767782	0.765586	3.83895	0.659312	0.896931	0.586314	0	1	1	29.1	32.1	26.1	14.1	3.6	765.6	504.1	633	186.669	68.0002	48	PT_F00011
2020-08-12	2020	4730	112.4	1.24201	0.760458	0.756463	3.85322	0.653437	0.896307	0.58759	0	1	1	28.9	31.8	26.1	17.9	0.1	784.5	504.2	650.9	186.669	68.0002	49	PT_F00011
2020-08-13	2020	4979.67	116.633	1.24769	0.753134	0.74734	3.86749	0.647562	0.895682	0.588866	0	1	1	30.1	33.1	27.1	22.9	0	804.6	504.2	673.8	186.669	68.0002	50	PT_F00011
2020-08-14	2020	5202.33	119.433	1.24292	0.74581	0.738217	3.88176	0.641688	0.895058	0.590142	0	1	1	30.3	33.1	27.5	19.1	0	824.9	504.2	692.9	186.669	68.0002	51	PT_F00011
2020-08-15	2020	5445	122.7	1.24076	0.738486	0.729094	3.89603	0.635813	0.894434	0.591417	0	1	1	30.4	34.8	26.1	22.8	0	845.3	504.2	715.7	186.669	68.0002	52	PT_F00011
2020-08-16	2020	5687	125.467	1.23445	0.731161	0.719971	3.9103	0.629939	0.89381	0.592693	1	1	1	30.6	34.9	26.3	22.6	0.4	865.9	504.6	738.3	186.669	68.0002	53	PT_F00011
2020-08-17	2020	5937.67	128	1.22561	0.732979	0.722236	3.92311	0.632458	0.893806	0.593716	0	1	1	30	34.3	25.7	23	0	885.9	504.6	761.3	186.669	68.0002	54	PT_F00011
2020-08-18	2020	6201	130.367	1.2146	0.734797	0.7245	3.93592	0.634977	0.893803	0.594738	0	1	1	29.4	33.6	25.2	23.9	0	905.3	504.6	785.2	186.669	68.0002	55	PT_F00011
2020-08-19	2020	6451.67	132.2	1.20131	0.736615	0.726764	3.94873	0.637496	0.893799	0.595761	0	1	1	29.5	34	25.2	22.4	0	924.8	504.6	807.6	186.669	68.0002	56	PT_F00011
2020-08-20	2020	6669	133.5	1.18807	0.738433	0.729029	3.96154	0.640015	0.893796	0.596783	0	1	1	29	32.6	25.4	17.1	0.5	943.8	505.1	824.7	186.669	68.0002	57	PT_F00011
2020-08-21	2020	6856.33	134.234	1.17393	0.740251	0.731293	3.97435	0.642535	0.893793	0.597806	0	1	1	27.6	30.8	24.4	12.9	0	961.4	505.1	837.6	186.669	68.0002	58	PT_F00011
2020-08-22	2020	7105.33	135.667	1.16009	0.742069	0.733558	3.98716	0.645054	0.893789	0.598828	0	1	1	27.7	31.4	24.1	20.1	0.1	979.1	505.2	857.7	186.669	68.0002	59	PT_F00011
2020-08-23	2020	7362.33	137.034	1.14584	0.743887	0.735822	3.99997	0.647573	0.893786	0.599851	0	1	1	28.2	31.9	24.6	21.4	0	997.3	505.2	879.1	186.669	68.0002	60	PT_F00011
2020-08-24	2020	7611	137.934	1.12948	0.745705	0.738087	4.01278	0.650092	0.893782	0.600873	0	1	1	29.5	33.5	25.6	21.5	0	1016.8	505.2	900.6	186.669	68.0002	61	PT_F00011
2020-08-25	2020	7846.33	139.467	1.12033	0.747523	0.740351	4.02559	0.652611	0.893779	0.601896	0	1	1	29.6	33.3	26.1	19.7	3.1	1036.4	508.3	920.3	186.669	68.0002	62	PT_F00011
2020-08-26	2020	8015.67	140.567	1.11409	0.749341	0.742615	4.0384	0.655131	0.893775	0.602918	0	1	1	26.2	28.6	23.9	10.6	14.1	1052.6	522.4	930.9	186.669	68.0002	63	PT_F00011
2020-08-27	2020	8196.34	141.267	1.10403	0.751159	0.74488	4.05121	0.65765	0.893772	0.603941	0	1	1	26.2	28.2	24.3	11.7	1.5	1068.8	523.9	942.6	186.669	68.0002	64	PT_F00011
2020-08-28	2020	8294.67	141.233	1.09551	0.752977	0.747144	4.06402	0.660169	0.893768	0.604963	0	1	1	24.9	26.7	23.1	4.6	5.1	1083.7	529	947.2	186.669	68.0002	65	PT_F00011
2020-08-29	2020	8431.67	141.133	1.08349	0.754795	0.749409	4.07683	0.662688	0.893765	0.605986	0	1	1	26	27.7	24.4	7.6	8.5	1099.7	537.5	954.8	186.669	68.0002	66	PT_F00011
2020-08-30	2020	8645.34	141.033	1.06579	0.756613	0.751673	4.08964	0.665207	0.893761	0.607008	0	1	1	28	31	25.1	16.1	0.3	1117.7	537.8	970.9	186.669	68.0002	67	PT_F00011
2020-08-31	2020	8881.34	141.7	1.05281	0.758431	0.753938	4.10245	0.667726	0.893758	0.608031	1	1	1	28.1	32.2	24.1	19.4	0.2	1135.8	538	990.3	186.669	68.0002	68	PT_F00011
2020-09-01	2020	9085	142.1	1.04081	0.789911	0.79315	4.71171	0.701764	0.907571	0.637643	0	1	1	27.4	30.9	24	15.3	1.6	1153.2	539.6	1005.6	186.669	68.0002	69	PT_F00011
2020-09-02	2020	9313	143.233	1.03285	0.821392	0.832363	5.32098	0.735802	0.921383	0.667255	0	1	1	24.3	29.2	19.7	17.8	2.6	1167.5	542.2	1023.4	186.669	68.0002	70	PT_F00011
2020-09-03	2020	9589.67	145.333	1.02885	0.852873	0.871575	5.93024	0.76984	0.935196	0.696868	0	1	1	22.9	28.3	17.8	24.1	0	1180.4	542.2	1047.5	186.669	68.0002	71	PT_F00011
2020-09-04	2020	9846	146.567	1.02048	0.884354	0.910788	6.53951	0.803878	0.949009	0.72648	0	1	1	25.5	30.7	20.5	22.2	0	1195.9	542.2	1069.7	186.669	68.0002	72	PT_F00011
2020-09-05	2020	10106.7	147.9	1.01295	0.915835	0.95	7.14877	0.837916	0.962822	0.756092	1	1	1	24.1	30.7	17.9	22.9	0	1210	542.2	1092.6	186.669	68.0002	73	PT_F00011
2020-09-06	2020	10390.7	150.5	1.01291	0.898889	0.928892	6.98986	0.821594	0.950338	0.740971	0	1	1	25.6	30.1	21.3	22.5	0	1225.6	542.2	1115.1	186.669	68.0002	74	PT_F00011
2020-09-07	2020	10668.7	150.4	0.995537	0.881943	0.907784	6.83095	0.805272	0.937855	0.725849	0	1	1	25.3	30.6	20.4	22.6	0	1240.9	542.2	1137.7	186.669	68.0002	75	PT_F00011
2020-09-08	2020	10931	150.3	0.979766	0.864997	0.886676	6.67203	0.78895	0.925372	0.710728	0	1	1	25.9	32	20.2	21.8	0.2	1256.8	542.4	1159.5	186.669	68.0002	76	PT_F00011
2020-09-09	2020	11168.3	150.2	0.965954	0.848051	0.865569	6.51312	0.772628	0.912888	0.695607	0	1	1	25.4	31.3	19.9	19.1	0.6	1272.2	543	1178.6	186.669	68.0002	77	PT_F00011
2020-09-10	2020	11275.7	150.2	0.960151	0.831105	0.844461	6.35421	0.756306	0.900405	0.680485	0	1	1	23.5	26.8	20.5	5.8	17.8	1285.7	560.8	1184.4	186.669	68.0002	78	PT_F00011
2020-09-11	2020	11487.3	150.067	0.948124	0.814159	0.823353	6.19529	0.739984	0.887922	0.665364	0	1	1	23.2	26.8	19.9	16.7	0.9	1298.9	561.7	1201.1	186.669	68.0002	79	PT_F00011
2020-09-12	2020	11700.3	149.967	0.936589	0.797213	0.802245	6.03638	0.723663	0.875438	0.650242	0	1	1	22.6	26.4	19	17.5	1.4	1311.5	563.1	1218.6	186.669	68.0002	80	PT_F00011
2020-09-13	2020	11900	149.867	0.92604	0.780267	0.781137	5.87746	0.707341	0.862955	0.635121	0	1	1	22.3	26.4	18.4	16.4	1.1	1323.8	564.2	1235	186.669	68.0002	81	PT_F00011
2020-09-14	2020	12077.7	149.734	0.916618	0.763321	0.760029	5.71855	0.691019	0.850472	0.62	0	1	1	23.4	26.6	20.4	14.1	2.5	1337.2	566.7	1249.1	186.669	68.0002	82	PT_F00011
2020-09-15	2020	12154	149.734	0.912987	0.746375	0.738921	5.55964	0.674697	0.837988	0.604878	0	1	1	21.1	23.3	19.1	4.3	5.4	1348.3	572.1	1253.4	186.669	68.0002	83	PT_F00011
2020-09-16	2020	12314.7	149.734	0.905464	0.729429	0.717813	5.40072	0.658375	0.825505	0.589757	0	1	1	24.3	27.6	21.2	12.9	13.4	1362.6	585.5	1266.3	186.669	68.0002	84	PT_F00011
2020-09-17	2020	12372.3	149.734	0.902803	0.712483	0.696706	5.24181	0.642053	0.813022	0.574635	0	1	1	20.6	23.5	17.9	3	4.5	1373.2	590	1269.3	186.669	68.0002	85	PT_F00011
2020-09-18	2020	12572.3	149.734	0.893728	0.695537	0.675598	5.0829	0.625731	0.800538	0.559514	0	1	1	20.7	25.5	16.2	19.8	0	1383.9	590	1289.1	186.669	68.0002	86	PT_F00011
2020-09-19	2020	12765	149.634	0.884615	0.678591	0.65449	4.92398	0.609409	0.788055	0.544393	0	1	1	20.7	26.3	15.6	19.2	0	1394.6	590	1308.3	186.669	68.0002	87	PT_F00011
2020-09-20	2020	12963	149.534	0.875493	0.661645	0.633382	4.76507	0.593087	0.775571	0.529271	0	1	1	22.3	27.1	18	20.4	0	1406.9	590	1328.7	186.669	68.0002	88	PT_F00011
2020-09-21	2020	13104.3	149.534	0.869532	0.644699	0.612274	4.60616	0.576765	0.763088	0.51415	0	1	1	23	26.4	19.8	12.7	4.8	1419.9	594.8	1341.4	186.669	68.0002	89	PT_F00011
2020-09-22	2020	13236	149.534	0.864072	0.627753	0.591166	4.44724	0.560443	0.750605	0.499028	0	1	1	22.4	25.6	19.4	12	1.3	1432.3	596.1	1353.4	186.669	68.0002	90	PT_F00011
2020-09-23	2020	13375.7	149.534	0.858377	0.610807	0.570058	4.28833	0.544121	0.738121	0.483907	0	1	1	20.6	24.7	16.8	14	0.4	1442.9	596.5	1367.4	186.669	68.0002	91	PT_F00011
2020-09-24	2020	13528.7	149.534	0.852248	0.593861	0.54895	4.12942	0.527799	0.725638	0.468786	0	1	1	20.6	25.2	16.4	16.6	0	1453.5	596.5	1384	186.669	68.0002	92	PT_F00011
2020-09-25	2020	13669	150.967	0.854847	0.576916	0.527843	3.9705	0.511477	0.713155	0.453664	0	1	1	21.1	24.9	17.6	15.1	0.8	1464.6	597.3	1399.1	186.669	68.0002	93	PT_F00011
2020-09-26	2020	13813.3	153.733	0.864771	0.55997	0.506735	3.81159	0.495155	0.700671	0.438543	0	1	1	20.9	24.9	17.2	16.5	0.4	1475.5	597.7	1415.6	186.669	68.0002	94	PT_F00011
2020-09-27	2020	13948	156.233	0.873479	0.543024	0.485627	3.65267	0.478833	0.688188	0.423422	0	1	1	20.4	25.3	15.9	15.6	0	1485.9	597.7	1431.2	186.669	68.0002	95	PT_F00011
2020-09-28	2020	14069.3	159	0.884109	0.526078	0.464519	3.49376	0.462511	0.675705	0.4083	0	1	1	21.7	25.1	18.6	13.9	1.5	1497.6	599.2	1445.1	186.669	68.0002	96	PT_F00011
2020-09-29	2020	14167	161.7	0.895212	0.509132	0.443411	3.33485	0.446189	0.663221	0.393179	0	1	1	20.1	24.5	16.1	10.9	0.3	1507.7	599.5	1456	186.669	68.0002	97	PT_F00011
2020-09-30	2020	14288	164.2	0.904195	0.492186	0.422303	3.17593	0.429867	0.650738	0.378057	0	1	1	19.1	24.7	14	15.9	0.4	1516.8	599.9	1471.9	186.669	68.0002	98	PT_F00011
2020-10-01	2020	14417	167.1	0.914968	0.47524	0.401195	3.01702	0.413545	0.638255	0.362936	0	1	1	21.7	26	17.8	17.8	0	1528.5	599.9	1489.7	186.669	68.0002	99	PT_F00011
2020-10-02	2020	14527.3	169.767	0.925111	0.458294	0.380087	2.85811	0.397223	0.625771	0.347815	0	1	1	23.2	27.3	19.5	14.6	5.9	1541.7	605.8	1504.3	186.669	68.0002	100	PT_F00011
2020-10-03	2020	14592.7	170.667	0.927388	0.441348	0.35898	2.69919	0.380901	0.613288	0.332693	0	1	1	21.6	24.9	18.7	7	10.2	1553.3	616	1511.3	186.669	68.0002	101	PT_F00011
2020-10-04	2020	14668.3	172.367	0.933581	0.424402	0.337872	2.54028	0.364579	0.600805	0.317572	0	1	1	17	23.1	11.6	10	0	1560.3	616	1521.3	186.669	68.0002	102	PT_F00011
2020-10-05	2020	14668.3	172.367	0.933581	0.407456	0.316764	2.38137	0.348257	0.588321	0.30245	0	1	1	15.9	20.3	12	13.5	0.1	1566.2	616.1	1534.8	186.669	68.0002	103	PT_F00011
2020-10-06	2020	14668.3	172.367	0.933581	0.39051	0.295656	2.22245	0.331935	0.575838	0.287329	0	1	1	18.2	22	14.8	15.3	0	1574.4	616.1	1550.1	186.669	68.0002	104	PT_F00011
2024-06-18	2024	69	1.7	0.26946	0.0634642	0.0360048	0.994378	0.102188	0.102013	-0.0028882	0	1	1	28.2	33.6	22.6	25.4	0.3	0	0	0	100	36.6667	0	PT_F00012
2024-06-19	2024	69	1.7	0.26946	0.0658658	0.0400053	0.995761	0.102748	0.10595	-0.00219618	0	1	1	25.1	27	23.1	7.1	9.8	15.1	9.8	7.1	100	36.6667	1	PT_F00012
2024-06-20	2024	71	2	0.311357	0.0682674	0.0440059	0.997144	0.103307	0.109887	-0.00150417	0	1	1	27.4	31.8	22.8	14.8	0.8	32.5	10.6	21.9	100	36.6667	2	PT_F00012
2024-06-21	2024	74	2	0.303344	0.070669	0.0480064	0.998526	0.103866	0.113824	-0.000812155	0	1	1	28.5	30.8	26.2	10.1	32.9	51	43.5	32	100	36.6667	3	PT_F00012
2024-06-22	2024	77	2.1	0.310636	0.0730706	0.0520069	0.999909	0.104426	0.117761	-0.000120142	0	1	1	26.4	28.6	24.2	7.1	3.8	67.4	47.3	39.1	100	36.6667	4	PT_F00012
2024-06-23	2024	81	2.2	0.315209	0.0754722	0.0560075	1.00129	0.104985	0.121698	0.000571871	0	1	1	27.4	32.4	22.2	23.4	0.7	84.8	48	62.5	100	36.6667	5	PT_F00012
2024-06-24	2024	91	2.4	0.319548	0.0778738	0.060008	1.00267	0.105544	0.125635	0.00126388	0	1	1	26.3	30.4	22.1	13.7	14.1	101.1	62.1	76.2	100	36.6667	6	PT_F00012
2024-06-25	2024	103	2.8	0.344819	0.0802754	0.0640085	1.00406	0.106104	0.129572	0.0019559	0	1	1	24.2	28	20.2	17.1	0.2	115.3	62.3	93.3	100	36.6667	7	PT_F00012
2024-06-26	2024	118	3.1	0.350427	0.082677	0.0680091	1.00544	0.106663	0.133509	0.00264791	0	1	1	25	27.7	22.2	16.8	2.4	130.3	64.7	110.1	100	36.6667	8	PT_F00012
2024-06-27	2024	135	3.5	0.363479	0.0850786	0.0720096	1.00682	0.107222	0.137446	0.00333992	0	1	1	25.3	28	22.4	14.4	1.3	145.6	66	124.5	100	36.6667	9	PT_F00012
2024-06-28	2024	156	4	0.379239	0.0874802	0.0760101	1.00821	0.107782	0.141383	0.00403194	0	1	1	26.1	28.8	23.3	12.8	86.8	161.7	152.8	137.3	100	36.6667	10	PT_F00012
2024-06-29	2024	173	4.4	0.390845	0.0898818	0.0800107	1.00959	0.108341	0.14532	0.00472395	0	1	1	25.2	26.5	23.8	6.5	23.6	176.9	176.4	143.8	100	36.6667	11	PT_F00012
2024-06-30	2024	211	5.3	0.415431	0.0922834	0.0840112	1.01097	0.1089	0.149257	0.00541596	0	1	1	27.5	31	23.8	17.7	0.1	194.4	176.5	161.5	100	36.6667	12	PT_F00012
2024-07-01	2024	249	6.3	0.444893	0.094685	0.0880117	1.01235	0.10946	0.153194	0.00610798	0	1	1	28.8	31.3	26.1	14.6	16.1	213.2	192.6	176.1	100	36.6667	13	PT_F00012
2024-07-02	2024	285	7.1	0.460497	0.0970866	0.0920123	1.01374	0.110019	0.157131	0.00679999	0	1	1	26	29.3	22.5	10.7	1.1	229.2	193.7	186.8	100	36.6667	14	PT_F00012
2024-07-03	2024	348	8.8	0.503279	0.0994882	0.0960128	1.01512	0.110578	0.161068	0.007492	0	1	1	28.6	31.1	26.1	21.8	0.3	247.8	194	208.6	100	36.6667	15	PT_F00012
2024-07-04	2024	420	10.7	0.543573	0.10189	0.100013	1.0165	0.111137	0.165005	0.00818402	1	1	1	29.8	34.1	25.3	24.3	6.4	267.6	200.4	232.9	100	36.6667	16	PT_F00012
2024-07-05	2024	496	12.7	0.580994	0.118964	0.128455	1.05928	0.124781	0.188033	0.023647	0	1	1	32.1	34.5	29.7	23.6	0	289.7	200.4	256.5	100	36.6667	17	PT_F00012
2024-07-06	2024	573	14.6	0.609869	0.136038	0.156896	1.10205	0.138424	0.211061	0.03911	0	1	1	31.2	34	28.3	19.7	0	310.9	200.4	276.2	100	36.6667	18	PT_F00012
2024-07-07	2024	659	16.8	0.642588	0.153111	0.185337	1.14483	0.152067	0.234089	0.0545729	0	1	1	32.2	34.8	29.5	21.2	0	333.1	200.4	297.4	100	36.6667	19	PT_F00012
2024-07-08	2024	741	18.8	0.667872	0.170185	0.213778	1.18761	0.16571	0.257118	0.0700359	0	1	1	31.8	34.6	29	16.7	0.5	354.9	200.9	314.1	100	36.6667	20	PT_F00012
2024-07-09	2024	816	20.5	0.685346	0.187259	0.24222	1.23038	0.179354	0.280146	0.0854989	0	1	1	28.5	32.1	24.8	11.2	48.6	373.4	249.5	325.3	100	36.6667	21	PT_F00012
2024-07-10	2024	867	21.7	0.698279	0.204333	0.270661	1.27316	0.192997	0.303174	0.100962	0	1	1	25.1	26.7	23.5	5.3	39.2	388.5	288.7	330.6	100	36.6667	22	PT_F00012
2024-07-11	2024	919	23	0.713444	0.221407	0.299102	1.31593	0.20664	0.326202	0.116425	0	1	1	22.5	24.6	20.4	5.2	8	401	296.7	335.8	100	36.6667	23	PT_F00012
2024-07-12	2024	1018	25.5	0.741618	0.238481	0.327543	1.35871	0.220283	0.34923	0.131888	0	1	1	25.5	27.9	23	13	34.8	416.5	331.5	348.8	100	36.6667	24	PT_F00012
2024-07-13	2024	1103	27.6	0.763146	0.255555	0.355985	1.40148	0.233926	0.372258	0.147351	0	1	1	26.9	30.3	23.5	9.6	2.7	433.4	334.2	358.4	100	36.6667	25	PT_F00012
2024-07-14	2024	1198	30	0.787435	0.272628	0.384426	1.44426	0.24757	0.395286	0.162814	0	1	1	27.2	29.6	24.7	10.5	12.2	450.6	346.4	368.9	100	36.6667	26	PT_F00012
2024-07-15	2024	1313	33	0.817576	0.289702	0.412867	1.48704	0.261213	0.418314	0.178277	0	1	1	28.6	31.3	25.8	13.7	4.6	469.2	351	382.6	100	36.6667	27	PT_F00012
2024-07-16	2024	1432	36.1	0.846807	0.306776	0.441308	1.52981	0.274856	0.441342	0.19374	0	1	1	30	33.9	25.9	14.5	13.2	489.2	364.2	397.1	100	36.6667	28	PT_F00012
2024-07-17	2024	1507	37.8	0.858621	0.32385	0.46975	1.57259	0.288499	0.46437	0.209203	0	1	1	29	31.4	26.6	6.1	0.8	508.2	365	403.2	100	36.6667	29	PT_F00012
2024-07-18	2024	1612	40.4	0.879554	0.340924	0.498191	1.61536	0.302143	0.487398	0.224666	0	1	1	28.9	29.9	27.9	9.8	6.5	527.1	371.5	413	100	36.6667	30	PT_F00012
2024-07-19	2024	1748	44	0.910275	0.357998	0.526632	1.65814	0.315786	0.510427	0.240129	0	1	1	30.1	32.2	28	14.6	2.2	547.2	373.7	427.6	100	36.6667	31	PT_F00012
2024-07-20	2024	1875	47.2	0.93427	0.375072	0.555073	1.70091	0.329429	0.533455	0.255592	0	1	1	30.1	33.4	26.8	12.8	0.1	567.3	373.8	440.4	100	36.6667	32	PT_F00012
2024-07-21	2024	2068	52.5	0.976975	0.392146	0.583514	1.74369	0.343072	0.556483	0.271055	1	1	1	32	35.1	28.9	23.5	0.1	589.3	373.9	463.9	100	36.6667	33	PT_F00012
2024-07-22	2024	2253	57.2	1.0085	0.406696	0.607752	1.81778	0.357247	0.572374	0.287242	0	1	1	32	35.3	28.7	21.2	0	611.3	373.9	485.1	100	36.6667	34	PT_F00012
2024-07-23	2024	2459	62.4	1.04118	0.421246	0.63199	1.89187	0.371421	0.588266	0.30343	0	1	1	31.3	35.7	26.9	24	0.3	632.6	374.2	509.1	100	36.6667	35	PT_F00012
2024-07-24	2024	2683	67.5667	1.06714	0.435796	0.656227	1.96597	0.385596	0.604157	0.319618	0	1	1	30.5	33.9	27.1	24.2	0	653.1	374.2	533.3	100	36.6667	36	PT_F00012
2024-07-25	2024	2889	72.6	1.09443	0.450347	0.680465	2.04006	0.39977	0.620049	0.335806	0	1	1	29.8	32.3	27.2	19.5	3.5	672.9	377.7	552.8	100	36.6667	37	PT_F00012
2024-07-26	2024	3053	76.6	1.11525	0.464897	0.704702	2.11415	0.413945	0.63594	0.351993	0	1	1	29.2	31.2	27.1	12.9	11.3	692.1	389	565.7	100	36.6667	38	PT_F00012
2024-07-27	2024	3227	81.2	1.14165	0.479447	0.72894	2.18824	0.42812	0.651831	0.368181	0	1	1	30.5	33	28	14.8	1.2	712.6	390.2	580.5	100	36.6667	39	PT_F00012
2024-07-28	2024	3467	87.4	1.17452	0.493997	0.753177	2.26234	0.442294	0.667723	0.384369	0	1	1	30.7	33.9	27.4	24.4	0	733.3	390.2	604.9	100	36.6667	40	PT_F00012
2024-07-29	2024	3713	93.7	1.20596	0.508548	0.777415	2.33643	0.456469	0.683614	0.400556	1	1	1	30.7	34.4	27	25.3	0	754	390.2	630.2	100	36.6667	41	PT_F00012
2024-07-30	2024	3958	99.9	1.23503	0.51537	0.78878	2.3567	0.463134	0.68932	0.404092	0	1	1	31.3	34.5	28.1	25	0	775.3	390.2	655.2	100	36.6667	42	PT_F00012
2024-07-31	2024	4183	104.4	1.24648	0.522193	0.800145	2.37698	0.469799	0.695026	0.407627	0	1	1	31.8	34.6	28.9	22.1	0.1	797.1	390.3	677.3	100	36.6667	43	PT_F00012
2024-08-01	2024	4412	108	1.24688	0.529016	0.81151	2.39725	0.476465	0.700732	0.411163	0	1	1	30.8	33.9	27.6	21.2	1	817.9	391.3	698.5	100	36.6667	44	PT_F00012
2024-08-02	2024	4631	111.2	1.24523	0.535839	0.822875	2.41753	0.48313	0.706438	0.414698	0	1	1	31	33.7	28.3	19.6	3.4	838.9	394.7	718.1	100	36.6667	45	PT_F00012
2024-08-03	2024	4846	114.7	1.24823	0.542661	0.83424	2.43781	0.489795	0.712144	0.418234	1	1	1	31.7	36.1	27.3	20.9	1.7	860.6	396.4	739	100	36.6667	46	PT_F00012
2024-08-04	2024	5070	118.1	1.24915	0.550299	0.846963	2.48892	0.497424	0.718792	0.426566	0	1	1	32.4	36.8	28	23.2	0.1	883	396.5	762.2	100	36.6667	47	PT_F00012
2024-08-05	2024	5301	120.9	1.24337	0.557937	0.859686	2.54003	0.505053	0.725441	0.434899	1	1	1	31.9	36.5	27.3	23.5	14.6	904.9	411.1	785.7	100	36.6667	48	PT_F00012
2024-08-06	2024	5548	123.6	1.23519	0.552801	0.851131	2.53185	0.499803	0.722485	0.433586	0	1	1	30.9	34.9	26.9	23.6	0.1	925.8	411.2	809.3	100	36.6667	49	PT_F00012
2024-08-07	2024	5797	126.3	1.22774	0.547665	0.842576	2.52367	0.494553	0.71953	0.432272	0	1	1	31.1	34.8	27.5	23.9	0.1	946.9	411.3	833.2	100	36.6667	50	PT_F00012
2024-08-08	2024	6028	128.5	1.21875	0.54253	0.834021	2.51549	0.489303	0.716574	0.430959	0	1	1	31.1	35.2	27.1	21.5	2.3	968	413.6	854.7	100	36.6667	51	PT_F00012
2024-08-09	2024	6260	130.6	1.20955	0.537394	0.825466	2.50731	0.484054	0.713618	0.429646	0	1	1	31.9	35.7	28.2	22.5	0.3	989.9	413.9	877.2	100	36.6667	52	PT_F00012
2024-08-10	2024	6478	132.1	1.19734	0.532258	0.81691	2.49913	0.478804	0.710663	0.428333	0	1	1	32.5	36.4	28.6	21.3	0.4	1012.4	414.3	898.5	100	36.6667	53	PT_F00012
2024-08-11	2024	6707	133.3	1.18206	0.527122	0.808355	2.49095	0.473554	0.707707	0.42702	0	1	1	31.4	35.3	27.5	21.1	1.1	1033.8	415.4	919.6	100	36.6667	54	PT_F00012
2024-08-12	2024	6924	134.3	1.16727	0.521986	0.7998	2.48277	0.468304	0.704751	0.425706	0	1	1	31.2	35.4	27.1	19.4	0	1055	415.4	939	100	36.6667	55	PT_F00012
2024-08-13	2024	7127	134.5	1.14792	0.51685	0.791245	2.47459	0.463054	0.701796	0.424393	1	1	1	29.8	33.1	26.5	15.8	27.5	1074.8	442.9	954.8	100	36.6667	56	PT_F00012
2024-08-14	2024	7337	135.2	1.13298	0.526871	0.807937	2.54527	0.471868	0.713666	0.435021	0	1	1	28.3	31.4	25.2	15.6	1.7	1093.1	444.6	970.4	100	36.6667	57	PT_F00012
2024-08-15	2024	7569	136.5	1.12166	0.536891	0.824629	2.61595	0.480681	0.725537	0.445649	0	1	1	28.1	31.1	25.2	18	2.8	1111.2	447.4	988.4	100	36.6667	58	PT_F00012
2024-08-16	2024	7817	137.9	1.11038	0.546912	0.841321	2.68663	0.489495	0.737407	0.456276	0	1	1	28.5	31.9	25.1	20.3	1.4	1129.7	448.8	1008.7	100	36.6667	59	PT_F00012
2024-08-17	2024	8064	139.1	1.0983	0.556933	0.858013	2.75731	0.498308	0.749278	0.466904	0	1	1	28.9	32.5	25.4	20.6	1.4	1148.6	450.2	1029.3	100	36.6667	60	PT_F00012
2024-08-18	2024	8307	139.8	1.08337	0.566953	0.874705	2.82799	0.507121	0.761148	0.477532	1	1	1	29.4	32.5	26.3	20.2	0.6	1168	450.8	1049.5	100	36.6667	61	PT_F00012
2024-08-19	2024	8469	139.8	1.07027	0.575993	0.889764	2.87459	0.518814	0.762313	0.483476	0	1	1	28.7	31.1	26.3	10.6	13.1	1186.7	463.9	1060.1	100	36.6667	62	PT_F00012
2024-08-20	2024	8638	139.7	1.05628	0.585034	0.904823	2.9212	0.530506	0.763478	0.489419	0	1	1	28.5	31.1	25.9	11.4	18	1205.2	481.9	1071.5	100	36.6667	63	PT_F00012
2024-08-21	2024	8763	139.6	1.04601	0.594074	0.919882	2.96781	0.542199	0.764643	0.495363	0	1	1	27.2	29.2	25.3	7.1	28.3	1222.4	510.2	1078.6	100	36.6667	64	PT_F00012
2024-08-22	2024	8995	139.5	1.02819	0.603114	0.934941	3.01441	0.553891	0.765808	0.501306	0	1	1	29.7	32.6	26.8	20.1	1	1242.1	511.2	1098.7	100	36.6667	65	PT_F00012
2024-08-23	2024	9210	139.7	1.01446	0.612154	0.95	3.06102	0.565583	0.766973	0.50725	1	1	1	29.7	33.6	25.9	18.7	0.8	1261.8	512	1117.4	100	36.6667	66	PT_F00012
2024-08-24	2024	9439	140.1	1.00174	0.593845	0.9195	2.96136	0.547251	0.753315	0.492694	0	1	1	29.6	33.7	25.7	21.1	0	1281.4	512	1138.5	100	36.6667	67	PT_F00012
2024-08-25	2024	9702	147.4	1.03585	0.575535	0.889001	2.8617	0.528919	0.739657	0.478139	0	1	1	29	32.8	25.3	21.4	0.6	1300.4	512.6	1159.9	100	36.6667	68	PT_F00012
2024-08-26	2024	9938	147.3	1.01959	0.557226	0.858501	2.76204	0.510587	0.725999	0.463584	0	1	1	29.9	32.5	27.4	19.1	0.2	1320.3	512.8	1179	100	36.6667	69	PT_F00012
2024-08-27	2024	10138	147.2	1.00619	0.538916	0.828002	2.66238	0.492255	0.712341	0.449028	0	1	1	26.6	29.4	24	14	0.7	1336.9	513.5	1193	100	36.6667	70	PT_F00012
2024-08-28	2024	10339	147.2	0.993819	0.520607	0.797502	2.56271	0.473922	0.698682	0.434473	0	1	1	27.7	30.4	25.2	15	6.4	1354.6	519.9	1208	100	36.6667	71	PT_F00012
2024-08-29	2024	10562	147.1	0.979882	0.502297	0.767003	2.46305	0.45559	0.685024	0.419918	0	1	1	27.4	31.2	23.8	18.3	0.9	1372	520.8	1226.3	100	36.6667	72	PT_F00012
2024-08-30	2024	10786	147	0.966354	0.483988	0.736503	2.36339	0.437258	0.671366	0.405362	1	1	1	28.1	31.7	24.6	19.6	0.4	1390.1	521.2	1245.9	100	36.6667	73	PT_F00012
2024-08-31	2024	11011	146.8	0.952569	0.50335	0.768756	2.45359	0.454845	0.687947	0.419424	0	1	1	28.7	32.3	25.2	20.9	0	1408.8	521.2	1266.8	100	36.6667	74	PT_F00012
2024-09-01	2024	11213	146.7	0.94108	0.522712	0.801009	2.54379	0.472432	0.704528	0.433485	0	1	1	30	33.6	26.6	19.7	1.4	1428.8	522.6	1286.5	100	36.6667	75	PT_F00012
2024-09-02	2024	11385	146.6	0.931462	0.542074	0.833262	2.63399	0.490019	0.721109	0.447547	0	1	1	26.9	30.5	23.4	14.4	0.3	1445.7	522.9	1300.9	100	36.6667	76	PT_F00012
2024-09-03	2024	11606	146.5	0.919621	0.561436	0.865514	2.72419	0.507606	0.73769	0.461608	0	1	1	25.2	29.7	20.9	21.5	0	1460.9	522.9	1322.4	100	36.6667	77	PT_F00012
2024-09-04	2024	11799	146.4	0.909494	0.580798	0.897767	2.81439	0.525193	0.754271	0.47567	1	1	1	28.5	32.1	25	19.6	0	1479.4	522.9	1342	100	36.6667	78	PT_F00012
2024-09-05	2024	11978	146.3	0.900292	0.582015	0.899795	2.81573	0.527297	0.753779	0.475853	0	1	1	28.8	32.7	25.2	18.6	0.1	1498.2	523	1360.6	100	36.6667	79	PT_F00012
2024-09-06	2024	12118	146.3	0.893725	0.583233	0.901823	2.81707	0.529401	0.753288	0.476036	0	1	1	27.5	30.2	24.9	12.8	2.3	1515.7	525.3	1373.4	100	36.6667	80	PT_F00012
2024-09-07	2024	12271	146.2	0.886082	0.58445	0.903851	2.81841	0.531506	0.752796	0.476219	0	1	1	28.1	31.4	25	15.7	1	1533.8	526.3	1389.1	100	36.6667	81	PT_F00012
2024-09-08	2024	12426	146.1	0.878502	0.585668	0.905879	2.81975	0.53361	0.752305	0.476402	0	1	1	28	31.2	24.9	16.7	0.7	1551.8	527	1405.8	100	36.6667	82	PT_F00012
2024-09-09	2024	12576	146	0.871289	0.586885	0.907907	2.82109	0.535714	0.751814	0.476585	0	1	1	28.3	31.9	24.9	17.1	0.6	1570.1	527.6	1422.9	100	36.6667	83	PT_F00012
2024-09-10	2024	12714	145.9	0.864726	0.588102	0.909935	2.82243	0.537818	0.751322	0.476768	0	1	1	28.8	32.1	25.8	16.2	15.1	1588.9	542.7	1439.1	100	36.6667	84	PT_F00012
2024-09-11	2024	12736	145.9	0.863785	0.58932	0.911963	2.82377	0.539922	0.750831	0.476951	0	1	1	26.7	27.3	26.2	3.1	23.3	1605.6	566	1442.2	100	36.6667	85	PT_F00012
2024-09-12	2024	12853	146.4	0.861766	0.590537	0.913991	2.82511	0.542027	0.75034	0.477135	0	1	1	29	31.9	26.3	14.2	0.5	1624.6	566.5	1456.4	100	36.6667	86	PT_F00012
2024-09-13	2024	12931	149.2	0.874907	0.591755	0.916019	2.82645	0.544131	0.749848	0.477318	0	1	1	28.7	32.3	25.3	17.7	1.5	1643.3	568	1474.1	100	36.6667	87	PT_F00012
2024-09-14	2024	12996	151.3	0.884423	0.592972	0.918047	2.82779	0.546235	0.749357	0.477501	0	1	1	28.5	31.7	25.5	16.3	0.9	1661.8	568.9	1490.4	100	36.6667	88	PT_F00012
2024-09-15	2024	12996	151.3	0.884423	0.59419	0.920075	2.82913	0.548339	0.748865	0.477684	0	1	1	26.3	28.8	24	12.7	2.9	1678.1	571.8	1503.1	100	36.6667	89	PT_F00012
2024-09-16	2024	12996	151.3	0.884423	0.595407	0.922103	2.83047	0.550444	0.748374	0.477867	0	1	1	26.8	28.7	25.1	4.4	59.5	1694.9	631.3	1507.5	100	36.6667	90	PT_F00012
2020-06-24	2020	69	2	0.317012	0.15871	0.0193827	1.13066	0.187065	0.255194	0.0597699	0	1	1	25.1	28.2	21.8	14.9	0.8	0	0	0	280.002	84.0006	0	PT_F00013
2020-06-25	2020	70	2	0.314152	0.157548	0.0178918	1.1248	0.178193	0.256782	0.0572111	0	1	1	25.8	30.2	21.3	20.5	0	15.8	0	20.5	280.002	84.0006	1	PT_F00013
2020-06-26	2020	72	2	0.308625	0.156386	0.0164008	1.11894	0.16932	0.258369	0.0546524	0	1	1	28	31.9	24	24.1	2.6	33.8	2.6	44.6	280.002	84.0006	2	PT_F00013
2020-06-27	2020	75	2	0.300789	0.155224	0.0149098	1.11308	0.160448	0.259957	0.0520936	0	1	1	26.2	28.8	23.5	9.3	4.5	50	7.1	53.9	280.002	84.0006	3	PT_F00013
2020-06-28	2020	77	2.1	0.310636	0.154062	0.0134188	1.10722	0.151575	0.261544	0.0495349	0	1	1	23.4	25.4	21.3	4.8	84.3	63.4	91.4	58.7	280.002	84.0006	4	PT_F00013
2020-06-29	2020	81	2.1	0.300881	0.1529	0.0119278	1.10135	0.142703	0.263132	0.0469761	0	1	1	22.4	27.5	17	12.6	0.5	75.8	91.9	71.3	280.002	84.0006	5	PT_F00013
2020-06-30	2020	92	2.4	0.317355	0.151738	0.0104369	1.09549	0.13383	0.26472	0.0444173	0	1	1	24	27.1	20.7	15.8	2.7	89.8	94.6	87.1	280.002	84.0006	6	PT_F00013
2020-07-01	2020	107	3	0.360687	0.150576	0.00894588	1.08963	0.124958	0.266307	0.0418586	0	1	1	25.1	28.6	21.5	20.6	0.2	104.9	94.8	107.7	280.002	84.0006	7	PT_F00013
2020-07-02	2020	117	3.1	0.352311	0.149414	0.0074549	1.08377	0.116085	0.267895	0.0392998	0	1	1	23.7	25.6	21.8	7.2	33.9	118.6	128.7	114.9	280.002	84.0006	8	PT_F00013
2020-07-03	2020	128	3.3	0.354399	0.148252	0.00596392	1.0779	0.107213	0.269482	0.0367411	0	1	1	21.4	23.4	19.4	5.3	1	130	129.7	120.2	280.002	84.0006	9	PT_F00013
2020-07-04	2020	145	3.7	0.367334	0.147089	0.00447294	1.07204	0.0983405	0.27107	0.0341823	0	1	1	23.5	26.1	20.9	10.2	0.9	143.5	130.6	130.4	280.002	84.0006	10	PT_F00013
2020-07-05	2020	172	4.4	0.392275	0.145927	0.00298196	1.06618	0.089468	0.272657	0.0316235	0	1	1	25.1	27.8	22.4	13.9	2.4	158.6	133	144.3	280.002	84.0006	11	PT_F00013
2020-07-06	2020	215	5.4	0.418291	0.144765	0.00149098	1.06032	0.0805955	0.274245	0.0290648	0	1	1	26.5	30.5	22.4	20.1	0.6	175.1	133.6	164.4	280.002	84.0006	12	PT_F00013
2020-07-07	2020	264	6.6	0.449215	0.143603	0	1.05446	0.071723	0.275833	0.026506	1	1	1	27.4	31.9	22.7	20.1	1	192.5	134.6	184.5	280.002	84.0006	13	PT_F00013
2020-07-08	2020	312	7.8	0.477857	0.168163	0.0315103	1.14208	0.0940701	0.299527	0.0466009	0	1	1	26	28.9	23	15.6	0.2	208.5	134.8	200.1	280.002	84.0006	14	PT_F00013
2020-07-09	2020	363	9.1	0.506782	0.192723	0.0630207	1.22971	0.116417	0.323221	0.0666958	0	1	1	24.5	27.6	21.2	13.8	0.6	223	135.4	213.9	280.002	84.0006	15	PT_F00013
2020-07-10	2020	427	10.7	0.537942	0.217282	0.094531	1.31734	0.138764	0.346916	0.0867908	0	1	1	25.9	29.8	21.8	17.4	0.3	238.9	135.7	231.3	280.002	84.0006	16	PT_F00013
2020-07-11	2020	454	11.4	0.551418	0.241842	0.126041	1.40497	0.161111	0.37061	0.106886	0	1	1	23.8	24.7	22.8	3.8	31.2	252.7	166.9	235.1	280.002	84.0006	17	PT_F00013
2020-07-12	2020	504	12.7	0.575166	0.266402	0.157552	1.4926	0.183458	0.394305	0.126981	0	1	1	27.4	32	22.7	9.6	10.8	270.1	177.7	244.7	280.002	84.0006	18	PT_F00013
2020-07-13	2020	568	14.2	0.596444	0.290962	0.189062	1.58023	0.205805	0.417999	0.147075	0	1	1	23.4	26.5	20.3	12.1	0.9	283.5	178.6	256.8	280.002	84.0006	19	PT_F00013
2020-07-14	2020	633	15.8	0.61986	0.315522	0.220572	1.66786	0.228152	0.441693	0.16717	0	1	1	24.2	27.1	21.3	10.7	14.2	297.7	192.8	267.5	280.002	84.0006	20	PT_F00013
2020-07-15	2020	736	18.4	0.656456	0.340081	0.252083	1.75549	0.250499	0.465388	0.187265	0	1	1	22.2	26.9	17.4	19.7	0.1	309.9	192.9	287.2	280.002	84.0006	21	PT_F00013
2020-07-16	2020	861	21.6	0.698108	0.364641	0.283593	1.84312	0.272847	0.489082	0.20736	0	1	1	23.5	27.8	19	22.8	0	323.4	192.9	310	280.002	84.0006	22	PT_F00013
2020-07-17	2020	944	23.7	0.722832	0.389201	0.315103	1.93075	0.295194	0.512777	0.227455	0	1	1	23.2	24.6	21.7	10.5	20.4	336.6	213.3	320.5	280.002	84.0006	23	PT_F00013
2020-07-18	2020	1017	25.5	0.742077	0.413761	0.346614	2.01838	0.317541	0.536471	0.24755	0	1	1	26.8	29.2	24.3	7.9	43.9	353.4	257.2	328.4	280.002	84.0006	24	PT_F00013
2020-07-19	2020	1082	27.1	0.75845	0.43832	0.378124	2.10601	0.339888	0.560165	0.267645	0	1	1	25.2	28.7	21.7	6.2	9.9	368.6	267.1	334.6	280.002	84.0006	25	PT_F00013
2020-07-20	2020	1212	30.4	0.792115	0.46288	0.409635	2.19364	0.362235	0.58386	0.28774	0	1	1	25	28.6	21.4	16.8	0.2	383.6	267.3	351.4	280.002	84.0006	26	PT_F00013
2020-07-21	2020	1296	32.4	0.809329	0.48744	0.441145	2.28127	0.384582	0.607554	0.307835	0	1	1	24.9	26.9	22.8	7.8	10.1	398.5	277.4	359.2	280.002	84.0006	27	PT_F00013
2020-07-22	2020	1393	34.9	0.833024	0.512	0.472655	2.3689	0.406929	0.631249	0.32793	0	1	1	27.7	30.2	25.2	9.5	3.2	416.2	280.6	368.7	280.002	84.0006	28	PT_F00013
2020-07-23	2020	1506	37.7	0.856708	0.536559	0.504166	2.45653	0.429276	0.654943	0.348025	0	1	1	24.7	28	21.3	11	14.7	430.9	295.3	379.7	280.002	84.0006	29	PT_F00013
2020-07-24	2020	1692	41.9333	0.885499	0.561119	0.535676	2.54416	0.451623	0.678637	0.36812	0	1	1	25.1	28.8	21.4	22.2	0	446	295.3	401.9	280.002	84.0006	30	PT_F00013
2020-07-25	2020	1875	46.4333	0.919095	0.585679	0.567186	2.63179	0.47397	0.702332	0.388214	0	1	1	25.3	30.3	20.2	20.3	0	461.3	295.3	422.2	280.002	84.0006	31	PT_F00013
2020-07-26	2020	2008	50.3	0.95356	0.610239	0.598697	2.71942	0.496317	0.726026	0.408309	0	1	1	24.2	26.8	21.5	11.5	46.9	475.5	342.2	433.7	280.002	84.0006	32	PT_F00013
2020-07-27	2020	2089	52.3	0.967078	0.634799	0.630207	2.80704	0.518664	0.749721	0.428404	0	1	1	24.3	25.7	22.8	5.1	1.7	489.8	343.9	438.8	280.002	84.0006	33	PT_F00013
2020-07-28	2020	2177	54.5	0.981899	0.659358	0.661717	2.89467	0.541011	0.773415	0.448499	0	1	1	25.2	26.7	23.7	5.7	17.6	505	361.5	444.5	280.002	84.0006	34	PT_F00013
2020-07-29	2020	2284	57.2	0.999859	0.683918	0.693228	2.9823	0.563358	0.797109	0.468594	0	1	1	26.7	29.2	24.2	7.6	18.6	521.7	380.1	452.1	280.002	84.0006	35	PT_F00013
2020-07-30	2020	2418	60.5667	1.02136	0.708478	0.724738	3.06993	0.585705	0.820804	0.488689	0	1	1	28.2	30.2	26.1	9.8	3.6	539.9	383.7	461.9	280.002	84.0006	36	PT_F00013
2020-07-31	2020	2574.67	64	1.0374	0.733038	0.756248	3.15756	0.608052	0.844498	0.508784	0	1	1	28.8	31.2	26.3	12.5	4.3	558.7	388	474.4	280.002	84.0006	37	PT_F00013
2020-08-01	2020	2772.67	67.4333	1.04321	0.757597	0.787759	3.24519	0.630399	0.868193	0.528879	1	1	1	30.2	32.8	27.5	18.6	3.1	578.9	391.1	493	280.002	84.0006	38	PT_F00013
2020-08-02	2020	2960.67	71.1	1.0554	0.759468	0.790159	3.32649	0.634452	0.871504	0.535888	0	1	1	29.9	32.6	27.1	16.6	0.5	598.8	391.6	509.6	280.002	84.0006	39	PT_F00013
2020-08-03	2020	3203.33	80.1334	1.13189	0.761339	0.79256	3.4078	0.638505	0.874815	0.542897	0	1	1	29.7	33.1	26.2	24.4	0	618.5	391.6	534	280.002	84.0006	40	PT_F00013
2020-08-04	2020	3391	85.0667	1.15924	0.763211	0.79496	3.4891	0.642558	0.878127	0.549906	0	1	1	28.6	31.1	26.1	15.1	2.7	637.1	394.3	549.1	280.002	84.0006	41	PT_F00013
2020-08-05	2020	3603.67	90.5667	1.18779	0.765082	0.797361	3.5704	0.64661	0.881438	0.556915	0	1	1	29.5	32.5	26.5	18.7	0.7	656.6	395	567.8	280.002	84.0006	42	PT_F00013
2020-08-06	2020	3802.33	95.4667	1.21043	0.766953	0.799761	3.6517	0.650663	0.884749	0.563925	0	1	1	29.2	32.2	26.3	16.4	11.5	675.8	406.5	584.2	280.002	84.0006	43	PT_F00013
2020-08-07	2020	3952	99.0333	1.22548	0.768824	0.802162	3.733	0.654716	0.888061	0.570934	0	1	1	28.5	30.9	26.2	10.1	22.8	694.3	429.3	594.3	280.002	84.0006	44	PT_F00013
2020-08-08	2020	4034	100.967	1.23335	0.770695	0.804563	3.81431	0.658768	0.891372	0.577943	0	1	1	26.8	27.9	25.8	3.8	34.6	711.1	463.9	598.1	280.002	84.0006	45	PT_F00013
2020-08-09	2020	4186	104.467	1.24671	0.772566	0.806963	3.89561	0.662821	0.894684	0.584952	0	1	1	28.1	31.1	25.2	10.1	15.5	729.2	479.4	608.2	280.002	84.0006	46	PT_F00013
2020-08-10	2020	4346	106.833	1.24518	0.774437	0.809364	3.97691	0.666874	0.897995	0.591961	0	1	1	27.3	29.9	24.8	10.7	21.1	746.5	500.5	618.9	280.002	84.0006	47	PT_F00013
2020-08-11	2020	4532.67	109.733	1.24554	0.776308	0.811764	4.05821	0.670926	0.901306	0.59897	0	1	1	29.1	32.1	26.1	14.1	3.6	765.6	504.1	633	280.002	84.0006	48	PT_F00013
2020-08-12	2020	4751.67	113.067	1.24578	0.778179	0.814165	4.13951	0.674979	0.904618	0.605979	0	1	1	28.9	31.8	26.1	17.9	0.1	784.5	504.2	650.9	280.002	84.0006	49	PT_F00013
2020-08-13	2020	5002.33	117.133	1.24946	0.78005	0.816565	4.22081	0.679032	0.907929	0.612989	0	1	1	30.1	33.1	27.1	22.9	0	804.6	504.2	673.8	280.002	84.0006	50	PT_F00013
2020-08-14	2020	5226.33	120.033	1.24554	0.781921	0.818966	4.30212	0.683084	0.911241	0.619998	0	1	1	30.3	33.1	27.5	19.1	0	824.9	504.2	692.9	280.002	84.0006	51	PT_F00013
2020-08-15	2020	5470	123.233	1.24256	0.783792	0.821366	4.38342	0.687137	0.914552	0.627007	0	1	1	30.4	34.8	26.1	22.8	0	845.3	504.2	715.7	280.002	84.0006	52	PT_F00013
2020-08-16	2020	5713	126.033	1.23647	0.785663	0.823767	4.46472	0.69119	0.917863	0.634016	1	1	1	30.6	34.9	26.3	22.6	0.4	865.9	504.6	738.3	280.002	84.0006	53	PT_F00013
2020-08-17	2020	5964	128.633	1.22825	0.790582	0.830079	4.53096	0.697435	0.918966	0.637587	0	1	1	30	34.3	25.7	23	0	885.9	504.6	761.3	280.002	84.0006	54	PT_F00013
2020-08-18	2020	6228.67	131.4	1.22081	0.795502	0.83639	4.5972	0.703681	0.920068	0.641157	0	1	1	29.4	33.6	25.2	23.9	0	905.3	504.6	785.2	280.002	84.0006	55	PT_F00013
2020-08-19	2020	6479.67	133.733	1.21194	0.800421	0.842702	4.66343	0.709926	0.921171	0.644728	0	1	1	29.5	34	25.2	22.4	0	924.8	504.6	807.6	280.002	84.0006	56	PT_F00013
2020-08-20	2020	6697.67	134.933	1.19759	0.805341	0.849014	4.72967	0.716171	0.922274	0.648298	0	1	1	29	32.6	25.4	17.1	0.5	943.8	505.1	824.7	280.002	84.0006	57	PT_F00013
2020-08-21	2020	6885.33	135.633	1.18303	0.81026	0.855325	4.79591	0.722417	0.923376	0.651869	0	1	1	27.6	30.8	24.4	12.9	0	961.4	505.1	837.6	280.002	84.0006	58	PT_F00013
2020-08-22	2020	7135.33	137.533	1.17295	0.815179	0.861637	4.86215	0.728662	0.924479	0.655439	0	1	1	27.7	31.4	24.1	20.1	0.1	979.1	505.2	857.7	280.002	84.0006	59	PT_F00013
2020-08-23	2020	7392.33	139.233	1.16127	0.820099	0.867948	4.92838	0.734907	0.925581	0.65901	0	1	1	28.2	31.9	24.6	21.4	0	997.3	505.2	879.1	280.002	84.0006	60	PT_F00013
2020-08-24	2020	7641.33	140.7	1.14926	0.825018	0.87426	4.99462	0.741153	0.926684	0.66258	0	1	1	29.5	33.5	25.6	21.5	0	1016.8	505.2	900.6	280.002	84.0006	61	PT_F00013
2020-08-25	2020	7877.33	141.733	1.13573	0.829938	0.880572	5.06086	0.747398	0.927787	0.666151	0	1	1	29.6	33.3	26.1	19.7	3.1	1036.4	508.3	920.3	280.002	84.0006	62	PT_F00013
2020-08-26	2020	8047	141.633	1.11979	0.834857	0.886883	5.1271	0.753643	0.928889	0.669721	0	1	1	26.2	28.6	23.9	10.6	14.1	1052.6	522.4	930.9	280.002	84.0006	63	PT_F00013
2020-08-27	2020	8228	141.833	1.10577	0.839777	0.893195	5.19333	0.759889	0.929992	0.673292	0	1	1	26.2	28.2	24.3	11.7	1.5	1068.8	523.9	942.6	280.002	84.0006	64	PT_F00013
2020-08-28	2020	8327	141.833	1.09747	0.844696	0.899507	5.25957	0.766134	0.931094	0.676862	0	1	1	24.9	26.7	23.1	4.6	5.1	1083.7	529	947.2	280.002	84.0006	65	PT_F00013
2020-08-29	2020	8464	141.833	1.08624	0.849615	0.905818	5.32581	0.772379	0.932197	0.680433	0	1	1	26	27.7	24.4	7.6	8.5	1099.7	537.5	954.8	280.002	84.0006	66	PT_F00013
2020-08-30	2020	8678	141.733	1.06853	0.854535	0.91213	5.39205	0.778625	0.9333	0.684003	0	1	1	28	31	25.1	16.1	0.3	1117.7	537.8	970.9	280.002	84.0006	67	PT_F00013
2020-08-31	2020	8914	142.233	1.05433	0.859454	0.918442	5.45829	0.78487	0.934402	0.687574	0	1	1	28.1	32.2	24.1	19.4	0.2	1135.8	538	990.3	280.002	84.0006	68	PT_F00013
2020-09-01	2020	9118	142.633	1.04233	0.864374	0.924753	5.52452	0.791115	0.935505	0.691144	0	1	1	27.4	30.9	24	15.3	1.6	1153.2	539.6	1005.6	280.002	84.0006	69	PT_F00013
2020-09-02	2020	9346.67	143.733	1.03411	0.869293	0.931065	5.59076	0.797361	0.936607	0.694715	0	1	1	24.3	29.2	19.7	17.8	2.6	1167.5	542.2	1023.4	280.002	84.0006	70	PT_F00013
2020-09-03	2020	9623.67	145.833	1.03009	0.874213	0.937377	5.657	0.803606	0.93771	0.698285	0	1	1	22.9	28.3	17.8	24.1	0	1180.4	542.2	1047.5	280.002	84.0006	71	PT_F00013
2020-09-04	2020	9880.67	147.033	1.02146	0.879132	0.943688	5.72324	0.809851	0.938813	0.701856	0	1	1	25.5	30.7	20.5	22.2	0	1195.9	542.2	1069.7	280.002	84.0006	72	PT_F00013
2020-09-05	2020	10142.3	148.433	1.01434	0.884051	0.95	5.78947	0.816097	0.939915	0.705426	1	1	1	24.1	30.7	17.9	22.9	0	1210	542.2	1092.6	280.002	84.0006	73	PT_F00013
2020-09-06	2020	10426.7	151.733	1.01899	0.874057	0.937177	5.63659	0.803982	0.935222	0.69541	0	1	1	25.6	30.1	21.3	22.5	0	1225.6	542.2	1115.1	280.002	84.0006	74	PT_F00013
2020-09-07	2020	10706	151.633	1.0015	0.864062	0.924353	5.48371	0.791868	0.930529	0.685394	0	1	1	25.3	30.6	20.4	22.6	0	1240.9	542.2	1137.7	280.002	84.0006	75	PT_F00013
2020-09-08	2020	10969	151.533	0.985653	0.854067	0.91153	5.33083	0.779754	0.925836	0.675378	0	1	1	25.9	32	20.2	21.8	0.2	1256.8	542.4	1159.5	280.002	84.0006	76	PT_F00013
2020-09-09	2020	11207	151.433	0.971772	0.844073	0.898707	5.17795	0.767639	0.921142	0.665362	0	1	1	25.4	31.3	19.9	19.1	0.6	1272.2	543	1178.6	280.002	84.0006	77	PT_F00013
2020-09-10	2020	11315	151.433	0.965918	0.834078	0.885884	5.02507	0.755525	0.916449	0.655346	0	1	1	23.5	26.8	20.5	5.8	17.8	1285.7	560.8	1184.4	280.002	84.0006	78	PT_F00013
2020-09-11	2020	11527	151.333	0.954057	0.824083	0.87306	4.87219	0.74341	0.911756	0.645331	0	1	1	23.2	26.8	19.9	16.7	0.9	1298.9	561.7	1201.1	280.002	84.0006	79	PT_F00013
2020-09-12	2020	11740.7	151.233	0.942458	0.814088	0.860237	4.71931	0.731296	0.907063	0.635315	0	1	1	22.6	26.4	19	17.5	1.4	1311.5	563.1	1218.6	280.002	84.0006	80	PT_F00013
2020-09-13	2020	11941.7	151.033	0.9312	0.804094	0.847414	4.56643	0.719181	0.90237	0.625299	0	1	1	22.3	26.4	18.4	16.4	1.1	1323.8	564.2	1235	280.002	84.0006	81	PT_F00013
2020-09-14	2020	12119.7	150.933	0.921949	0.794099	0.83459	4.41355	0.707067	0.897677	0.615283	0	1	1	23.4	26.6	20.4	14.1	2.5	1337.2	566.7	1249.1	280.002	84.0006	82	PT_F00013
2020-09-15	2020	12196.7	150.933	0.918278	0.784104	0.821767	4.26067	0.694953	0.892983	0.605267	0	1	1	21.1	23.3	19.1	4.3	5.4	1348.3	572.1	1253.4	280.002	84.0006	83	PT_F00013
2020-09-16	2020	12358.3	150.933	0.910692	0.77411	0.808944	4.10779	0.682838	0.88829	0.595251	0	1	1	24.3	27.6	21.2	12.9	13.4	1362.6	585.5	1266.3	280.002	84.0006	84	PT_F00013
2020-09-17	2020	12415.3	150.933	0.908056	0.764115	0.796121	3.95491	0.670724	0.883597	0.585235	0	1	1	20.6	23.5	17.9	3	4.5	1373.2	590	1269.3	280.002	84.0006	85	PT_F00013
2020-09-18	2020	12617	150.933	0.898885	0.75412	0.783297	3.80203	0.658609	0.878904	0.575219	0	1	1	20.7	25.5	16.2	19.8	0	1383.9	590	1289.1	280.002	84.0006	86	PT_F00013
2020-09-19	2020	12811	150.833	0.889695	0.744125	0.770474	3.64915	0.646495	0.874211	0.565203	0	1	1	20.7	26.3	15.6	19.2	0	1394.6	590	1308.3	280.002	84.0006	87	PT_F00013
2020-09-20	2020	13010	150.733	0.880513	0.734131	0.757651	3.49627	0.63438	0.869518	0.555187	1	1	1	22.3	27.1	18	20.4	0	1406.9	590	1328.7	280.002	84.0006	88	PT_F00013
2020-09-21	2020	13152.7	150.733	0.874484	0.731172	0.753855	3.44556	0.631729	0.864286	0.548709	0	1	1	23	26.4	19.8	12.7	4.8	1419.9	594.8	1341.4	280.002	84.0006	89	PT_F00013
2020-09-22	2020	13284.7	150.733	0.868999	0.728214	0.750059	3.39485	0.629078	0.859055	0.542231	0	1	1	22.4	25.6	19.4	12	1.3	1432.3	596.1	1353.4	280.002	84.0006	90	PT_F00013
2020-09-23	2020	13425.7	150.733	0.863238	0.725256	0.746264	3.34414	0.626427	0.853823	0.535753	0	1	1	20.6	24.7	16.8	14	0.4	1442.9	596.5	1367.4	280.002	84.0006	91	PT_F00013
2020-09-24	2020	13580.3	150.733	0.857032	0.722297	0.742468	3.29343	0.623776	0.848592	0.529275	0	1	1	20.6	25.2	16.4	16.6	0	1453.5	596.5	1384	280.002	84.0006	92	PT_F00013
2020-09-25	2020	13722	151.433	0.855401	0.719339	0.738673	3.24272	0.621125	0.84336	0.522797	0	1	1	21.1	24.9	17.6	15.1	0.8	1464.6	597.3	1399.1	280.002	84.0006	93	PT_F00013
2020-09-26	2020	13867.7	154.233	0.86544	0.71638	0.734877	3.19201	0.618474	0.838129	0.516319	0	1	1	20.9	24.9	17.2	16.5	0.4	1475.5	597.7	1415.6	280.002	84.0006	94	PT_F00013
2020-09-27	2020	14003.7	156.733	0.874078	0.713422	0.731081	3.1413	0.615823	0.832897	0.509841	0	1	1	20.4	25.3	15.9	15.6	0	1485.9	597.7	1431.2	280.002	84.0006	95	PT_F00013
2020-09-28	2020	14128.3	159.533	0.884739	0.710464	0.727286	3.09059	0.613171	0.827666	0.503363	0	1	1	21.7	25.1	18.6	13.9	1.5	1497.6	599.2	1445.1	280.002	84.0006	96	PT_F00013
2020-09-29	2020	14227.3	162.233	0.895764	0.707505	0.72349	3.03988	0.61052	0.822435	0.496885	0	1	1	20.1	24.5	16.1	10.9	0.3	1507.7	599.5	1456	280.002	84.0006	97	PT_F00013
2020-09-30	2020	14350.3	164.833	0.905197	0.704547	0.719695	2.98917	0.607869	0.817203	0.490408	0	1	1	19.1	24.7	14	15.9	0.4	1516.8	599.9	1471.9	280.002	84.0006	98	PT_F00013
2020-10-01	2020	14482	167.933	0.91693	0.701589	0.715899	2.93846	0.605218	0.811972	0.48393	0	1	1	21.7	26	17.8	17.8	0	1528.5	599.9	1489.7	280.002	84.0006	99	PT_F00013
2020-10-02	2020	14593.7	171.033	0.929348	0.69863	0.712103	2.88775	0.602567	0.80674	0.477452	0	1	1	23.2	27.3	19.5	14.6	5.9	1541.7	605.8	1504.3	280.002	84.0006	100	PT_F00013
2020-10-03	2020	14660.7	172.233	0.933172	0.695672	0.708308	2.83704	0.599916	0.801509	0.470974	0	1	1	21.6	24.9	18.7	7	10.2	1553.3	616	1511.3	280.002	84.0006	101	PT_F00013
2020-10-04	2020	14737.3	173.8	0.938571	0.692714	0.704512	2.78633	0.597265	0.796277	0.464496	0	1	1	17	23.1	11.6	10	0	1560.3	616	1521.3	280.002	84.0006	102	PT_F00013
2020-10-05	2020	14737.3	173.8	0.938571	0.689755	0.700717	2.73562	0.594614	0.791046	0.458018	0	1	1	15.9	20.3	12	13.5	0.1	1566.2	616.1	1534.8	280.002	84.0006	103	PT_F00013
2020-10-06	2020	14737.3	173.8	0.938571	0.686797	0.696921	2.68491	0.591962	0.785814	0.45154	0	1	1	18.2	22	14.8	15.3	0	1574.4	616.1	1550.1	280.002	84.0006	104	PT_F00013
2022-06-25	2022	69	2	0.317012	0.201339	0.12493	1.4211	0.3167	0.265225	0.1402	0	1	1	31.2	34.5	27.7	24.9	0	0	0	0	106.668	35.336	0	PT_F00014
2022-06-26	2022	69	2.1	0.332863	0.208503	0.139104	1.44901	0.320806	0.274014	0.146537	0	1	1	31.7	34.4	28.9	13.9	0.3	21.7	0.3	13.9	106.668	35.336	1	PT_F00014
2022-06-27	2022	70	2.1	0.329859	0.215666	0.153278	1.47692	0.324912	0.282803	0.152874	0	1	1	31.7	34.5	28.8	18.2	1.6	43.4	1.9	32.1	106.668	35.336	2	PT_F00014
2022-06-28	2022	73	2.1	0.321253	0.22283	0.167452	1.50483	0.329019	0.291592	0.15921	0	1	1	27.3	29.1	25.4	6.4	20.7	60.7	22.6	38.5	106.668	35.336	3	PT_F00014
2022-06-29	2022	75	2.1	0.315829	0.229994	0.181627	1.53274	0.333125	0.300381	0.165547	0	1	1	29.5	33	25.8	18.8	8.3	80.2	30.9	57.3	106.668	35.336	4	PT_F00014
2022-06-30	2022	84	2.3	0.322072	0.237158	0.195801	1.56065	0.337231	0.30917	0.171884	0	1	1	27.4	29.5	25.2	10.5	13.1	97.6	44	67.8	106.668	35.336	5	PT_F00014
2022-07-01	2022	90	2.5	0.335188	0.244322	0.209975	1.58856	0.341337	0.317959	0.178221	0	1	1	28.1	32	24	22.1	3.6	115.7	47.6	89.9	106.668	35.336	6	PT_F00014
2022-07-02	2022	104	2.8	0.342727	0.251486	0.224149	1.61647	0.345443	0.326748	0.184558	0	1	1	28.1	31.7	24.3	21.8	0.6	133.8	48.2	111.7	106.668	35.336	7	PT_F00014
2022-07-03	2022	119	3.2	0.359813	0.25865	0.238323	1.64438	0.349549	0.335537	0.190895	0	1	1	28	31.4	24.4	15.5	0.1	151.8	48.3	127.2	106.668	35.336	8	PT_F00014
2022-07-04	2022	137	3.6	0.370416	0.265814	0.252497	1.67229	0.353655	0.344326	0.197232	0	1	1	28.4	31.8	24.8	13.4	0.4	170.2	48.7	140.6	106.668	35.336	9	PT_F00014
2022-07-05	2022	151	4.1	0.39678	0.272978	0.266671	1.7002	0.357761	0.353115	0.203568	0	1	1	30.1	32.6	27.5	18.7	0.1	190.3	48.8	159.3	106.668	35.336	10	PT_F00014
2022-07-06	2022	166	4.5	0.410266	0.280142	0.280845	1.72811	0.361867	0.361904	0.209905	0	1	1	29.6	33.1	25.9	19.9	1.8	209.9	50.6	179.2	106.668	35.336	11	PT_F00014
2022-07-07	2022	184	5	0.427224	0.287306	0.295019	1.75602	0.365973	0.370693	0.216242	0	1	1	30.3	33.6	26.8	23.3	0	230.2	50.6	202.5	106.668	35.336	12	PT_F00014
2022-07-08	2022	221	5.6	0.426326	0.29447	0.309193	1.78394	0.370079	0.379482	0.222579	0	1	1	30.4	33.6	27.1	20.3	0.9	250.6	51.5	222.8	106.668	35.336	13	PT_F00014
2022-07-09	2022	261	6.6	0.452461	0.301634	0.323367	1.81185	0.374185	0.388271	0.228916	0	1	1	29.4	32.9	25.8	17	15.2	270	66.7	239.8	106.668	35.336	14	PT_F00014
2022-07-10	2022	298	7.5	0.472962	0.308797	0.337541	1.83976	0.378291	0.39706	0.235253	0	1	1	29.1	32.4	25.7	12.5	26	289.1	92.7	252.3	106.668	35.336	15	PT_F00014
2022-07-11	2022	353	9	0.510112	0.315961	0.351715	1.86767	0.382397	0.405849	0.24159	0	1	1	31.4	34.3	28.4	22.2	1.2	310.5	93.9	274.5	106.668	35.336	16	PT_F00014
2022-07-12	2022	413	10.7	0.549359	0.323125	0.365889	1.89558	0.386503	0.414638	0.247926	0	1	1	32.7	36.3	28.9	22.9	0	333.2	93.9	297.4	106.668	35.336	17	PT_F00014
2022-07-13	2022	483	12.4	0.576841	0.330289	0.380063	1.92349	0.390609	0.423427	0.254263	0	1	1	32.2	35.8	28.5	23.8	0	355.4	93.9	321.2	106.668	35.336	18	PT_F00014
2022-07-14	2022	547	13.9	0.597866	0.337453	0.394237	1.9514	0.394715	0.432216	0.2606	0	1	1	31.2	34.7	27.5	17	10.4	376.6	104.3	338.2	106.668	35.336	19	PT_F00014
2022-07-15	2022	622	15.7	0.622777	0.344617	0.408411	1.97931	0.398821	0.441005	0.266937	0	1	1	29.6	33	26.2	16.9	2.7	396.2	107	355.1	106.668	35.336	20	PT_F00014
2022-07-16	2022	690	17.3	0.642824	0.351781	0.422585	2.00722	0.402927	0.449794	0.273274	0	1	1	28.9	31.9	25.8	12.3	4	415.1	111	367.4	106.668	35.336	21	PT_F00014
2022-07-17	2022	759	19.1	0.668347	0.358945	0.436759	2.03513	0.407033	0.458582	0.279611	0	1	1	28.4	32.1	24.7	11.1	12.9	433.5	123.9	378.5	106.668	35.336	22	PT_F00014
2022-07-18	2022	863	21.6	0.697089	0.366109	0.450933	2.06304	0.411139	0.467371	0.285948	0	1	1	26.2	30.6	21.7	17.5	0.3	449.7	124.2	396	106.668	35.336	23	PT_F00014
2022-07-19	2022	994	25.1	0.74104	0.373273	0.465107	2.09095	0.415245	0.47616	0.292284	0	1	1	29.1	32.4	25.8	23.8	8.3	468.8	132.5	419.8	106.668	35.336	24	PT_F00014
2022-07-20	2022	1078	27.1	0.760222	0.380437	0.479282	2.11886	0.419351	0.484949	0.298621	0	1	1	28.2	32.3	24.1	10.2	12.5	487	145	430	106.668	35.336	25	PT_F00014
2022-07-21	2022	1202	30.1	0.788402	0.387601	0.493456	2.14677	0.423457	0.493738	0.304958	0	1	1	26.3	29.9	22.7	16.3	0.2	503.3	145.2	446.3	106.668	35.336	26	PT_F00014
2022-07-22	2022	1366	34.5	0.833693	0.394765	0.50763	2.17468	0.427563	0.502527	0.311295	0	1	1	29.8	32.7	26.9	25.2	0.6	523.1	145.8	471.5	106.668	35.336	27	PT_F00014
2022-07-23	2022	1527	38.3	0.862782	0.401929	0.521804	2.20259	0.431669	0.511316	0.317632	0	1	1	26.9	31.5	22.3	20.2	4.4	540	150.2	491.7	106.668	35.336	28	PT_F00014
2022-07-24	2022	1704	42.7	0.897683	0.409092	0.535978	2.2305	0.435775	0.520105	0.323969	0	1	1	26.9	30.4	23.4	19.5	0.5	556.9	150.7	511.2	106.668	35.336	29	PT_F00014
2022-07-25	2022	1889	47.6	0.937782	0.416256	0.550152	2.25841	0.439882	0.528894	0.330306	0	1	1	29.2	32.7	25.7	20.9	0.2	576.1	150.9	532.1	106.668	35.336	30	PT_F00014
2022-07-26	2022	2040	51.3	0.962878	0.42342	0.564326	2.28632	0.443988	0.537683	0.336642	0	1	1	28.5	33.1	23.8	14.4	31.6	594.6	182.5	546.5	106.668	35.336	31	PT_F00014
2022-07-27	2022	2239	56.3	0.996542	0.430584	0.5785	2.31423	0.448094	0.546472	0.342979	0	1	1	28.9	32.4	25.4	21.2	0	613.5	182.5	567.7	106.668	35.336	32	PT_F00014
2022-07-28	2022	2438	61.5	1.03173	0.437748	0.592674	2.34214	0.4522	0.555261	0.349316	0	1	1	29.9	33.8	25.9	21.2	6.1	633.4	188.6	588.9	106.668	35.336	33	PT_F00014
2022-07-29	2022	2653	66.8	1.06253	0.444912	0.606848	2.37005	0.456306	0.56405	0.355653	0	1	1	29.1	33	25.2	22.2	2.9	652.5	191.5	611.1	106.668	35.336	34	PT_F00014
2022-07-30	2022	2839	71.2	1.08519	0.452076	0.621022	2.39796	0.460412	0.572839	0.36199	0	1	1	27.6	30.5	24.6	16	5.7	670.1	197.2	627.1	106.668	35.336	35	PT_F00014
2022-07-31	2022	3027	75.8	1.10956	0.45924	0.635196	2.42587	0.464518	0.581628	0.368327	0	1	1	27.4	30.4	24.4	15.7	1	687.5	198.2	642.8	106.668	35.336	36	PT_F00014
2022-08-01	2022	3253	80.1	1.12051	0.466404	0.64937	2.45378	0.468624	0.590417	0.374664	0	1	1	28.9	31.8	26	21.4	0.4	706.4	198.6	664.2	106.668	35.336	37	PT_F00014
2022-08-02	2022	3469	84.3001	1.13245	0.473568	0.663544	2.48169	0.47273	0.599206	0.381	0	1	1	30.5	34.3	26.7	21.2	1.6	726.9	200.2	685.4	106.668	35.336	38	PT_F00014
2022-08-03	2022	3681	88.0001	1.13879	0.480732	0.677718	2.5096	0.476836	0.607995	0.387337	0	1	1	30.2	33.6	26.7	19.8	0.1	747.1	200.3	705.2	106.668	35.336	39	PT_F00014
2022-08-04	2022	3895	93.7002	1.17015	0.487896	0.691892	2.53751	0.480942	0.616784	0.393674	0	1	1	31.8	35	28.5	21.5	0.2	768.9	200.5	726.7	106.668	35.336	40	PT_F00014
2022-08-05	2022	4108	99.0002	1.19556	0.49506	0.706066	2.56542	0.485048	0.625573	0.400011	0	1	1	32	36.2	27.8	22.2	1.2	790.9	201.7	748.9	106.668	35.336	41	PT_F00014
2022-08-06	2022	4324	102.434	1.19772	0.502223	0.72024	2.59334	0.489154	0.634362	0.406348	0	1	1	32.1	35.9	28.3	22.1	0.5	813	202.2	771	106.668	35.336	42	PT_F00014
2022-08-07	2022	4537	105	1.1911	0.509387	0.734414	2.62125	0.49326	0.64315	0.412685	0	1	1	32.4	35.9	28.9	21.7	0	835.4	202.2	792.7	106.668	35.336	43	PT_F00014
2022-08-08	2022	4755.67	106.934	1.17758	0.516551	0.748588	2.64916	0.497366	0.651939	0.419022	0	1	1	32.1	36.8	27.5	22.9	0	857.5	202.2	815.6	106.668	35.336	44	PT_F00014
2022-08-09	2022	4964.67	108.4	1.16182	0.523715	0.762763	2.67707	0.501472	0.660728	0.425358	0	1	1	32.5	37	28	21.6	0	880	202.2	837.2	106.668	35.336	45	PT_F00014
2022-08-10	2022	5175.67	109.734	1.14568	0.530879	0.776937	2.70498	0.505578	0.669517	0.431695	0	1	1	32	36.5	27.6	21	0	902	202.2	858.2	106.668	35.336	46	PT_F00014
2022-08-11	2022	5386	110.834	1.12848	0.538043	0.791111	2.73289	0.509684	0.678306	0.438032	0	1	1	32.9	37.1	28.8	22.1	0	924.9	202.2	880.3	106.668	35.336	47	PT_F00014
2022-08-12	2022	5590.67	111.867	1.11255	0.545207	0.805285	2.7608	0.51379	0.687095	0.444369	0	1	1	33.7	38.1	29.4	23	0	948.6	202.2	903.3	106.668	35.336	48	PT_F00014
2022-08-13	2022	5790.33	112.834	1.09763	0.552371	0.819459	2.78871	0.517896	0.695884	0.450706	0	1	1	33.4	38.3	28.6	22	0	972	202.2	925.3	106.668	35.336	49	PT_F00014
2022-08-14	2022	5977.67	113.634	1.08346	0.559535	0.833633	2.81662	0.522002	0.704673	0.457043	0	1	1	34.3	38.6	30.1	21.2	0	996.3	202.2	946.5	106.668	35.336	50	PT_F00014
2022-08-15	2022	6170.67	114.4	1.06915	0.566699	0.847807	2.84453	0.526108	0.713462	0.46338	0	1	1	34	38.5	29.5	21.6	0	1020.3	202.2	968.1	106.668	35.336	51	PT_F00014
2022-08-16	2022	6315.33	120.933	1.11383	0.573863	0.861981	2.87244	0.530214	0.722251	0.469716	0	1	1	28.2	31.5	24.9	9.2	25.2	1038.5	227.4	977.3	106.668	35.336	52	PT_F00014
2022-08-17	2022	6548.34	122.5	1.1028	0.581027	0.876155	2.90035	0.53432	0.73104	0.476053	0	1	1	28.6	32.3	24.9	19.4	0	1057.1	227.4	996.7	106.668	35.336	53	PT_F00014
2022-08-18	2022	6785.33	124.2	1.09333	0.588191	0.890329	2.92826	0.538426	0.739829	0.48239	0	1	1	30.9	34.4	27.5	22	0	1078	227.4	1018.7	106.668	35.336	54	PT_F00014
2022-08-19	2022	6986.34	125.333	1.0832	0.595354	0.904503	2.95617	0.542532	0.748618	0.488727	0	1	1	32.7	37.4	28.1	20.3	0.5	1100.7	227.9	1039	106.668	35.336	55	PT_F00014
2022-08-20	2022	7151.67	125.267	1.06679	0.602518	0.918677	2.98408	0.546638	0.757407	0.495064	0	1	1	27.3	31.5	23.1	11	2.8	1118	230.7	1050	106.668	35.336	56	PT_F00014
2022-08-21	2022	7387	126.1	1.05221	0.609682	0.932851	3.01199	0.550745	0.766196	0.501401	1	1	1	30	33.5	26.6	20.6	0	1138	230.7	1070.6	106.668	35.336	57	PT_F00014
2022-08-22	2022	7592	126.767	1.03968	0.609685	0.932856	3.01045	0.551119	0.765729	0.501207	0	1	1	32.2	36.7	27.8	19.7	0	1160.2	230.7	1090.3	106.668	35.336	58	PT_F00014
2022-08-23	2022	7763.34	126.7	1.02463	0.609688	0.932861	3.0089	0.551494	0.765262	0.501013	0	1	1	26.5	30.7	22.5	11.6	2.7	1176.7	233.4	1101.9	106.668	35.336	59	PT_F00014
2022-08-24	2022	8002.67	128.167	1.01685	0.60969	0.932867	3.00736	0.551868	0.764795	0.500819	0	1	1	26.4	29.6	23.2	19.3	0	1193.1	233.4	1121.2	106.668	35.336	60	PT_F00014
2022-08-25	2022	8125.67	128.167	1.00713	0.609693	0.932872	3.00581	0.552243	0.764328	0.500625	0	1	1	25.1	27.9	22.4	7	0.8	1208.2	234.2	1128.2	106.668	35.336	61	PT_F00014
2022-08-26	2022	8310	128.567	0.996095	0.609695	0.932877	3.00427	0.552618	0.763861	0.500431	0	1	1	25.6	29	22.4	13.3	4.9	1223.8	239.1	1141.5	106.668	35.336	62	PT_F00014
2022-08-27	2022	8438.34	128.5	0.986013	0.609698	0.932882	3.00272	0.552992	0.763394	0.500237	0	1	1	24.5	27.1	21.9	7.7	1.4	1238.3	240.5	1149.2	106.668	35.336	63	PT_F00014
2022-08-28	2022	8639.67	129.067	0.975758	0.609701	0.932887	3.00118	0.553367	0.762927	0.500044	0	1	1	26.3	29.6	23.1	15.9	0	1254.6	240.5	1165.1	106.668	35.336	64	PT_F00014
2022-08-29	2022	8821.67	129.167	0.963773	0.609703	0.932892	2.99963	0.553742	0.76246	0.49985	0	1	1	28.1	32.6	23.7	14.7	7.3	1272.7	247.8	1179.8	106.668	35.336	65	PT_F00014
2022-08-30	2022	8948	131.167	0.969968	0.609706	0.932898	2.99809	0.554116	0.761993	0.499656	0	1	1	23.6	26.8	20.6	6.7	3.6	1286.3	251.4	1186.5	106.668	35.336	66	PT_F00014
2022-08-31	2022	9084	131.167	0.960793	0.609708	0.932903	2.99654	0.554491	0.761526	0.499462	0	1	1	22.5	25.2	19.9	7.9	4.7	1298.8	256.1	1194.4	106.668	35.336	67	PT_F00014
2022-09-01	2022	9331.67	131.1	0.944168	0.609711	0.932908	2.995	0.554866	0.761059	0.499268	0	1	1	24.8	28.8	20.9	20	0.2	1313.6	256.3	1214.4	106.668	35.336	68	PT_F00014
2022-09-02	2022	9571.67	131	0.928475	0.609714	0.932913	2.99345	0.55524	0.760592	0.499074	0	1	1	25.1	28.5	21.8	19.7	0	1328.7	256.3	1234.1	106.668	35.336	69	PT_F00014
2022-09-03	2022	9704.67	131	0.920438	0.609716	0.932918	2.99191	0.555615	0.760126	0.49888	0	1	1	25.1	27.7	22.6	8.3	13.9	1343.8	270.2	1242.4	106.668	35.336	70	PT_F00014
2022-09-04	2022	9830	131	0.913027	0.609719	0.932923	2.99036	0.55599	0.759659	0.498687	0	1	1	24.4	26.7	22.2	7.9	1.2	1358.2	271.4	1250.3	106.668	35.336	71	PT_F00014
2022-09-05	2022	10014.3	130.933	0.901944	0.609721	0.932929	2.98882	0.556364	0.759192	0.498493	0	1	1	21.8	25.8	18	14.8	0	1370	271.4	1265.1	106.668	35.336	72	PT_F00014
2022-09-06	2022	10245.3	130.867	0.888626	0.609724	0.932934	2.98727	0.556739	0.758725	0.498299	0	1	1	26.5	31.6	21.7	22.3	0	1386.5	271.4	1287.4	106.668	35.336	73	PT_F00014
2022-09-07	2022	10455.7	130.767	0.876651	0.609727	0.932939	2.98573	0.557113	0.758258	0.498105	0	1	1	27.3	31.5	23.4	20.4	0	1403.8	271.4	1307.8	106.668	35.336	74	PT_F00014
2022-09-08	2022	10603.7	130.767	0.868922	0.609729	0.932944	2.98418	0.557488	0.757791	0.497911	0	1	1	23.4	28.6	18.6	11.8	0.2	1417.2	271.6	1319.6	106.668	35.336	75	PT_F00014
2022-09-09	2022	10811.7	130.667	0.857697	0.609732	0.932949	2.98264	0.557863	0.757324	0.497717	0	1	1	22.4	28.9	16.3	20.6	0	1429.6	271.6	1340.2	106.668	35.336	76	PT_F00014
2022-09-10	2022	11008.3	130.567	0.847362	0.609735	0.932954	2.98109	0.558237	0.756857	0.497523	0	1	1	23.4	28.5	18.7	19.7	0	1443	271.6	1359.9	106.668	35.336	77	PT_F00014
2022-09-11	2022	11184.7	130.467	0.838279	0.609737	0.93296	2.97955	0.558612	0.75639	0.49733	0	1	1	23.4	28.6	18.6	17.4	0.2	1456.4	271.8	1377.3	106.668	35.336	78	PT_F00014
2022-09-12	2022	11346.7	130.367	0.830082	0.60974	0.932965	2.978	0.558987	0.755923	0.497136	0	1	1	25.3	29.2	21.6	16.1	12.7	1471.7	284.5	1393.4	106.668	35.336	79	PT_F00014
2022-09-13	2022	11400	130.367	0.827633	0.609742	0.93297	2.97646	0.559361	0.755456	0.496942	0	1	1	22.7	23.9	21.6	3.2	67.7	1484.4	352.2	1396.6	106.668	35.336	80	PT_F00014
2022-09-14	2022	11443	130.367	0.825673	0.609745	0.932975	2.97491	0.559736	0.754989	0.496748	0	1	1	22.9	24.2	21.6	2.4	87	1497.3	439.2	1399	106.668	35.336	81	PT_F00014
2022-09-15	2022	11495.3	130.367	0.823303	0.609748	0.93298	2.97337	0.560111	0.754522	0.496554	0	1	1	22.9	24.2	21.6	3.4	2.1	1510.2	441.3	1402.4	106.668	35.336	82	PT_F00014
2022-09-16	2022	11611.7	130.367	0.818097	0.60975	0.932986	2.97182	0.560485	0.754055	0.49636	0	1	1	23	25.7	20.5	11.8	0.2	1523.2	441.5	1414.2	106.668	35.336	83	PT_F00014
2022-09-17	2022	11727.7	131.2	0.818186	0.609753	0.932991	2.97028	0.56086	0.753588	0.496166	0	1	1	23.4	26.7	20.4	12.3	1	1536.6	442.5	1426.5	106.668	35.336	84	PT_F00014
2022-09-18	2022	11872.7	134.3	0.83106	0.609755	0.932996	2.96873	0.561235	0.753121	0.495973	0	1	1	23.5	27.7	19.6	18.3	0	1550.1	442.5	1444.8	106.668	35.336	85	PT_F00014
2022-09-19	2022	12024.7	137.067	0.84141	0.609758	0.933001	2.96719	0.561609	0.752654	0.495779	0	1	1	21.1	25.6	17	21.1	0	1561.2	442.5	1465.9	106.668	35.336	86	PT_F00014
2022-09-20	2022	12107	139.133	0.850432	0.609761	0.933006	2.96564	0.561984	0.752187	0.495585	0	1	1	19.1	22.6	15.8	9.4	0	1570.3	442.5	1475.3	106.668	35.336	87	PT_F00014
2022-09-21	2022	12230	141.633	0.860218	0.609763	0.933011	2.9641	0.562359	0.75172	0.495391	0	1	1	18.9	23.3	14.9	17.7	0	1579.2	442.5	1493	106.668	35.336	88	PT_F00014
2022-09-22	2022	12339	144.233	0.871126	0.609766	0.933017	2.96255	0.562733	0.751253	0.495197	0	1	1	20.9	25.5	16.6	14.5	0	1590.1	442.5	1507.5	106.668	35.336	89	PT_F00014
2022-09-23	2022	12447.3	146.333	0.878956	0.609769	0.933022	2.96101	0.563108	0.750787	0.495003	0	1	1	18.1	23.1	13.6	16	0	1598.2	442.5	1523.5	106.668	35.336	90	PT_F00014
2022-09-24	2022	12549.7	148.2	0.885584	0.609771	0.933027	2.95946	0.563482	0.75032	0.494809	0	1	1	19.9	23.2	16.9	14.7	0	1608.1	442.5	1538.2	106.668	35.336	91	PT_F00014
2022-09-25	2022	12588.7	149.667	0.892597	0.609774	0.933032	2.95792	0.563857	0.749853	0.494616	0	1	1	20.2	24	16.8	15.1	0.1	1618.3	442.6	1553.3	106.668	35.336	92	PT_F00014
2022-09-26	2022	12632.7	151.201	0.899761	0.609776	0.933037	2.95637	0.564232	0.749386	0.494422	0	1	1	19.9	24.3	15.9	16.9	0	1628.2	442.6	1570.2	106.668	35.336	93	PT_F00014
2022-09-27	2022	12632.7	151.201	0.899761	0.609779	0.933042	2.95483	0.564606	0.748919	0.494228	0	1	1	21.4	25.2	18	10.6	1.9	1639.6	444.5	1580.8	106.668	35.336	94	PT_F00014
2022-09-28	2022	12632.7	151.201	0.899761	0.609782	0.933048	2.95328	0.564981	0.748452	0.494034	0	1	1	16.9	19.9	14.2	4.2	0.6	1646.5	445.1	1585	106.668	35.336	95	PT_F00014
2023-06-28	2023	69	2	0.317012	0.305618	0.389961	1.57627	0.316192	0.43757	0.209984	0	1	1	30.8	33.4	28.1	22.4	0.2	0	0	0	146.634	43.9902	0	PT_F00015
2023-06-29	2023	70	2	0.314152	0.308992	0.397043	1.58721	0.317878	0.442338	0.213164	0	1	1	28.2	31.3	25	12.2	30.3	18.2	30.3	12.2	146.634	43.9902	1	PT_F00015
2023-06-30	2023	72	2	0.308625	0.312366	0.404126	1.59815	0.319564	0.447106	0.216345	0	1	1	25.6	29.3	21.8	13.8	1.9	33.8	32.2	26	146.634	43.9902	2	PT_F00015
2023-07-01	2023	75	2.1	0.315829	0.315741	0.411209	1.6091	0.321251	0.451874	0.219525	0	1	1	27.3	30.7	23.7	15.7	6.9	51.1	39.1	41.7	146.634	43.9902	3	PT_F00015
2023-07-02	2023	78	2.1	0.308121	0.319115	0.418291	1.62004	0.322937	0.456642	0.222705	0	1	1	27.2	28.7	25.6	7.3	31.6	68.3	70.7	49	146.634	43.9902	4	PT_F00015
2023-07-03	2023	88	2.4	0.326369	0.322489	0.425374	1.63098	0.324623	0.46141	0.225885	0	1	1	29.2	31.8	26.6	11.1	8	87.5	78.7	60.1	146.634	43.9902	5	PT_F00015
2023-07-04	2023	93	2.6	0.341468	0.325863	0.432457	1.64193	0.326309	0.466178	0.229066	0	1	1	28	32.4	23.4	14	3.5	105.5	82.2	74.1	146.634	43.9902	6	PT_F00015
2023-07-05	2023	100	2.8	0.351301	0.329237	0.43954	1.65287	0.327995	0.470946	0.232246	0	1	1	28.5	32.3	24.5	27.3	0	124	82.2	101.4	146.634	43.9902	7	PT_F00015
2023-07-06	2023	113	3	0.3485	0.332611	0.446622	1.66382	0.329682	0.475714	0.235426	0	1	1	28.6	31.1	26	11.4	79.8	142.6	162	112.8	146.634	43.9902	8	PT_F00015
2023-07-07	2023	122	3.1	0.343144	0.335985	0.453705	1.67476	0.331368	0.480482	0.238607	0	1	1	27.6	28.9	26.3	4.5	44.1	160.2	206.1	117.3	146.634	43.9902	9	PT_F00015
2023-07-08	2023	135	3.6	0.373864	0.339359	0.460788	1.6857	0.333054	0.48525	0.241787	0	1	1	29.4	32.4	26.3	15.9	0.7	179.6	206.8	133.2	146.634	43.9902	10	PT_F00015
2023-07-09	2023	149	4	0.390368	0.342733	0.46787	1.69665	0.33474	0.490018	0.244967	0	1	1	29.3	33.2	25.2	21.1	0.7	198.9	207.5	154.3	146.634	43.9902	11	PT_F00015
2023-07-10	2023	185	4.7	0.400222	0.346107	0.474953	1.70759	0.336426	0.494786	0.248147	0	1	1	29.2	31.8	26.5	20.7	0.1	218.1	207.6	175	146.634	43.9902	12	PT_F00015
2023-07-11	2023	223	5.7	0.431483	0.349481	0.482036	1.71853	0.338113	0.499554	0.251328	0	1	1	30.9	34.7	26.9	19.7	3.2	239	210.8	194.7	146.634	43.9902	13	PT_F00015
2023-07-12	2023	261	6.7	0.459317	0.352855	0.489119	1.72948	0.339799	0.504322	0.254508	0	1	1	31.8	34.6	28.9	17	0.3	260.8	211.1	211.7	146.634	43.9902	14	PT_F00015
2023-07-13	2023	288	7.2	0.463913	0.356229	0.496201	1.74042	0.341485	0.50909	0.257688	0	1	1	29.9	31.5	28.3	7.3	1.3	280.7	212.4	219	146.634	43.9902	15	PT_F00015
2023-07-14	2023	318	8	0.484264	0.359603	0.503284	1.75136	0.343171	0.513858	0.260868	0	1	1	28	29.7	26.2	7.3	9.7	298.7	222.1	226.3	146.634	43.9902	16	PT_F00015
2023-07-15	2023	351	8.8	0.500565	0.362977	0.510367	1.76231	0.344857	0.518625	0.264049	0	1	1	27.1	29.7	24.5	7.4	3.6	315.8	225.7	233.7	146.634	43.9902	17	PT_F00015
2023-07-16	2023	376	9.4	0.512013	0.366351	0.517449	1.77325	0.346544	0.523393	0.267229	0	1	1	25.2	27.1	23.2	4.3	36.4	331	262.1	238	146.634	43.9902	18	PT_F00015
2023-07-17	2023	420	10.5	0.533413	0.369725	0.524532	1.7842	0.34823	0.528161	0.270409	0	1	1	26	28.1	23.9	9.4	5.9	347	268	247.4	146.634	43.9902	19	PT_F00015
2023-07-18	2023	490	12.3	0.567026	0.373099	0.531615	1.79514	0.349916	0.532929	0.273589	0	1	1	27.2	30.3	24	17.2	2.1	364.2	270.1	264.6	146.634	43.9902	20	PT_F00015
2023-07-19	2023	559	14	0.593991	0.376473	0.538697	1.80608	0.351602	0.537697	0.27677	0	1	1	26.7	30	23.4	14.2	8.8	380.9	278.9	278.8	146.634	43.9902	21	PT_F00015
2023-07-20	2023	616	15.4	0.614619	0.379847	0.54578	1.81703	0.353288	0.542465	0.27995	0	1	1	24.3	26.2	22.4	8.9	5.7	395.2	284.6	287.7	146.634	43.9902	22	PT_F00015
2023-07-21	2023	700	17.6	0.64807	0.383221	0.552863	1.82797	0.354975	0.547233	0.28313	0	1	1	28.1	30.8	25.4	15.5	7.6	413.3	292.2	303.2	146.634	43.9902	23	PT_F00015
2023-07-22	2023	763	19.1	0.666138	0.386595	0.559946	1.83891	0.356661	0.552001	0.286311	0	1	1	26.9	28.9	24.8	8.5	9.3	430.2	301.5	311.7	146.634	43.9902	24	PT_F00015
2023-07-23	2023	881	21.3995	0.681695	0.38997	0.567028	1.84986	0.358347	0.556769	0.289491	0	1	1	28.8	32.1	25.4	21.7	0.8	449	302.3	333.4	146.634	43.9902	25	PT_F00015
2023-07-24	2023	1004.33	23.9659	0.702959	0.393344	0.574111	1.8608	0.360033	0.561537	0.292671	0	1	1	29.3	33.2	25.4	21	1.1	468.3	303.4	354.4	146.634	43.9902	26	PT_F00015
2023-07-25	2023	1129.33	26.7322	0.728244	0.396718	0.581194	1.87175	0.361719	0.566305	0.295851	0	1	1	29.6	32.6	26.5	19.1	1.1	487.9	304.5	373.5	146.634	43.9902	27	PT_F00015
2023-07-26	2023	1228.66	29.7317	0.76806	0.400092	0.588276	1.88269	0.363406	0.571073	0.299032	0	1	1	27.8	30	25.5	11.5	2	505.7	306.5	385	146.634	43.9902	28	PT_F00015
2023-07-27	2023	1360	32.698	0.792337	0.403466	0.595359	1.89363	0.365092	0.575841	0.302212	0	1	1	27.9	30.7	25.1	16.7	13	523.6	319.5	401.7	146.634	43.9902	29	PT_F00015
2023-07-28	2023	1453.99	35.7649	0.830916	0.40684	0.602442	1.90458	0.366778	0.580609	0.305392	0	1	1	27.6	29.6	25.5	8.3	4.5	541.2	324	410	146.634	43.9902	30	PT_F00015
2023-07-29	2023	1534.99	38.3327	0.860682	0.410214	0.609524	1.91552	0.368464	0.585377	0.308572	0	1	1	27.1	27.7	26.4	6.5	9.3	558.3	333.3	416.5	146.634	43.9902	31	PT_F00015
2023-07-30	2023	1681.31	41.099	0.871345	0.413588	0.616607	1.92646	0.37015	0.590145	0.311753	0	1	1	28.4	30.6	26.1	15.9	7.4	576.7	340.7	432.4	146.634	43.9902	32	PT_F00015
2023-07-31	2023	1862.63	43.8985	0.872536	0.416962	0.62369	1.93741	0.371837	0.594913	0.314933	0	1	1	28.7	32.4	24.9	21.8	0.8	595.4	341.5	454.2	146.634	43.9902	33	PT_F00015
2023-08-01	2023	2035.62	46.998	0.883303	0.420336	0.630773	1.94835	0.373523	0.599681	0.318113	0	1	1	28	30.6	25.3	18.7	3	613.4	344.5	472.9	146.634	43.9902	34	PT_F00015
2023-08-02	2023	2229.61	50.0307	0.887883	0.42371	0.637855	1.95929	0.375209	0.604449	0.321294	0	1	1	28.9	32.1	25.6	22.1	0.3	632.3	344.8	495	146.634	43.9902	35	PT_F00015
2023-08-03	2023	2434.94	53.0971	0.891424	0.427084	0.644938	1.97024	0.376895	0.609217	0.324474	0	1	1	28.8	32.4	25.2	23.3	0	651.1	344.8	518.3	146.634	43.9902	36	PT_F00015
2023-08-04	2023	2590.25	56.0966	0.905788	0.430458	0.652021	1.98118	0.378581	0.613985	0.327654	0	1	1	28.7	32.4	24.9	19.6	0	669.8	344.8	537.9	146.634	43.9902	37	PT_F00015
2023-08-05	2023	2756.57	58.9629	0.915461	0.433832	0.659103	1.99213	0.380268	0.618753	0.330834	0	1	1	29.5	33.3	25.7	21.9	0	689.3	344.8	559.8	146.634	43.9902	38	PT_F00015
2023-08-06	2023	2907.89	61.9293	0.929679	0.437206	0.666186	2.00307	0.381954	0.623521	0.334015	1	1	1	29.5	33.2	25.8	19.3	5	708.8	349.8	579.1	146.634	43.9902	39	PT_F00015
2023-08-07	2023	3049.87	70.2608	1.02351	0.441069	0.674295	2.02521	0.38668	0.62616	0.337918	0	1	1	26.6	30.1	23.1	17.6	1.8	725.4	351.6	596.7	146.634	43.9902	40	PT_F00015
2023-08-08	2023	3239.53	79.4614	1.11442	0.444932	0.682404	2.04736	0.391406	0.628799	0.341822	0	1	1	26.9	30.5	23.4	17.9	0.1	742.3	351.7	614.6	146.634	43.9902	41	PT_F00015
2023-08-09	2023	3436.85	83.6632	1.13049	0.448795	0.690513	2.0695	0.396131	0.631439	0.345725	0	1	1	27.5	31.5	23.6	18.8	1.3	759.8	353	633.4	146.634	43.9902	42	PT_F00015
2023-08-10	2023	3653.18	87.5629	1.13855	0.452658	0.698622	2.09165	0.400857	0.634078	0.349628	0	1	1	27.7	32.1	23.4	21.2	0	777.5	353	654.6	146.634	43.9902	43	PT_F00015
2023-08-11	2023	3868.17	91.2295	1.14425	0.456521	0.706731	2.11379	0.405583	0.636717	0.353532	0	1	1	28.7	32.2	25.3	20.8	0.1	796.2	353.1	675.4	146.634	43.9902	44	PT_F00015
2023-08-12	2023	4099.82	94.2285	1.13932	0.460384	0.71484	2.13593	0.410309	0.639357	0.357435	0	1	1	30.1	34.5	25.7	24.6	0	816.3	353.1	700	146.634	43.9902	45	PT_F00015
2023-08-13	2023	4316.82	98.2959	1.15052	0.464247	0.722949	2.15808	0.415035	0.641996	0.361339	0	1	1	30.1	34.3	26	21.6	4.3	836.4	357.4	721.6	146.634	43.9902	46	PT_F00015
2023-08-14	2023	4522.48	100.629	1.1438	0.46811	0.731058	2.18022	0.419761	0.644636	0.365242	0	1	1	28.7	32.1	25.3	18.1	2.1	855.1	359.5	739.7	146.634	43.9902	47	PT_F00015
2023-08-15	2023	4736.14	103.229	1.13972	0.471973	0.739167	2.20237	0.424487	0.647275	0.369146	0	1	1	28.1	31.9	24.4	18.6	0.9	873.2	360.4	758.3	146.634	43.9902	48	PT_F00015
2023-08-16	2023	4930.8	105.329	1.13377	0.475836	0.747276	2.22451	0.429213	0.649914	0.373049	0	1	1	27.1	30.9	23.4	15.4	8.2	890.3	368.6	773.7	146.634	43.9902	49	PT_F00015
2023-08-17	2023	5172.46	108.396	1.13213	0.479698	0.755385	2.24665	0.433938	0.652554	0.376952	0	1	1	27.3	31.7	22.9	21.5	1	907.6	369.6	795.2	146.634	43.9902	50	PT_F00015
2023-08-18	2023	5420.79	111.262	1.12824	0.483561	0.763494	2.2688	0.438664	0.655193	0.380856	0	1	1	27.2	31	23.5	21.9	0.2	924.8	369.8	817.1	146.634	43.9902	51	PT_F00015
2023-08-19	2023	5660.12	113.762	1.12262	0.487424	0.771603	2.29094	0.44339	0.657833	0.384759	0	1	1	28.3	31.8	24.8	20.9	0.2	943.1	370	838	146.634	43.9902	52	PT_F00015
2023-08-20	2023	5895.11	115.829	1.1141	0.491287	0.779712	2.31309	0.448116	0.660472	0.388663	0	1	1	28.7	31.8	25.7	20.3	3.3	961.8	373.3	858.3	146.634	43.9902	53	PT_F00015
2023-08-21	2023	6108.77	117.229	1.10255	0.49515	0.787821	2.33523	0.452842	0.663111	0.392566	0	1	1	28.6	32.2	25.1	17.5	17.8	980.4	391.1	875.8	146.634	43.9902	54	PT_F00015
2023-08-22	2023	6227.11	117.162	1.08868	0.499013	0.79593	2.35737	0.457568	0.665751	0.39647	0	1	1	24.7	27.1	22.4	6.5	5.4	995.1	396.5	882.3	146.634	43.9902	55	PT_F00015
2023-08-23	2023	6497.43	119.729	1.08315	0.502876	0.804039	2.37952	0.462294	0.66839	0.400373	0	1	1	25.6	30.6	20.8	23.5	0.1	1010.7	396.6	905.8	146.634	43.9902	56	PT_F00015
2023-08-24	2023	6751.1	122.029	1.07764	0.506739	0.812148	2.40166	0.46702	0.67103	0.404277	0	1	1	26.3	30.5	22.2	21.3	0	1027	396.6	927.1	146.634	43.9902	57	PT_F00015
2023-08-25	2023	7003.09	124.096	1.07088	0.510602	0.820256	2.42381	0.471745	0.673669	0.40818	0	1	1	26.6	30.5	22.8	21.1	0.3	1043.6	396.9	948.2	146.634	43.9902	58	PT_F00015
2023-08-26	2023	7225.76	125.329	1.0604	0.514465	0.828365	2.44595	0.476471	0.676308	0.412083	0	1	1	27.1	29.2	25	17.2	0.6	1060.7	397.5	965.4	146.634	43.9902	59	PT_F00015
2023-08-27	2023	7332.76	125.329	1.05063	0.518328	0.836474	2.46809	0.481197	0.678948	0.415987	0	1	1	26.1	28	24.3	5.5	26.5	1076.8	424	970.9	146.634	43.9902	60	PT_F00015
2023-08-28	2023	7389.09	125.329	1.04557	0.522191	0.844583	2.49024	0.485923	0.681587	0.41989	0	1	1	22.7	24.4	21.1	2.1	23.9	1089.5	447.9	973	146.634	43.9902	61	PT_F00015
2023-08-29	2023	7559.42	125.262	1.03012	0.526054	0.852692	2.51238	0.490649	0.684227	0.423794	0	1	1	24.3	27.2	21.6	11.3	1.2	1103.8	449.1	984.3	146.634	43.9902	62	PT_F00015
2023-08-30	2023	7687.42	125.196	1.01874	0.529917	0.860801	2.53453	0.495375	0.686866	0.427697	0	1	1	22.1	24.9	19.4	7.6	1.2	1115.9	450.3	991.9	146.634	43.9902	63	PT_F00015
2023-08-31	2023	7916.08	126.563	1.01102	0.53378	0.86891	2.55667	0.500101	0.689505	0.431601	0	1	1	22	27.5	16.8	18.3	0	1127.9	450.3	1010.2	146.634	43.9902	64	PT_F00015
2023-09-01	2023	8188.08	128.963	1.0085	0.537643	0.877019	2.57882	0.504826	0.692145	0.435504	0	1	1	23.9	28.4	19.6	24.2	0	1141.8	450.3	1034.4	146.634	43.9902	65	PT_F00015
2023-09-02	2023	8440.07	130.763	1.00324	0.541505	0.885128	2.60096	0.509552	0.694784	0.439408	0	1	1	24.6	28.7	20.7	21.9	0	1156.4	450.3	1056.3	146.634	43.9902	66	PT_F00015
2023-09-03	2023	8638.74	131.463	0.993931	0.545368	0.893237	2.6231	0.514278	0.697423	0.443311	0	1	1	25.7	28.8	22.7	15.6	0.1	1172.1	450.4	1071.9	146.634	43.9902	67	PT_F00015
2023-09-04	2023	8744.07	131.463	0.986371	0.549231	0.901346	2.64525	0.519004	0.700063	0.447214	0	1	1	25.2	26.6	23.8	6	4.6	1187.3	455	1077.9	146.634	43.9902	68	PT_F00015
2023-09-05	2023	8913.73	131.363	0.973759	0.553094	0.909455	2.66739	0.52373	0.702702	0.451118	0	1	1	25.7	28.5	23	12.7	1.8	1203	456.8	1090.6	146.634	43.9902	69	PT_F00015
2023-09-06	2023	9135.06	135.563	0.989486	0.556957	0.917564	2.68954	0.528456	0.705342	0.455021	0	1	1	24.6	28.9	20.5	16.3	1	1217.6	457.8	1106.9	146.634	43.9902	70	PT_F00015
2023-09-07	2023	9386.72	135.463	0.971971	0.56082	0.925673	2.71168	0.533182	0.707981	0.458925	0	1	1	24.6	29.9	19.6	20.6	0	1232.2	457.8	1127.5	146.634	43.9902	71	PT_F00015
2023-09-08	2023	9631.72	135.363	0.955615	0.564683	0.933782	2.73382	0.537908	0.71062	0.462828	0	1	1	25.4	29.6	21.4	20.6	0	1247.6	457.8	1148.1	146.634	43.9902	72	PT_F00015
2023-09-09	2023	9873.05	135.263	0.940137	0.568546	0.941891	2.75597	0.542633	0.71326	0.466732	0	1	1	24.8	29.5	20.4	20.8	0	1262.4	457.8	1168.9	146.634	43.9902	73	PT_F00015
2023-09-10	2023	10111.4	135.163	0.92543	0.572409	0.95	2.77811	0.547359	0.715899	0.470635	1	1	1	25.1	28.9	21.5	21.1	0	1277.5	457.8	1190	146.634	43.9902	74	PT_F00015
2023-09-11	2023	10292.4	135.063	0.914467	0.57009	0.945131	2.75747	0.545153	0.713212	0.467059	0	1	1	25.9	29.4	22.7	14.6	0.3	1293.4	458.1	1204.6	146.634	43.9902	75	PT_F00015
2023-09-12	2023	10374	135.063	0.909925	0.56777	0.940262	2.73683	0.542947	0.710525	0.463483	0	1	1	24	26.1	22.1	4.5	31.9	1307.4	490	1209.1	146.634	43.9902	76	PT_F00015
2023-09-13	2023	10438	135.063	0.906406	0.565451	0.935394	2.71619	0.540741	0.707837	0.459907	0	1	1	22.6	24	21.2	3.3	9.2	1320	499.2	1212.4	146.634	43.9902	77	PT_F00015
2023-09-14	2023	10531.4	135.063	0.901337	0.563131	0.930525	2.69555	0.538535	0.70515	0.456332	0	1	1	23	25	21.2	6	1.7	1333	500.9	1218.4	146.634	43.9902	78	PT_F00015
2023-09-15	2023	10622.4	135.063	0.896465	0.560812	0.925656	2.67491	0.536329	0.702463	0.452756	0	1	1	23.8	26.1	21.7	5.9	9	1346.8	509.9	1224.3	146.634	43.9902	79	PT_F00015
2023-09-16	2023	10747	135.063	0.889899	0.558493	0.920787	2.65427	0.534123	0.699776	0.44918	0	1	1	23	26.1	20.2	10	3.7	1359.8	513.6	1234.3	146.634	43.9902	80	PT_F00015
2023-09-17	2023	10917.4	135.063	0.881127	0.556173	0.915919	2.63362	0.531917	0.697088	0.445604	0	1	1	24.9	28.6	21.4	16.8	0.3	1374.7	513.9	1251.1	146.634	43.9902	81	PT_F00015
2023-09-18	2023	11077.7	135.063	0.873071	0.553854	0.91105	2.61298	0.529711	0.694401	0.442028	0	1	1	27.2	30.6	24.1	16.6	0.3	1391.9	514.2	1267.7	146.634	43.9902	82	PT_F00015
2023-09-19	2023	11213	135.063	0.866418	0.551535	0.906181	2.59234	0.527505	0.691714	0.438452	0	1	1	28.2	31.8	24.9	14.1	27.7	1410.1	541.9	1281.8	146.634	43.9902	83	PT_F00015
2023-09-20	2023	11275	135.063	0.863414	0.549215	0.901312	2.5717	0.525299	0.689027	0.434876	0	1	1	22.4	24.9	20.1	4.4	5.2	1422.5	547.1	1286.2	146.634	43.9902	84	PT_F00015
2023-09-21	2023	11320	135.063	0.861251	0.546896	0.896444	2.55106	0.523093	0.686339	0.431301	0	1	1	20.2	21.9	18.6	3.1	1.5	1432.7	548.6	1289.3	146.634	43.9902	85	PT_F00015
2023-09-22	2023	11423	135.063	0.85635	0.544576	0.891575	2.53042	0.520887	0.683652	0.427725	0	1	1	21.4	24.5	18.6	10.4	1.7	1444.1	550.3	1299.7	146.634	43.9902	86	PT_F00015
2023-09-23	2023	11471	135.063	0.854091	0.542257	0.886706	2.50978	0.518681	0.680965	0.424149	0	1	1	20.6	23	18.5	3.5	3.5	1454.7	553.8	1303.2	146.634	43.9902	87	PT_F00015
2023-09-24	2023	11517.7	135.063	0.851909	0.539938	0.881837	2.48914	0.516475	0.678278	0.420573	0	1	1	21.7	23.9	19.7	3.4	1.9	1466.4	555.7	1306.6	146.634	43.9902	88	PT_F00015
2023-09-25	2023	11617	135.063	0.847312	0.537618	0.876968	2.4685	0.514269	0.67559	0.416997	0	1	1	22.4	25.3	19.8	10.9	0.5	1478.8	556.2	1317.5	146.634	43.9902	89	PT_F00015
2023-09-26	2023	11720.3	135.563	0.845725	0.535299	0.8721	2.44785	0.512063	0.672903	0.413421	0	1	1	24.2	27	21.7	11.9	0.1	1493	556.3	1329.4	146.634	43.9902	90	PT_F00015
2023-09-27	2023	11819.7	138.996	0.862545	0.53298	0.867231	2.42721	0.509857	0.670216	0.409845	0	1	1	24	27.7	20.7	11.7	0.1	1507	556.4	1341.1	146.634	43.9902	91	PT_F00015
2023-09-28	2023	11884.3	141.596	0.875665	0.53066	0.862362	2.40657	0.507651	0.667529	0.40627	0	1	1	23.6	27.2	20.4	13.5	0	1520.6	556.4	1354.6	146.634	43.9902	92	PT_F00015
2023-09-29	2023	11963.3	142.896	0.880023	0.528341	0.857493	2.38593	0.505445	0.664841	0.402694	0	1	1	23	26.8	19.5	9.1	8.3	1533.6	564.7	1363.7	146.634	43.9902	93	PT_F00015
2023-09-30	2023	12043	144.463	0.885959	0.526021	0.852625	2.36529	0.503239	0.662154	0.399118	0	1	1	21.2	25.1	17.7	9.9	0.2	1544.8	564.9	1373.6	146.634	43.9902	94	PT_F00015
2023-10-01	2023	12100	146.963	0.898614	0.523702	0.847756	2.34465	0.501033	0.659467	0.395542	0	1	1	20.1	24.3	16.4	18.9	0	1554.9	564.9	1392.5	146.634	43.9902	95	PT_F00015
2023-10-02	2023	12151.3	147.43	0.899065	0.521383	0.842887	2.32401	0.498827	0.65678	0.391966	0	1	1	20.5	22.8	18.4	5.7	3.4	1565.4	568.3	1398.2	146.634	43.9902	96	PT_F00015
2023-10-03	2023	12151.3	147.43	0.899065	0.519063	0.838018	2.30337	0.496621	0.654092	0.38839	0	1	1	18.8	22.3	15.7	7.8	0.1	1574.2	568.4	1406	146.634	43.9902	97	PT_F00015
2023-10-04	2023	12151.3	147.43	0.899065	0.516744	0.83315	2.28273	0.494415	0.651405	0.384814	0	1	1	21.9	24.7	19.3	16.3	0	1586.1	568.4	1422.3	146.634	43.9902	98	PT_F00015
2023-06-28	2023	69	2	0.317012	0.247127	0.244738	1.34332	0.280266	0.352805	0.137705	0	1	1	30.8	33.4	28.1	22.4	0.2	0	0	0	126.656	37.9968	0	PT_F00016
2023-06-29	2023	70	2	0.314152	0.25166	0.254133	1.35091	0.283015	0.358982	0.140386	0	1	1	28.2	31.3	25	12.2	30.3	18.2	30.3	12.2	126.656	37.9968	1	PT_F00016
2023-06-30	2023	72	2	0.308625	0.256193	0.263528	1.3585	0.285763	0.36516	0.143066	0	1	1	25.6	29.3	21.8	13.8	1.9	33.8	32.2	26	126.656	37.9968	2	PT_F00016
2023-07-01	2023	75	2.1	0.315829	0.260727	0.272923	1.3661	0.288511	0.371337	0.145747	0	1	1	27.3	30.7	23.7	15.7	6.9	51.1	39.1	41.7	126.656	37.9968	3	PT_F00016
2023-07-02	2023	78	2.1	0.308121	0.26526	0.282317	1.37369	0.291259	0.377515	0.148428	0	1	1	27.2	28.7	25.6	7.3	31.6	68.3	70.7	49	126.656	37.9968	4	PT_F00016
2023-07-03	2023	88	2.4	0.326369	0.269793	0.291712	1.38128	0.294007	0.383692	0.151108	0	1	1	29.2	31.8	26.6	11.1	8	87.5	78.7	60.1	126.656	37.9968	5	PT_F00016
2023-07-04	2023	93	2.6	0.341468	0.274326	0.301107	1.38887	0.296756	0.38987	0.153789	0	1	1	28	32.4	23.4	14	3.5	105.5	82.2	74.1	126.656	37.9968	6	PT_F00016
2023-07-05	2023	100	2.8	0.351301	0.278859	0.310502	1.39646	0.299504	0.396047	0.156469	0	1	1	28.5	32.3	24.5	27.3	0	124	82.2	101.4	126.656	37.9968	7	PT_F00016
2023-07-06	2023	113	3	0.3485	0.283392	0.319897	1.40405	0.302252	0.402225	0.15915	0	1	1	28.6	31.1	26	11.4	79.8	142.6	162	112.8	126.656	37.9968	8	PT_F00016
2023-07-07	2023	122	3.1	0.343144	0.287925	0.329291	1.41164	0.305	0.408402	0.161831	0	1	1	27.6	28.9	26.3	4.5	44.1	160.2	206.1	117.3	126.656	37.9968	9	PT_F00016
2023-07-08	2023	135	3.6	0.373864	0.292458	0.338686	1.41924	0.307748	0.414579	0.164511	0	1	1	29.4	32.4	26.3	15.9	0.7	179.6	206.8	133.2	126.656	37.9968	10	PT_F00016
2023-07-09	2023	149	4	0.390368	0.296991	0.348081	1.42683	0.310497	0.420757	0.167192	0	1	1	29.3	33.2	25.2	21.1	0.7	198.9	207.5	154.3	126.656	37.9968	11	PT_F00016
2023-07-10	2023	185	4.7	0.400222	0.301524	0.357476	1.43442	0.313245	0.426934	0.169872	0	1	1	29.2	31.8	26.5	20.7	0.1	218.1	207.6	175	126.656	37.9968	12	PT_F00016
2023-07-11	2023	223	5.7	0.431483	0.306057	0.36687	1.44201	0.315993	0.433112	0.172553	0	1	1	30.9	34.7	26.9	19.7	3.2	239	210.8	194.7	126.656	37.9968	13	PT_F00016
2023-07-12	2023	261	6.7	0.459317	0.31059	0.376265	1.4496	0.318741	0.439289	0.175233	0	1	1	31.8	34.6	28.9	17	0.3	260.8	211.1	211.7	126.656	37.9968	14	PT_F00016
2023-07-13	2023	288	7.2	0.463913	0.315123	0.38566	1.45719	0.321489	0.445467	0.177914	0	1	1	29.9	31.5	28.3	7.3	1.3	280.7	212.4	219	126.656	37.9968	15	PT_F00016
2023-07-14	2023	318	8	0.484264	0.319656	0.395055	1.46478	0.324237	0.451644	0.180595	0	1	1	28	29.7	26.2	7.3	9.7	298.7	222.1	226.3	126.656	37.9968	16	PT_F00016
2023-07-15	2023	351	8.8	0.500565	0.32419	0.404449	1.47238	0.326986	0.457822	0.183275	0	1	1	27.1	29.7	24.5	7.4	3.6	315.8	225.7	233.7	126.656	37.9968	17	PT_F00016
2023-07-16	2023	376	9.4	0.512013	0.328723	0.413844	1.47997	0.329734	0.463999	0.185956	0	1	1	25.2	27.1	23.2	4.3	36.4	331	262.1	238	126.656	37.9968	18	PT_F00016
2023-07-17	2023	420	10.5	0.533413	0.333256	0.423239	1.48756	0.332482	0.470177	0.188636	0	1	1	26	28.1	23.9	9.4	5.9	347	268	247.4	126.656	37.9968	19	PT_F00016
2023-07-18	2023	490	12.3	0.567026	0.337789	0.432634	1.49515	0.33523	0.476354	0.191317	0	1	1	27.2	30.3	24	17.2	2.1	364.2	270.1	264.6	126.656	37.9968	20	PT_F00016
2023-07-19	2023	559	14	0.593991	0.342322	0.442028	1.50274	0.337978	0.482531	0.193998	0	1	1	26.7	30	23.4	14.2	8.8	380.9	278.9	278.8	126.656	37.9968	21	PT_F00016
2023-07-20	2023	616	15.4	0.614619	0.346855	0.451423	1.51033	0.340727	0.488709	0.196678	0	1	1	24.3	26.2	22.4	8.9	5.7	395.2	284.6	287.7	126.656	37.9968	22	PT_F00016
2023-07-21	2023	700	17.4666	0.643157	0.351388	0.460818	1.51792	0.343475	0.494886	0.199359	0	1	1	28.1	30.8	25.4	15.5	7.6	413.3	292.2	303.2	126.656	37.9968	23	PT_F00016
2023-07-22	2023	763	19.1	0.666138	0.355921	0.470213	1.52552	0.346223	0.501064	0.202039	0	1	1	26.9	28.9	24.8	8.5	9.3	430.2	301.5	311.7	126.656	37.9968	24	PT_F00016
2023-07-23	2023	880.333	21.1666	0.674595	0.360454	0.479607	1.53311	0.348971	0.507241	0.20472	0	1	1	28.8	32.1	25.4	21.7	0.8	449	302.3	333.4	126.656	37.9968	25	PT_F00016
2023-07-24	2023	1002.67	23.4664	0.689028	0.364987	0.489002	1.5407	0.351719	0.513419	0.2074	0	1	1	29.3	33.2	25.4	21	1.1	468.3	303.4	354.4	126.656	37.9968	26	PT_F00016
2023-07-25	2023	1127	26.033	0.710115	0.36952	0.498397	1.54829	0.354468	0.519596	0.210081	0	1	1	29.6	32.6	26.5	19.1	1.1	487.9	304.5	373.5	126.656	37.9968	27	PT_F00016
2023-07-26	2023	1226	28.7328	0.743268	0.374053	0.507792	1.55588	0.357216	0.525774	0.212762	0	1	1	27.8	30	25.5	11.5	2	505.7	306.5	385	126.656	37.9968	28	PT_F00016
2023-07-27	2023	1356.33	31.4994	0.764585	0.378586	0.517186	1.56347	0.359964	0.531951	0.215442	0	1	1	27.9	30.7	25.1	16.7	13	523.6	319.5	401.7	126.656	37.9968	29	PT_F00016
2023-07-28	2023	1449.33	34.2658	0.797697	0.383119	0.526581	1.57106	0.362712	0.538129	0.218123	0	1	1	27.6	29.6	25.5	8.3	4.5	541.2	324	410	126.656	37.9968	30	PT_F00016
2023-07-29	2023	1530.67	36.999	0.83221	0.387653	0.535976	1.57866	0.36546	0.544306	0.220803	0	1	1	27.1	27.7	26.4	6.5	9.3	558.3	333.3	416.5	126.656	37.9968	31	PT_F00016
2023-07-30	2023	1673.66	39.5656	0.841238	0.392186	0.545371	1.58625	0.368209	0.550484	0.223484	0	1	1	28.4	30.6	26.1	15.9	7.4	576.7	340.7	432.4	126.656	37.9968	32	PT_F00016
2023-07-31	2023	1850	42.1322	0.841014	0.396719	0.554765	1.59384	0.370957	0.556661	0.226165	0	1	1	28.7	32.4	24.9	21.8	0.8	595.4	341.5	454.2	126.656	37.9968	33	PT_F00016
2023-08-01	2023	2018.99	44.9987	0.850097	0.401252	0.56416	1.60143	0.373705	0.562838	0.228845	0	1	1	28	30.6	25.3	18.7	3	613.4	344.5	472.9	126.656	37.9968	34	PT_F00016
2023-08-02	2023	2186.97	47.832	0.859196	0.405785	0.573555	1.60902	0.376453	0.569016	0.231526	0	1	1	28.9	32.1	25.6	22.1	0.3	632.3	344.8	495	126.656	37.9968	35	PT_F00016
2023-08-03	2023	2361.28	50.6318	0.866574	0.410318	0.58295	1.61661	0.379201	0.575193	0.234206	0	1	1	28.8	32.4	25.2	23.3	0	651.1	344.8	518.3	126.656	37.9968	36	PT_F00016
2023-08-04	2023	2505.95	53.3984	0.88032	0.414851	0.592344	1.6242	0.38195	0.581371	0.236887	0	1	1	28.7	32.4	24.9	19.6	0	669.8	344.8	537.9	126.656	37.9968	37	PT_F00016
2023-08-05	2023	2661.61	56.0649	0.889845	0.419384	0.601739	1.63179	0.384698	0.587548	0.239567	0	1	1	29.5	33.3	25.7	21.9	0	689.3	344.8	559.8	126.656	37.9968	38	PT_F00016
2023-08-06	2023	2802.27	58.7648	0.902911	0.423917	0.611134	1.63939	0.387446	0.593726	0.242248	1	1	1	29.5	33.2	25.8	19.3	5	708.8	349.8	579.1	126.656	37.9968	39	PT_F00016
2023-08-07	2023	2935.26	66.232	0.988384	0.428589	0.620816	1.67731	0.392114	0.597793	0.249493	0	1	1	26.6	30.1	23.1	17.6	1.8	725.4	351.6	596.7	126.656	37.9968	40	PT_F00016
2023-08-08	2023	3117.92	75.2332	1.08087	0.43326	0.630498	1.71524	0.396783	0.601861	0.256738	0	1	1	26.9	30.5	23.4	17.9	0.1	742.3	351.7	614.6	126.656	37.9968	41	PT_F00016
2023-08-09	2023	3308.25	80.4314	1.11319	0.437932	0.64018	1.75317	0.401451	0.605929	0.263983	0	1	1	27.5	31.5	23.6	18.8	1.3	759.8	353	633.4	126.656	37.9968	42	PT_F00016
2023-08-10	2023	3517.25	84.3313	1.12301	0.442604	0.649861	1.7911	0.406119	0.609996	0.271228	0	1	1	27.7	32.1	23.4	21.2	0	777.5	353	654.6	126.656	37.9968	43	PT_F00016
2023-08-11	2023	3725.91	87.698	1.12617	0.447275	0.659543	1.82903	0.410788	0.614064	0.278473	0	1	1	28.7	32.2	25.3	20.8	0.1	796.2	353.1	675.4	126.656	37.9968	44	PT_F00016
2023-08-12	2023	3950.91	90.1315	1.11544	0.451947	0.669225	1.86695	0.415456	0.618132	0.285718	0	1	1	30.1	34.5	25.7	24.6	0	816.3	353.1	700	126.656	37.9968	45	PT_F00016
2023-08-13	2023	4161.91	94.3648	1.13015	0.456618	0.678907	1.90488	0.420125	0.6222	0.292963	0	1	1	30.1	34.3	26	21.6	4.3	836.4	357.4	721.6	126.656	37.9968	46	PT_F00016
2023-08-14	2023	4363.24	97.0979	1.12884	0.46129	0.688589	1.94281	0.424793	0.626267	0.300208	0	1	1	28.7	32.1	25.3	18.1	2.1	855.1	359.5	739.7	126.656	37.9968	47	PT_F00016
2023-08-15	2023	4571.9	99.6646	1.12508	0.465962	0.698271	1.98074	0.429461	0.630335	0.307453	0	1	1	28.1	31.9	24.4	18.6	0.9	873.2	360.4	758.3	126.656	37.9968	48	PT_F00016
2023-08-16	2023	4762.9	101.731	1.11917	0.470633	0.707953	2.01867	0.43413	0.634403	0.314698	0	1	1	27.1	30.9	23.4	15.4	8.2	890.3	368.6	773.7	126.656	37.9968	49	PT_F00016
2023-08-17	2023	4999.9	104.765	1.11782	0.475305	0.717635	2.0566	0.438798	0.63847	0.321943	0	1	1	27.3	31.7	22.9	21.5	1	907.6	369.6	795.2	126.656	37.9968	50	PT_F00016
2023-08-18	2023	5244.23	107.665	1.11475	0.479976	0.727317	2.09452	0.443467	0.642538	0.329188	0	1	1	27.2	31	23.5	21.9	0.2	924.8	369.8	817.1	126.656	37.9968	51	PT_F00016
2023-08-19	2023	5479.56	110.131	1.10919	0.484648	0.736998	2.13245	0.448135	0.646606	0.336433	0	1	1	28.3	31.8	24.8	20.9	0.2	943.1	370	838	126.656	37.9968	52	PT_F00016
2023-08-20	2023	5711.22	112.198	1.1009	0.48932	0.74668	2.17038	0.452803	0.650674	0.343678	0	1	1	28.7	31.8	25.7	20.3	3.3	961.8	373.3	858.3	126.656	37.9968	53	PT_F00016
2023-08-21	2023	5922.22	113.665	1.0901	0.493991	0.756362	2.20831	0.457472	0.654741	0.350924	0	1	1	28.6	32.2	25.1	17.5	17.8	980.4	391.1	875.8	126.656	37.9968	54	PT_F00016
2023-08-22	2023	6038.89	113.565	1.07584	0.498663	0.766044	2.24624	0.46214	0.658809	0.358169	0	1	1	24.7	27.1	22.4	6.5	5.4	995.1	396.5	882.3	126.656	37.9968	55	PT_F00016
2023-08-23	2023	6305.89	116.231	1.0715	0.503335	0.775726	2.28416	0.466808	0.662877	0.365414	0	1	1	25.6	30.6	20.8	23.5	0.1	1010.7	396.6	905.8	126.656	37.9968	56	PT_F00016
2023-08-24	2023	6556.89	118.531	1.06616	0.508006	0.785408	2.32209	0.471477	0.666944	0.372659	0	1	1	26.3	30.5	22.2	21.3	0	1027	396.6	927.1	126.656	37.9968	57	PT_F00016
2023-08-25	2023	6805.88	120.631	1.05987	0.512678	0.79509	2.36002	0.476145	0.671012	0.379904	0	1	1	26.6	30.5	22.8	21.1	0.3	1043.6	396.9	948.2	126.656	37.9968	58	PT_F00016
2023-08-26	2023	7026.22	121.865	1.04943	0.517349	0.804772	2.39795	0.480814	0.67508	0.387149	0	1	1	27.1	29.2	25	17.2	0.6	1060.7	397.5	965.4	126.656	37.9968	59	PT_F00016
2023-08-27	2023	7132.22	121.865	1.03957	0.522021	0.814454	2.43588	0.485482	0.679147	0.394394	0	1	1	26.1	28	24.3	5.5	26.5	1076.8	424	970.9	126.656	37.9968	60	PT_F00016
2023-08-28	2023	7187.88	121.865	1.03449	0.526693	0.824135	2.4738	0.49015	0.683215	0.401639	0	1	1	22.7	24.4	21.1	2.1	23.9	1089.5	447.9	973	126.656	37.9968	61	PT_F00016
2023-08-29	2023	7356.55	121.831	1.01921	0.531364	0.833817	2.51173	0.494819	0.687283	0.408884	0	1	1	24.3	27.2	21.6	11.3	1.2	1103.8	449.1	984.3	126.656	37.9968	62	PT_F00016
2023-08-30	2023	7483.55	121.731	1.00745	0.536036	0.843499	2.54966	0.499487	0.691351	0.416129	0	1	1	22.1	24.9	19.4	7.6	1.2	1115.9	450.3	991.9	126.656	37.9968	63	PT_F00016
2023-08-31	2023	7709.55	123.265	1.0012	0.540707	0.853181	2.58759	0.504156	0.695418	0.423374	0	1	1	22	27.5	16.8	18.3	0	1127.9	450.3	1010.2	126.656	37.9968	64	PT_F00016
2023-09-01	2023	7978.88	125.665	0.998851	0.545379	0.862863	2.62552	0.508824	0.699486	0.430619	0	1	1	23.9	28.4	19.6	24.2	0	1141.8	450.3	1034.4	126.656	37.9968	65	PT_F00016
2023-09-02	2023	8228.21	127.465	0.993708	0.550051	0.872545	2.66344	0.513492	0.703554	0.437864	0	1	1	24.6	28.7	20.7	21.9	0	1156.4	450.3	1056.3	126.656	37.9968	66	PT_F00016
2023-09-03	2023	8424.54	128.165	0.984431	0.554722	0.882227	2.70137	0.518161	0.707621	0.445109	0	1	1	25.7	28.8	22.7	15.6	0.1	1172.1	450.4	1071.9	126.656	37.9968	67	PT_F00016
2023-09-04	2023	8528.54	128.165	0.97685	0.559394	0.891909	2.7393	0.522829	0.711689	0.452354	0	1	1	25.2	26.6	23.8	6	4.6	1187.3	455	1077.9	126.656	37.9968	68	PT_F00016
2023-09-05	2023	8695.87	128.065	0.964212	0.564066	0.901591	2.77723	0.527497	0.715757	0.459599	0	1	1	25.7	28.5	23	12.7	1.8	1203	456.8	1090.6	126.656	37.9968	69	PT_F00016
2023-09-06	2023	8914.21	132.398	0.981395	0.568737	0.911272	2.81516	0.532166	0.719824	0.466844	0	1	1	24.6	28.9	20.5	16.3	1	1217.6	457.8	1106.9	126.656	37.9968	70	PT_F00016
2023-09-07	2023	9162.54	132.298	0.963824	0.573409	0.920954	2.85309	0.536834	0.723892	0.474089	0	1	1	24.6	29.9	19.6	20.6	0	1232.2	457.8	1127.5	126.656	37.9968	71	PT_F00016
2023-09-08	2023	9404.2	132.198	0.947427	0.57808	0.930636	2.89101	0.541503	0.72796	0.481334	0	1	1	25.4	29.6	21.4	20.6	0	1247.6	457.8	1148.1	126.656	37.9968	72	PT_F00016
2023-09-09	2023	9641.87	132.098	0.931941	0.582752	0.940318	2.92894	0.546171	0.732028	0.488579	0	1	1	24.8	29.5	20.4	20.8	0	1262.4	457.8	1168.9	126.656	37.9968	73	PT_F00016
2023-09-10	2023	9876.2	131.998	0.917253	0.587424	0.95	2.96687	0.550839	0.736095	0.495824	1	1	1	25.1	28.9	21.5	21.1	0	1277.5	457.8	1190	126.656	37.9968	74	PT_F00016
2023-09-11	2023	10054.2	131.932	0.906532	0.583125	0.941092	2.9373	0.547597	0.73112	0.490739	0	1	1	25.9	29.4	22.7	14.6	0.3	1293.4	458.1	1204.6	126.656	37.9968	75	PT_F00016
2023-09-12	2023	10134.9	131.932	0.901979	0.578827	0.932184	2.90773	0.544354	0.726144	0.485654	0	1	1	24	26.1	22.1	4.5	31.9	1307.4	490	1209.1	126.656	37.9968	76	PT_F00016
2023-09-13	2023	10197.9	131.932	0.898465	0.574529	0.923276	2.87815	0.541111	0.721169	0.480568	0	1	1	22.6	24	21.2	3.3	9.2	1320	499.2	1212.4	126.656	37.9968	77	PT_F00016
2023-09-14	2023	10289.5	131.932	0.893413	0.570231	0.914368	2.84858	0.537868	0.716193	0.475483	0	1	1	23	25	21.2	6	1.7	1333	500.9	1218.4	126.656	37.9968	78	PT_F00016
2023-09-15	2023	10378.9	131.932	0.888561	0.565933	0.90546	2.81901	0.534625	0.711218	0.470398	0	1	1	23.8	26.1	21.7	5.9	9	1346.8	509.9	1224.3	126.656	37.9968	79	PT_F00016
2023-09-16	2023	10501.2	131.932	0.882026	0.561634	0.896552	2.78944	0.531383	0.706242	0.465312	0	1	1	23	26.1	20.2	10	3.7	1359.8	513.6	1234.3	126.656	37.9968	80	PT_F00016
2023-09-17	2023	10667.9	131.932	0.873319	0.557336	0.887644	2.75987	0.52814	0.701267	0.460227	0	1	1	24.9	28.6	21.4	16.8	0.3	1374.7	513.9	1251.1	126.656	37.9968	81	PT_F00016
2023-09-18	2023	10823.9	131.932	0.865368	0.553038	0.878736	2.7303	0.524897	0.696292	0.455142	0	1	1	27.2	30.6	24.1	16.6	0.3	1391.9	514.2	1267.7	126.656	37.9968	82	PT_F00016
2023-09-19	2023	10955.5	131.932	0.858802	0.54874	0.869828	2.70072	0.521654	0.691316	0.450057	0	1	1	28.2	31.8	24.9	14.1	27.7	1410.1	541.9	1281.8	126.656	37.9968	83	PT_F00016
2023-09-20	2023	11016.2	131.932	0.855819	0.544442	0.86092	2.67115	0.518412	0.686341	0.444971	0	1	1	22.4	24.9	20.1	4.4	5.2	1422.5	547.1	1286.2	126.656	37.9968	84	PT_F00016
2023-09-21	2023	11061.5	131.932	0.853607	0.540143	0.852012	2.64158	0.515169	0.681365	0.439886	0	1	1	20.2	21.9	18.6	3.1	1.5	1432.7	548.6	1289.3	126.656	37.9968	85	PT_F00016
2023-09-22	2023	11163.2	131.932	0.848701	0.535845	0.843104	2.61201	0.511926	0.67639	0.434801	0	1	1	21.4	24.5	18.6	10.4	1.7	1444.1	550.3	1299.7	126.656	37.9968	86	PT_F00016
2023-09-23	2023	11211.2	131.932	0.84641	0.531547	0.834196	2.58244	0.508683	0.671414	0.429715	0	1	1	20.6	23	18.5	3.5	3.5	1454.7	553.8	1303.2	126.656	37.9968	87	PT_F00016
2023-09-24	2023	11257.5	131.932	0.844213	0.527249	0.825288	2.55287	0.50544	0.666439	0.42463	0	1	1	21.7	23.9	19.7	3.4	1.9	1466.4	555.7	1306.6	126.656	37.9968	88	PT_F00016
2023-09-25	2023	11356.2	131.932	0.839584	0.52295	0.81638	2.52329	0.502198	0.661463	0.419545	0	1	1	22.4	25.3	19.8	10.9	0.5	1478.8	556.2	1317.5	126.656	37.9968	89	PT_F00016
2023-09-26	2023	11458.5	133.299	0.843532	0.518652	0.807472	2.49372	0.498955	0.656488	0.41446	0	1	1	24.2	27	21.7	11.9	0.1	1493	556.3	1329.4	126.656	37.9968	90	PT_F00016
2023-09-27	2023	11556.5	136.599	0.859786	0.514354	0.798564	2.46415	0.495712	0.651512	0.409374	0	1	1	24	27.7	20.7	11.7	0.1	1507	556.4	1341.1	126.656	37.9968	91	PT_F00016
2023-09-28	2023	11624.5	139.199	0.872919	0.510056	0.789656	2.43458	0.492469	0.646537	0.404289	0	1	1	23.6	27.2	20.4	13.5	0	1520.6	556.4	1354.6	126.656	37.9968	92	PT_F00016
2023-09-29	2023	11702.5	140.499	0.877367	0.505758	0.780748	2.40501	0.489226	0.641562	0.399204	0	1	1	23	26.8	19.5	9.1	8.3	1533.6	564.7	1363.7	126.656	37.9968	93	PT_F00016
2023-09-30	2023	11781.5	142.066	0.883397	0.501459	0.77184	2.37544	0.485984	0.636586	0.394118	0	1	1	21.2	25.1	17.7	9.9	0.2	1544.8	564.9	1373.6	126.656	37.9968	94	PT_F00016
2023-10-01	2023	11841.5	143.798	0.891289	0.497161	0.762932	2.34586	0.482741	0.631611	0.389033	0	1	1	20.1	24.3	16.4	18.9	0	1554.9	564.9	1392.5	126.656	37.9968	95	PT_F00016
2023-10-02	2023	11892.5	144.632	0.894047	0.492863	0.754024	2.31629	0.479498	0.626635	0.383948	0	1	1	20.5	22.8	18.4	5.7	3.4	1565.4	568.3	1398.2	126.656	37.9968	96	PT_F00016
2023-10-03	2023	11892.5	144.632	0.894047	0.488565	0.745116	2.28672	0.476255	0.62166	0.378863	0	1	1	18.8	22.3	15.7	7.8	0.1	1574.2	568.4	1406	126.656	37.9968	97	PT_F00016
2023-10-04	2023	11892.5	144.632	0.894047	0.484267	0.736208	2.25715	0.473013	0.616684	0.373777	0	1	1	21.9	24.7	19.3	16.3	0	1586.1	568.4	1422.3	126.656	37.9968	98	PT_F00016
2020-06-06	2020	69	1.9	0.301162	0.144753	0.00904923	1.06789	0.15484	0.218494	0.0328272	0	1	1	26.2	33.1	19	27.6	0	0	0	0	166.641	49.9923	0	PT_F00017
2020-06-07	2020	69	1.9	0.301162	0.146574	0.0113087	1.06985	0.153242	0.219909	0.0337463	1	1	1	26.6	33.2	19.7	27.8	0	16.6	0	27.8	166.641	49.9923	1	PT_F00017
2020-06-08	2020	69	1.9	0.301162	0.161761	0.0301455	1.10784	0.163772	0.238948	0.0451838	0	1	1	27.1	32.5	21.5	26	0	33.7	0	53.8	166.641	49.9923	2	PT_F00017
2020-06-09	2020	69	1.9	0.301162	0.176947	0.0489824	1.14583	0.174303	0.257987	0.0566214	0	1	1	27.3	30.8	23.6	12	1.1	51	1.1	65.8	166.641	49.9923	3	PT_F00017
2020-06-10	2020	69	1.9	0.301162	0.192133	0.0678193	1.18383	0.184834	0.277025	0.068059	0	1	1	26.8	30.8	22.6	12.7	2.7	67.8	3.8	78.5	166.641	49.9923	4	PT_F00017
2020-06-11	2020	73	2	0.305955	0.20732	0.0866562	1.22182	0.195364	0.296064	0.0794965	0	1	1	26.8	30.8	22.7	13.8	5.8	84.6	9.6	92.3	166.641	49.9923	5	PT_F00017
2020-06-12	2020	78	2.1	0.308121	0.222506	0.105493	1.25981	0.205895	0.315103	0.0909341	0	1	1	25.6	27.3	23.8	5.3	35	100.2	44.6	97.6	166.641	49.9923	6	PT_F00017
2020-06-13	2020	82	2.1	0.298564	0.237693	0.12433	1.2978	0.216425	0.334142	0.102372	0	1	1	25.8	27.3	24.3	3.3	47.5	116	92.1	100.9	166.641	49.9923	7	PT_F00017
2020-06-14	2020	90	2.3	0.308373	0.252879	0.143167	1.3358	0.226956	0.353181	0.113809	0	1	1	26.8	29.5	23.9	10.6	9.2	132.8	101.3	111.5	166.641	49.9923	8	PT_F00017
2020-06-15	2020	104	2.6	0.318246	0.268065	0.162004	1.37379	0.237487	0.37222	0.125247	0	1	1	25.1	27.5	22.5	7.2	20.3	147.9	121.6	118.7	166.641	49.9923	9	PT_F00017
2020-06-16	2020	112	2.8	0.327093	0.283252	0.180841	1.41178	0.248017	0.391258	0.136684	0	1	1	20.4	22.3	18.5	3.4	37.6	158.3	159.2	122.1	166.641	49.9923	10	PT_F00017
2020-06-17	2020	129	3.3	0.352666	0.298438	0.199678	1.44977	0.258548	0.410297	0.148122	0	1	1	23.6	26.3	20.8	7.6	44	171.9	203.2	129.7	166.641	49.9923	11	PT_F00017
2020-06-18	2020	143	3.6	0.360547	0.313625	0.218514	1.48777	0.269079	0.429336	0.159559	0	1	1	20	22.6	17.2	4.9	7.7	181.9	210.9	134.6	166.641	49.9923	12	PT_F00017
2020-06-19	2020	187	4.7	0.39752	0.328811	0.237351	1.52576	0.279609	0.448375	0.170997	0	1	1	24	27.9	20	23	0	195.9	210.9	157.6	166.641	49.9923	13	PT_F00017
2020-06-20	2020	238	6	0.435942	0.343997	0.256188	1.56375	0.29014	0.467414	0.182435	0	1	1	24.3	28.4	20.1	22.6	0	210.2	210.9	180.2	166.641	49.9923	14	PT_F00017
2020-06-21	2020	287	7.2	0.46493	0.359184	0.275025	1.60174	0.30067	0.486452	0.193872	0	1	1	23.2	26.3	20	17	0.6	223.4	211.5	197.2	166.641	49.9923	15	PT_F00017
2020-06-22	2020	330	8.3	0.490835	0.37437	0.293862	1.63973	0.311201	0.505491	0.20531	0	1	1	24.7	26.6	22.8	11.3	10.5	238.1	222	208.5	166.641	49.9923	16	PT_F00017
2020-06-23	2020	349	8.7	0.496661	0.389557	0.312699	1.67773	0.321732	0.52453	0.216747	0	1	1	24	25.6	22.4	2.9	25.5	252.1	247.5	211.4	166.641	49.9923	17	PT_F00017
2020-06-24	2020	407	10.2	0.528539	0.404743	0.331536	1.71572	0.332262	0.543569	0.228185	0	1	1	25.1	28.2	21.8	14.9	0.8	267.2	248.3	226.3	166.641	49.9923	18	PT_F00017
2020-06-25	2020	486	12.2	0.565327	0.41993	0.350373	1.75371	0.342793	0.562608	0.239622	0	1	1	25.8	30.2	21.3	20.5	0	283	248.3	246.8	166.641	49.9923	19	PT_F00017
2020-06-26	2020	581	14.6	0.604565	0.435116	0.36921	1.7917	0.353324	0.581647	0.25106	0	1	1	28	31.9	24	24.1	2.6	301	250.9	270.9	166.641	49.9923	20	PT_F00017
2020-06-27	2020	641	16	0.62276	0.450302	0.388046	1.8297	0.363854	0.600685	0.262498	0	1	1	26.2	28.8	23.5	9.3	4.5	317.2	255.4	280.2	166.641	49.9923	21	PT_F00017
2020-06-28	2020	682	17.1	0.640078	0.465489	0.406883	1.86769	0.374385	0.619724	0.273935	0	1	1	23.4	25.4	21.3	4.8	84.3	330.6	339.7	285	166.641	49.9923	22	PT_F00017
2020-06-29	2020	764	19.1	0.665588	0.480675	0.42572	1.90568	0.384915	0.638763	0.285373	0	1	1	22.4	27.5	17	12.6	0.5	343	340.2	297.6	166.641	49.9923	23	PT_F00017
2020-06-30	2020	865	21.3664	0.688545	0.495862	0.444557	1.94367	0.395446	0.657802	0.29681	0	1	1	24	27.1	20.7	15.8	2.7	357	342.9	313.4	166.641	49.9923	24	PT_F00017
2020-07-01	2020	995	23.6328	0.697281	0.511048	0.463394	1.98167	0.405977	0.676841	0.308248	0	1	1	25.1	28.6	21.5	20.6	0.2	372.1	343.1	334	166.641	49.9923	25	PT_F00017
2020-07-02	2020	1066	25.8992	0.731679	0.526234	0.482231	2.01966	0.416507	0.69588	0.319685	0	1	1	23.7	25.6	21.8	7.2	33.9	385.8	377	341.2	166.641	49.9923	26	PT_F00017
2020-07-03	2020	1123.33	27.7992	0.759858	0.541421	0.501068	2.05765	0.427038	0.714918	0.331123	0	1	1	21.4	23.4	19.4	5.3	1	397.2	378	346.5	166.641	49.9923	27	PT_F00017
2020-07-04	2020	1217	29.6988	0.771834	0.556607	0.519905	2.09564	0.437568	0.733957	0.34256	0	1	1	23.5	26.1	20.9	10.2	0.9	410.7	378.9	356.7	166.641	49.9923	28	PT_F00017
2020-07-05	2020	1336.66	31.7656	0.778181	0.571794	0.538742	2.13363	0.448099	0.752996	0.353998	0	1	1	25.1	27.8	22.4	13.9	2.4	425.8	381.3	370.6	166.641	49.9923	29	PT_F00017
2020-07-06	2020	1493.99	33.8985	0.774196	0.58698	0.557578	2.17163	0.45863	0.772035	0.365436	0	1	1	26.5	30.5	22.4	20.1	0.6	442.3	381.9	390.7	166.641	49.9923	30	PT_F00017
2020-07-07	2020	1655.98	36.5649	0.782646	0.602166	0.576415	2.20962	0.46916	0.791074	0.376873	1	1	1	27.4	31.9	22.7	20.1	1	459.7	382.9	410.8	166.641	49.9923	31	PT_F00017
2020-07-08	2020	1783.61	39.5981	0.808818	0.613427	0.590382	2.32285	0.481738	0.796896	0.388554	0	1	1	26	28.9	23	15.6	0.2	475.7	383.1	426.4	166.641	49.9923	32	PT_F00017
2020-07-09	2020	1924.27	42.5977	0.829444	0.624687	0.604349	2.43609	0.494316	0.802717	0.400235	0	1	1	24.5	27.6	21.2	13.8	0.6	490.2	383.7	440.2	166.641	49.9923	33	PT_F00017
2020-07-10	2020	2069.55	45.6641	0.84932	0.635947	0.618316	2.54933	0.506894	0.808539	0.411917	0	1	1	25.9	29.8	21.8	17.4	0.3	506.1	384	457.6	166.641	49.9923	34	PT_F00017
2020-07-11	2020	2120.55	48.8637	0.894983	0.647207	0.632283	2.66256	0.519472	0.814361	0.423598	0	1	1	23.8	24.7	22.8	3.8	31.2	519.9	415.2	461.4	166.641	49.9923	35	PT_F00017
2020-07-12	2020	2233.88	51.4965	0.912739	0.658467	0.64625	2.7758	0.53205	0.820183	0.435279	0	1	1	27.4	32	22.7	9.6	10.8	537.3	426	471	166.641	49.9923	36	PT_F00017
2020-07-13	2020	2372.54	54.0629	0.922546	0.669728	0.660217	2.88903	0.544628	0.826004	0.44696	0	1	1	23.4	26.5	20.3	12.1	0.9	550.7	426.9	483.1	166.641	49.9923	37	PT_F00017
2020-07-14	2020	2503.2	56.6293	0.934242	0.680988	0.674184	3.00227	0.557206	0.831826	0.458641	0	1	1	24.2	27.1	21.3	10.7	14.2	564.9	441.1	493.8	166.641	49.9923	38	PT_F00017
2020-07-15	2020	2700.52	59.029	0.928357	0.692248	0.68815	3.1155	0.569784	0.837648	0.470322	0	1	1	22.2	26.9	17.4	19.7	0.1	577.1	441.2	513.5	166.641	49.9923	39	PT_F00017
2020-07-16	2020	2875.84	67.2632	1.01681	0.703508	0.702117	3.22874	0.582362	0.84347	0.482004	0	1	1	23.5	27.8	19	22.8	0	590.6	441.2	536.3	166.641	49.9923	40	PT_F00017
2020-07-17	2020	3010.84	75.4626	1.1083	0.714768	0.716084	3.34197	0.59494	0.849291	0.493685	0	1	1	23.2	24.6	21.7	10.5	20.4	603.8	461.6	546.8	166.641	49.9923	41	PT_F00017
2020-07-18	2020	3132.5	78.4291	1.12349	0.726029	0.730051	3.45521	0.607518	0.855113	0.505366	0	1	1	26.8	29.2	24.3	7.9	43.9	620.6	505.5	554.7	166.641	49.9923	42	PT_F00017
2020-07-19	2020	3238.5	81.0958	1.13759	0.737289	0.744018	3.56845	0.620096	0.860935	0.517047	0	1	1	25.2	28.7	21.7	6.2	9.9	635.8	515.4	560.9	166.641	49.9923	43	PT_F00017
2020-07-20	2020	3442.49	86.129	1.16258	0.748549	0.757985	3.68168	0.632674	0.866757	0.528728	0	1	1	25	28.6	21.4	16.8	0.2	650.8	515.6	577.7	166.641	49.9923	44	PT_F00017
2020-07-21	2020	3568.49	89.3622	1.17921	0.759809	0.771952	3.79492	0.645252	0.872578	0.540409	0	1	1	24.9	26.9	22.8	7.8	10.1	665.7	525.7	585.5	166.641	49.9923	45	PT_F00017
2020-07-22	2020	3710.15	92.9287	1.19657	0.771069	0.785919	3.90815	0.65783	0.8784	0.55209	0	1	1	27.7	30.2	25.2	9.5	3.2	683.4	528.9	595	166.641	49.9923	46	PT_F00017
2020-07-23	2020	3870.15	96.8619	1.21448	0.78233	0.799886	4.02139	0.670408	0.884222	0.563772	0	1	1	24.7	28	21.3	11	14.7	698.1	543.6	606	166.641	49.9923	47	PT_F00017
2020-07-24	2020	4124.81	102.363	1.23293	0.79359	0.813853	4.13462	0.682986	0.890044	0.575453	0	1	1	25.1	28.8	21.4	22.2	0	713.2	543.6	628.2	166.641	49.9923	48	PT_F00017
2020-07-25	2020	4367.47	107.331	1.24703	0.80485	0.827819	4.24786	0.695564	0.895865	0.587134	0	1	1	25.3	30.3	20.2	20.3	0	728.5	543.6	648.5	166.641	49.9923	49	PT_F00017
2020-07-26	2020	4537.8	113.628	1.28879	0.81611	0.841786	4.36109	0.708142	0.901687	0.598815	0	1	1	24.2	26.8	21.5	11.5	46.9	742.7	590.5	660	166.641	49.9923	50	PT_F00017
2020-07-27	2020	4638.47	116.095	1.29869	0.82737	0.855753	4.47433	0.72072	0.907509	0.610496	0	1	1	24.3	25.7	22.8	5.1	1.7	757	592.2	665.1	166.641	49.9923	51	PT_F00017
2020-07-28	2020	4747.8	118.895	1.31064	0.838631	0.86972	4.58756	0.733298	0.913331	0.622177	0	1	1	25.2	26.7	23.7	5.7	17.6	772.2	609.8	670.8	166.641	49.9923	52	PT_F00017
2020-07-29	2020	4878.46	122.128	1.32345	0.849891	0.883687	4.7008	0.745876	0.919153	0.633858	0	1	1	26.7	29.2	24.2	7.6	18.6	788.9	628.4	678.4	166.641	49.9923	53	PT_F00017
2020-07-30	2020	5030.46	125.728	1.33638	0.861151	0.897654	4.81404	0.758454	0.924974	0.64554	0	1	1	28.2	30.2	26.1	9.8	3.6	807.1	632	688.2	166.641	49.9923	54	PT_F00017
2020-07-31	2020	5207.13	128.128	1.33259	0.872411	0.911621	4.92727	0.771032	0.930796	0.657221	0	1	1	28.8	31.2	26.3	12.5	4.3	825.9	636.3	700.7	166.641	49.9923	55	PT_F00017
2020-08-01	2020	5428.13	131.227	1.32953	0.883671	0.925588	5.04051	0.78361	0.936618	0.668902	1	1	1	30.2	32.8	27.5	18.6	3.1	846.1	639.4	719.3	166.641	49.9923	56	PT_F00017
2020-08-02	2020	5635.46	133.928	1.32524	0.879328	0.9202	5.01842	0.779413	0.93682	0.667621	0	1	1	29.9	32.6	27.1	16.6	0.5	866	639.9	735.9	166.641	49.9923	57	PT_F00017
2020-08-03	2020	5902.45	136.625	1.31299	0.874984	0.914812	4.99633	0.775215	0.937023	0.66634	0	1	1	29.7	33.1	26.2	24.4	0	885.7	639.9	760.3	166.641	49.9923	58	PT_F00017
2020-08-04	2020	6106.12	138.624	1.30405	0.870641	0.909425	4.97425	0.771018	0.937226	0.665059	0	1	1	28.6	31.1	26.1	15.1	2.7	904.3	642.6	775.4	166.641	49.9923	59	PT_F00017
2020-08-05	2020	6334.45	139.888	1.2858	0.866297	0.904037	4.95216	0.766821	0.937428	0.663778	0	1	1	29.5	32.5	26.5	18.7	0.7	923.8	643.3	794.1	166.641	49.9923	60	PT_F00017
2020-08-06	2020	6545.78	141.389	1.273	0.861953	0.898649	4.93007	0.762624	0.937631	0.662497	0	1	1	29.2	32.2	26.3	16.4	11.5	943	654.8	810.5	166.641	49.9923	61	PT_F00017
2020-08-07	2020	6704.12	141.889	1.25842	0.85761	0.893262	4.90798	0.758426	0.937834	0.661217	0	1	1	28.5	30.9	26.2	10.1	22.8	961.5	677.6	820.6	166.641	49.9923	62	PT_F00017
2020-08-08	2020	6790.45	142.658	1.25511	0.853266	0.887874	4.8859	0.754229	0.938036	0.659936	0	1	1	26.8	27.9	25.8	3.8	34.6	978.3	712.2	824.4	166.641	49.9923	63	PT_F00017
2020-08-09	2020	6948.78	142.791	1.23819	0.848923	0.882486	4.86381	0.750032	0.938239	0.658655	0	1	1	28.1	31.1	25.2	10.1	15.5	996.4	727.7	834.5	166.641	49.9923	64	PT_F00017
2020-08-10	2020	7116.78	142.892	1.22056	0.844579	0.877099	4.84172	0.745835	0.938442	0.657374	0	1	1	27.3	29.9	24.8	10.7	21.1	1013.7	748.8	845.2	166.641	49.9923	65	PT_F00017
2020-08-11	2020	7310.44	143.191	1.20259	0.840236	0.871711	4.81964	0.741637	0.938644	0.656093	0	1	1	29.1	32.1	26.1	14.1	3.6	1032.8	752.4	859.3	166.641	49.9923	66	PT_F00017
2020-08-12	2020	7538.44	143.856	1.18501	0.835892	0.866323	4.79755	0.73744	0.938847	0.654812	0	1	1	28.9	31.8	26.1	17.9	0.1	1051.7	752.5	877.2	166.641	49.9923	67	PT_F00017
2020-08-13	2020	7797.11	144.59	1.16599	0.831548	0.860936	4.77546	0.733243	0.93905	0.653531	0	1	1	30.1	33.1	27.1	22.9	0	1071.8	752.5	900.1	166.641	49.9923	68	PT_F00017
2020-08-14	2020	8026.77	145.356	1.15093	0.827205	0.855548	4.75338	0.729046	0.939252	0.65225	0	1	1	30.3	33.1	27.5	19.1	0	1092.1	752.5	919.2	166.641	49.9923	69	PT_F00017
2020-08-15	2020	8276.77	146.39	1.13693	0.822861	0.85016	4.73129	0.724848	0.939455	0.650969	0	1	1	30.4	34.8	26.1	22.8	0	1112.5	752.5	942	166.641	49.9923	70	PT_F00017
2020-08-16	2020	8524.1	147.023	1.12086	0.818518	0.844773	4.7092	0.720651	0.939657	0.649688	1	1	1	30.6	34.9	26.3	22.6	0.4	1133.1	752.9	964.6	166.641	49.9923	71	PT_F00017
2020-08-17	2020	8780.1	147.923	1.10689	0.821816	0.848864	4.77186	0.723726	0.940668	0.652989	0	1	1	30	34.3	25.7	23	0	1153.1	752.9	987.6	166.641	49.9923	72	PT_F00017
2020-08-18	2020	9048.1	148.289	1.08882	0.825115	0.852956	4.83451	0.726801	0.941679	0.65629	0	1	1	29.4	33.6	25.2	23.9	0	1172.5	752.9	1011.5	166.641	49.9923	73	PT_F00017
2020-08-19	2020	9300.77	148.722	1.07321	0.828413	0.857047	4.89717	0.729875	0.94269	0.659592	0	1	1	29.5	34	25.2	22.4	0	1192	752.9	1033.9	166.641	49.9923	74	PT_F00017
2020-08-20	2020	9516.1	149.223	1.06142	0.831712	0.861139	4.95982	0.73295	0.9437	0.662893	0	1	1	29	32.6	25.4	17.1	0.5	1211	753.4	1051	166.641	49.9923	75	PT_F00017
2020-08-21	2020	9699.1	149.722	1.05226	0.835011	0.86523	5.02248	0.736025	0.944711	0.666194	0	1	1	27.6	30.8	24.4	12.9	0	1228.6	753.4	1063.9	166.641	49.9923	76	PT_F00017
2020-08-22	2020	9940.1	150.256	1.03981	0.838309	0.869321	5.08513	0.739099	0.945722	0.669495	0	1	1	27.7	31.4	24.1	20.1	0.1	1246.3	753.5	1084	166.641	49.9923	77	PT_F00017
2020-08-23	2020	10185.8	150.622	1.02644	0.841608	0.873413	5.14779	0.742174	0.946733	0.672796	0	1	1	28.2	31.9	24.6	21.4	0	1264.5	753.5	1105.4	166.641	49.9923	78	PT_F00017
2020-08-24	2020	10420.1	151.023	1.01453	0.844906	0.877504	5.21044	0.745249	0.947743	0.676097	0	1	1	29.5	33.5	25.6	21.5	0	1284	753.5	1126.9	166.641	49.9923	79	PT_F00017
2020-08-25	2020	10666.1	151.99	1.00614	0.848205	0.881596	5.2731	0.748324	0.948754	0.679398	0	1	1	29.6	33.3	26.1	19.7	3.1	1303.6	756.6	1146.6	166.641	49.9923	80	PT_F00017
2020-08-26	2020	10838.8	151.89	0.995357	0.851503	0.885687	5.33575	0.751398	0.949765	0.682699	0	1	1	26.2	28.6	23.9	10.6	14.1	1319.8	770.7	1157.2	166.641	49.9923	81	PT_F00017
2020-08-27	2020	11019.1	151.79	0.984416	0.854802	0.889779	5.39841	0.754473	0.950776	0.686	0	1	1	26.2	28.2	24.3	11.7	1.5	1336	772.2	1168.9	166.641	49.9923	82	PT_F00017
2020-08-28	2020	11114.8	151.79	0.979069	0.8581	0.89387	5.46106	0.757548	0.951786	0.689301	0	1	1	24.9	26.7	23.1	4.6	5.1	1350.9	777.3	1173.5	166.641	49.9923	83	PT_F00017
2020-08-29	2020	11244.8	151.79	0.971924	0.861399	0.897962	5.52372	0.760622	0.952797	0.692602	0	1	1	26	27.7	24.4	7.6	8.5	1366.9	785.8	1181.1	166.641	49.9923	84	PT_F00017
2020-08-30	2020	11446.4	151.657	0.960255	0.864698	0.902053	5.58637	0.763697	0.953808	0.695903	0	1	1	28	31	25.1	16.1	0.3	1384.9	786.1	1197.2	166.641	49.9923	85	PT_F00017
2020-08-31	2020	11665.1	151.557	0.94825	0.867996	0.906145	5.64903	0.766772	0.954818	0.699204	1	1	1	28.1	32.2	24.1	19.4	0.2	1403	786.3	1216.6	166.641	49.9923	86	PT_F00017
2020-09-01	2020	11851.1	151.457	0.938228	0.875067	0.914916	5.66425	0.776511	0.954731	0.699885	0	1	1	27.4	30.9	24	15.3	1.6	1420.4	787.9	1231.9	166.641	49.9923	87	PT_F00017
2020-09-02	2020	12056.8	151.324	0.927295	0.882139	0.923687	5.67947	0.78625	0.954643	0.700566	0	1	1	24.3	29.2	19.7	17.8	2.6	1434.7	790.5	1249.7	166.641	49.9923	88	PT_F00017
2020-09-03	2020	12302.4	151.224	0.914981	0.88921	0.932458	5.6947	0.79599	0.954556	0.701247	0	1	1	22.9	28.3	17.8	24.1	0	1447.6	790.5	1273.8	166.641	49.9923	89	PT_F00017
2020-09-04	2020	12526.1	151.124	0.904056	0.896281	0.941229	5.70992	0.805729	0.954468	0.701928	0	1	1	25.5	30.7	20.5	22.2	0	1463.1	790.5	1296	166.641	49.9923	90	PT_F00017
2020-09-05	2020	12749.7	151.024	0.893441	0.903353	0.95	5.72515	0.815468	0.954381	0.702609	1	1	1	24.1	30.7	17.9	22.9	0	1477.2	790.5	1318.9	166.641	49.9923	91	PT_F00017
2020-09-06	2020	12964.4	150.89	0.883314	0.889141	0.932372	5.54674	0.801447	0.945594	0.689505	0	1	1	25.6	30.1	21.3	22.5	0	1492.8	790.5	1341.4	166.641	49.9923	92	PT_F00017
2020-09-07	2020	13173.1	150.79	0.873894	0.87493	0.914745	5.36833	0.787426	0.936807	0.676401	0	1	1	25.3	30.6	20.4	22.6	0	1508.1	790.5	1364	166.641	49.9923	93	PT_F00017
2020-09-08	2020	13368.4	150.69	0.865253	0.860718	0.897117	5.18992	0.773406	0.92802	0.663298	0	1	1	25.9	32	20.2	21.8	0.2	1524	790.7	1385.8	166.641	49.9923	94	PT_F00017
2020-09-09	2020	13543.1	150.557	0.857445	0.846507	0.87949	5.01151	0.759385	0.919233	0.650194	0	1	1	25.4	31.3	19.9	19.1	0.6	1539.4	791.3	1404.9	166.641	49.9923	95	PT_F00017
2020-09-10	2020	13621.4	150.557	0.854336	0.832295	0.861862	4.8331	0.745364	0.910446	0.63709	0	1	1	23.5	26.8	20.5	5.8	17.8	1552.9	809.1	1410.7	166.641	49.9923	96	PT_F00017
2020-09-11	2020	13774.1	152.161	0.857424	0.818084	0.844234	4.6547	0.731343	0.901659	0.623987	0	1	1	23.2	26.8	19.9	16.7	0.9	1566.1	810	1427.4	166.641	49.9923	97	PT_F00017
2020-09-12	2020	13926.7	154.231	0.863117	0.803872	0.826607	4.47629	0.717322	0.892872	0.610883	0	1	1	22.6	26.4	19	17.5	1.4	1578.7	811.4	1444.9	166.641	49.9923	98	PT_F00017
2020-09-13	2020	14068.4	157.598	0.876348	0.789661	0.808979	4.29788	0.703302	0.884085	0.597779	0	1	1	22.3	26.4	18.4	16.4	1.1	1591	812.5	1461.3	166.641	49.9923	99	PT_F00017
2020-09-14	2020	14193.1	160.194	0.885834	0.775449	0.791352	4.11947	0.689281	0.875298	0.584675	0	1	1	23.4	26.6	20.4	14.1	2.5	1604.4	815	1475.4	166.641	49.9923	100	PT_F00017
2020-09-15	2020	14244.7	161.459	0.89076	0.761238	0.773724	3.94106	0.67526	0.866511	0.571572	0	1	1	21.1	23.3	19.1	4.3	5.4	1615.5	820.4	1479.7	166.641	49.9923	101	PT_F00017
2020-09-16	2020	14353.4	163.157	0.895806	0.747026	0.756096	3.76265	0.661239	0.857724	0.558468	0	1	1	24.3	27.6	21.2	12.9	13.4	1629.8	833.8	1492.6	166.641	49.9923	102	PT_F00017
2020-09-17	2020	14393.7	164.122	0.899513	0.732815	0.738469	3.58424	0.647218	0.848937	0.545364	0	1	1	20.6	23.5	17.9	3	4.5	1640.4	838.3	1495.6	166.641	49.9923	103	PT_F00017
2020-09-18	2020	14439	165.488	0.905188	0.718603	0.720841	3.40584	0.633197	0.84015	0.532261	0	1	1	20.7	25.5	16.2	19.8	0	1651.1	838.3	1515.4	166.641	49.9923	104	PT_F00017
2020-09-19	2020	14439	165.488	0.905188	0.704392	0.703214	3.22743	0.619177	0.831363	0.519157	0	1	1	20.7	26.3	15.6	19.2	0	1661.8	838.3	1534.6	166.641	49.9923	105	PT_F00017
2020-09-20	2020	14439	165.488	0.905188	0.69018	0.685586	3.04902	0.605156	0.822576	0.506053	1	1	1	22.3	27.1	18	20.4	0	1674.1	838.3	1555	166.641	49.9923	106	PT_F00017
2023-06-28	2023	69	2	0.317012	0.243717	0.218244	1.54264	0.293502	0.349131	0.18038	0	1	1	30.8	33.4	28.1	22.4	0.2	0	0	0	113.272	33.9815	0	PT_F00018
2023-06-29	2023	70	2	0.314152	0.247518	0.224726	1.55638	0.295744	0.354388	0.184055	0	1	1	28.2	31.3	25	12.2	30.3	18.2	30.3	12.2	113.272	33.9815	1	PT_F00018
2023-06-30	2023	72	2	0.308625	0.251319	0.231209	1.57012	0.297987	0.359645	0.187729	0	1	1	25.6	29.3	21.8	13.8	1.9	33.8	32.2	26	113.272	33.9815	2	PT_F00018
2023-07-01	2023	75	2.1	0.315829	0.25512	0.237691	1.58386	0.300229	0.364903	0.191403	0	1	1	27.3	30.7	23.7	15.7	6.9	51.1	39.1	41.7	113.272	33.9815	3	PT_F00018
2023-07-02	2023	78	2.1	0.308121	0.258921	0.244174	1.5976	0.302472	0.37016	0.195077	0	1	1	27.2	28.7	25.6	7.3	31.6	68.3	70.7	49	113.272	33.9815	4	PT_F00018
2023-07-03	2023	88	2.4	0.326369	0.262722	0.250656	1.61134	0.304715	0.375417	0.198752	0	1	1	29.2	31.8	26.6	11.1	8	87.5	78.7	60.1	113.272	33.9815	5	PT_F00018
2023-07-04	2023	93	2.6	0.341468	0.266524	0.257138	1.62508	0.306957	0.380675	0.202426	0	1	1	28	32.4	23.4	14	3.5	105.5	82.2	74.1	113.272	33.9815	6	PT_F00018
2023-07-05	2023	100	2.8	0.351301	0.270325	0.263621	1.63882	0.3092	0.385932	0.2061	0	1	1	28.5	32.3	24.5	27.3	0	124	82.2	101.4	113.272	33.9815	7	PT_F00018
2023-07-06	2023	113	3	0.3485	0.274126	0.270103	1.65255	0.311442	0.39119	0.209775	0	1	1	28.6	31.1	26	11.4	79.8	142.6	162	112.8	113.272	33.9815	8	PT_F00018
2023-07-07	2023	122	3.1	0.343144	0.277927	0.276586	1.66629	0.313685	0.396447	0.213449	0	1	1	27.6	28.9	26.3	4.5	44.1	160.2	206.1	117.3	113.272	33.9815	9	PT_F00018
2023-07-08	2023	135	3.6	0.373864	0.281728	0.283068	1.68003	0.315927	0.401704	0.217123	0	1	1	29.4	32.4	26.3	15.9	0.7	179.6	206.8	133.2	113.272	33.9815	10	PT_F00018
2023-07-09	2023	149	4	0.390368	0.285529	0.28955	1.69377	0.31817	0.406962	0.220797	0	1	1	29.3	33.2	25.2	21.1	0.7	198.9	207.5	154.3	113.272	33.9815	11	PT_F00018
2023-07-10	2023	185	4.7	0.400222	0.28933	0.296033	1.70751	0.320413	0.412219	0.224472	0	1	1	29.2	31.8	26.5	20.7	0.1	218.1	207.6	175	113.272	33.9815	12	PT_F00018
2023-07-11	2023	223	5.7	0.431483	0.293131	0.302515	1.72125	0.322655	0.417476	0.228146	0	1	1	30.9	34.7	26.9	19.7	3.2	239	210.8	194.7	113.272	33.9815	13	PT_F00018
2023-07-12	2023	261	6.7	0.459317	0.296933	0.308997	1.73499	0.324898	0.422734	0.23182	0	1	1	31.8	34.6	28.9	17	0.3	260.8	211.1	211.7	113.272	33.9815	14	PT_F00018
2023-07-13	2023	288	7.2	0.463913	0.300734	0.31548	1.74873	0.32714	0.427991	0.235495	0	1	1	29.9	31.5	28.3	7.3	1.3	280.7	212.4	219	113.272	33.9815	15	PT_F00018
2023-07-14	2023	318	8	0.484264	0.304535	0.321962	1.76247	0.329383	0.433248	0.239169	0	1	1	28	29.7	26.2	7.3	9.7	298.7	222.1	226.3	113.272	33.9815	16	PT_F00018
2023-07-15	2023	351	8.8	0.500565	0.308336	0.328445	1.7762	0.331626	0.438506	0.242843	0	1	1	27.1	29.7	24.5	7.4	3.6	315.8	225.7	233.7	113.272	33.9815	17	PT_F00018
2023-07-16	2023	376	9.4	0.512013	0.312137	0.334927	1.78994	0.333868	0.443763	0.246518	0	1	1	25.2	27.1	23.2	4.3	36.4	331	262.1	238	113.272	33.9815	18	PT_F00018
2023-07-17	2023	420	10.5	0.533413	0.315938	0.341409	1.80368	0.336111	0.44902	0.250192	0	1	1	26	28.1	23.9	9.4	5.9	347	268	247.4	113.272	33.9815	19	PT_F00018
2023-07-18	2023	490	12.2664	0.565475	0.319739	0.347892	1.81742	0.338353	0.454278	0.253866	0	1	1	27.2	30.3	24	17.2	2.1	364.2	270.1	264.6	113.272	33.9815	20	PT_F00018
2023-07-19	2023	559	14	0.593991	0.32354	0.354374	1.83116	0.340596	0.459535	0.25754	0	1	1	26.7	30	23.4	14.2	8.8	380.9	278.9	278.8	113.272	33.9815	21	PT_F00018
2023-07-20	2023	616	15.4	0.614619	0.327342	0.360857	1.8449	0.342838	0.464792	0.261215	0	1	1	24.3	26.2	22.4	8.9	5.7	395.2	284.6	287.7	113.272	33.9815	22	PT_F00018
2023-07-21	2023	699.664	17.2991	0.63718	0.331143	0.367339	1.85864	0.345081	0.47005	0.264889	0	1	1	28.1	30.8	25.4	15.5	7.6	413.3	292.2	303.2	113.272	33.9815	23	PT_F00018
2023-07-22	2023	762.664	19.0327	0.663974	0.334944	0.373821	1.87238	0.347324	0.475307	0.268563	0	1	1	26.9	28.9	24.8	8.5	9.3	430.2	301.5	311.7	113.272	33.9815	24	PT_F00018
2023-07-23	2023	879.327	20.9654	0.668664	0.338745	0.380304	1.88612	0.349566	0.480564	0.272238	0	1	1	28.8	32.1	25.4	21.7	0.8	449	302.3	333.4	113.272	33.9815	25	PT_F00018
2023-07-24	2023	1001.33	23.0981	0.678785	0.342546	0.386786	1.89986	0.351809	0.485822	0.275912	0	1	1	29.3	33.2	25.4	21	1.1	468.3	303.4	354.4	113.272	33.9815	26	PT_F00018
2023-07-25	2023	1124.65	25.4972	0.69641	0.346347	0.393268	1.91359	0.354051	0.491079	0.279586	0	1	1	29.6	32.6	26.5	19.1	1.1	487.9	304.5	373.5	113.272	33.9815	27	PT_F00018
2023-07-26	2023	1223.32	28.0299	0.72608	0.350148	0.399751	1.92733	0.356294	0.496336	0.283261	0	1	1	27.8	30	25.5	11.5	2	505.7	306.5	385	113.272	33.9815	28	PT_F00018
2023-07-27	2023	1352.98	30.5954	0.74379	0.353949	0.406233	1.94107	0.358537	0.501594	0.286935	0	1	1	27.9	30.7	25.1	16.7	13	523.6	319.5	401.7	113.272	33.9815	29	PT_F00018
2023-07-28	2023	1439.59	33.1954	0.776024	0.357751	0.412716	1.95481	0.360779	0.506851	0.290609	0	1	1	27.6	29.6	25.5	8.3	4.5	541.2	324	410	113.272	33.9815	30	PT_F00018
2023-07-29	2023	1520.92	35.7608	0.807532	0.361552	0.419198	1.96855	0.363022	0.512109	0.294283	0	1	1	27.1	27.7	26.4	6.5	9.3	558.3	333.3	416.5	113.272	33.9815	31	PT_F00018
2023-07-30	2023	1662.24	38.1935	0.81551	0.365353	0.42568	1.98229	0.365264	0.517366	0.297958	0	1	1	28.4	30.6	26.1	15.9	7.4	576.7	340.7	432.4	113.272	33.9815	32	PT_F00018
2023-07-31	2023	1836.57	40.6262	0.814626	0.369154	0.432163	1.99603	0.367507	0.522623	0.301632	0	1	1	28.7	32.4	24.9	21.8	0.8	595.4	341.5	454.2	113.272	33.9815	33	PT_F00018
2023-08-01	2023	1991.79	43.3589	0.826065	0.372955	0.438645	2.00977	0.369749	0.527881	0.305306	0	1	1	28	30.6	25.3	18.7	3	613.4	344.5	472.9	113.272	33.9815	34	PT_F00018
2023-08-02	2023	2144.09	46.058	0.837672	0.376756	0.445127	2.02351	0.371992	0.533138	0.308981	0	1	1	28.9	32.1	25.6	22.1	0.3	632.3	344.8	495	113.272	33.9815	35	PT_F00018
2023-08-03	2023	2300.39	48.6907	0.847152	0.380557	0.45161	2.03724	0.374235	0.538395	0.312655	0	1	1	28.8	32.4	25.2	23.3	0	651.1	344.8	518.3	113.272	33.9815	36	PT_F00018
2023-08-04	2023	2438.02	51.3234	0.860855	0.384358	0.458092	2.05098	0.376477	0.543653	0.316329	0	1	1	28.7	32.4	24.9	19.6	0	669.8	344.8	537.9	113.272	33.9815	37	PT_F00018
2023-08-05	2023	2586.32	53.8225	0.869793	0.38816	0.464575	2.06472	0.37872	0.54891	0.320004	0	1	1	29.5	33.3	25.7	21.9	0	689.3	344.8	559.8	113.272	33.9815	38	PT_F00018
2023-08-06	2023	2720.29	56.3889	0.882736	0.391961	0.471057	2.07846	0.380962	0.554167	0.323678	0	1	1	29.5	33.2	25.8	19.3	5	708.8	349.8	579.1	113.272	33.9815	39	PT_F00018
2023-08-07	2023	2846.93	63.8228	0.97092	0.395762	0.477539	2.0922	0.383205	0.559425	0.327352	0	1	1	26.6	30.1	23.1	17.6	1.8	725.4	351.6	596.7	113.272	33.9815	40	PT_F00018
2023-08-08	2023	3024.91	72.8912	1.06736	0.399563	0.484022	2.10594	0.385447	0.564682	0.331026	0	1	1	26.9	30.5	23.4	17.9	0.1	742.3	351.7	614.6	113.272	33.9815	41	PT_F00018
2023-08-09	2023	3210.56	78.0568	1.10096	0.403364	0.490504	2.11968	0.38769	0.569939	0.334701	0	1	1	27.5	31.5	23.6	18.8	1.3	759.8	353	633.4	113.272	33.9815	42	PT_F00018
2023-08-10	2023	3414.54	81.8889	1.11103	0.407165	0.496987	2.13342	0.389933	0.575197	0.338375	0	1	1	27.7	32.1	23.4	21.2	0	777.5	353	654.6	113.272	33.9815	43	PT_F00018
2023-08-11	2023	3619.19	85.1566	1.11378	0.410966	0.503469	2.14716	0.392175	0.580454	0.342049	0	1	1	28.7	32.2	25.3	20.8	0.1	796.2	353.1	675.4	113.272	33.9815	44	PT_F00018
2023-08-12	2023	3839.84	87.4896	1.10241	0.414767	0.509951	2.16089	0.394418	0.585711	0.345724	0	1	1	30.1	34.5	25.7	24.6	0	816.3	353.1	700	113.272	33.9815	45	PT_F00018
2023-08-13	2023	4046.83	91.758	1.11862	0.418569	0.516434	2.17463	0.39666	0.590969	0.349398	0	1	1	30.1	34.3	26	21.6	4.3	836.4	357.4	721.6	113.272	33.9815	46	PT_F00018
2023-08-14	2023	4244.81	94.4548	1.11731	0.42237	0.522916	2.18837	0.398903	0.596226	0.353072	0	1	1	28.7	32.1	25.3	18.1	2.1	855.1	359.5	739.7	113.272	33.9815	47	PT_F00018
2023-08-15	2023	4450.47	97.0217	1.11398	0.426171	0.529398	2.20211	0.401146	0.601483	0.356747	0	1	1	28.1	31.9	24.4	18.6	0.9	873.2	360.4	758.3	113.272	33.9815	48	PT_F00018
2023-08-16	2023	4638.45	99.0885	1.10844	0.429972	0.535881	2.21585	0.403388	0.606741	0.360421	0	1	1	27.1	30.9	23.4	15.4	8.2	890.3	368.6	773.7	113.272	33.9815	49	PT_F00018
2023-08-17	2023	4872.78	102.122	1.10745	0.433773	0.542363	2.22959	0.405631	0.611998	0.364095	0	1	1	27.3	31.7	22.9	21.5	1	907.6	369.6	795.2	113.272	33.9815	50	PT_F00018
2023-08-18	2023	5114.1	105.022	1.10474	0.437574	0.548846	2.24333	0.407873	0.617256	0.367769	0	1	1	27.2	31	23.5	21.9	0.2	924.8	369.8	817.1	113.272	33.9815	51	PT_F00018
2023-08-19	2023	5346.75	107.488	1.09944	0.441375	0.555328	2.25707	0.410116	0.622513	0.371444	0	1	1	28.3	31.8	24.8	20.9	0.2	943.1	370	838	113.272	33.9815	52	PT_F00018
2023-08-20	2023	5576.41	109.555	1.09129	0.445176	0.56181	2.27081	0.412358	0.62777	0.375118	0	1	1	28.7	31.8	25.7	20.3	3.3	961.8	373.3	858.3	113.272	33.9815	53	PT_F00018
2023-08-21	2023	5785.4	111.055	1.08088	0.448978	0.568293	2.28455	0.414601	0.633028	0.378792	0	1	1	28.6	32.2	25.1	17.5	17.8	980.4	391.1	875.8	113.272	33.9815	54	PT_F00018
2023-08-22	2023	5901.07	110.955	1.06652	0.452779	0.574775	2.29828	0.416844	0.638285	0.382467	0	1	1	24.7	27.1	22.4	6.5	5.4	995.1	396.5	882.3	113.272	33.9815	55	PT_F00018
2023-08-23	2023	6165.73	113.655	1.06269	0.45658	0.581258	2.31202	0.419086	0.643542	0.386141	0	1	1	25.6	30.6	20.8	23.5	0.1	1010.7	396.6	905.8	113.272	33.9815	56	PT_F00018
2023-08-24	2023	6414.38	115.854	1.0566	0.460381	0.58774	2.32576	0.421329	0.6488	0.389815	0	1	1	26.3	30.5	22.2	21.3	0	1027	396.6	927.1	113.272	33.9815	57	PT_F00018
2023-08-25	2023	6661.71	117.921	1.05011	0.464182	0.594222	2.3395	0.423571	0.654057	0.393489	0	1	1	26.6	30.5	22.8	21.1	0.3	1043.6	396.9	948.2	113.272	33.9815	58	PT_F00018
2023-08-26	2023	6880.37	119.087	1.03912	0.467983	0.600705	2.35324	0.425814	0.659314	0.397164	0	1	1	27.1	29.2	25	17.2	0.6	1060.7	397.5	965.4	113.272	33.9815	59	PT_F00018
2023-08-27	2023	6985.7	119.12	1.02952	0.471784	0.607187	2.36698	0.428057	0.664572	0.400838	0	1	1	26.1	28	24.3	5.5	26.5	1076.8	424	970.9	113.272	33.9815	60	PT_F00018
2023-08-28	2023	7041.03	119.12	1.02441	0.475585	0.613669	2.38072	0.430299	0.669829	0.404512	0	1	1	22.7	24.4	21.1	2.1	23.9	1089.5	447.9	973	113.272	33.9815	61	PT_F00018
2023-08-29	2023	7208.7	119.087	1.00906	0.479387	0.620152	2.39446	0.432542	0.675086	0.408187	0	1	1	24.3	27.2	21.6	11.3	1.2	1103.8	449.1	984.3	113.272	33.9815	62	PT_F00018
2023-08-30	2023	7334.69	119.122	0.998404	0.483188	0.626634	2.4082	0.434784	0.680344	0.411861	0	1	1	22.1	24.9	19.4	7.6	1.2	1115.9	450.3	991.9	113.272	33.9815	63	PT_F00018
2023-08-31	2023	7559.02	120.621	0.991953	0.486989	0.633117	2.42193	0.437027	0.685601	0.415535	1	1	1	22	27.5	16.8	18.3	0	1127.9	450.3	1010.2	113.272	33.9815	64	PT_F00018
2023-09-01	2023	7826.34	122.718	0.987316	0.50557	0.664805	2.55613	0.456209	0.697619	0.431999	0	1	1	23.9	28.4	19.6	24.2	0	1141.8	450.3	1034.4	113.272	33.9815	65	PT_F00018
2023-09-02	2023	8073.67	124.35	0.981013	0.524152	0.696493	2.69033	0.475392	0.709637	0.448464	0	1	1	24.6	28.7	20.7	21.9	0	1156.4	450.3	1056.3	113.272	33.9815	66	PT_F00018
2023-09-03	2023	8268.33	125.117	0.972368	0.542733	0.728182	2.82453	0.494574	0.721655	0.464928	0	1	1	25.7	28.8	22.7	15.6	0.1	1172.1	450.4	1071.9	113.272	33.9815	67	PT_F00018
2023-09-04	2023	8371.66	125.386	0.966888	0.561314	0.75987	2.95873	0.513757	0.733673	0.481392	0	1	1	25.2	26.6	23.8	6	4.6	1187.3	455	1077.9	113.272	33.9815	68	PT_F00018
2023-09-05	2023	8537.66	125.555	0.956313	0.579896	0.791558	3.09293	0.532939	0.745691	0.497856	0	1	1	25.7	28.5	23	12.7	1.8	1203	456.8	1090.6	113.272	33.9815	69	PT_F00018
2023-09-06	2023	8753.98	128.61	0.964148	0.598477	0.823247	3.22712	0.552122	0.757709	0.514321	0	1	1	24.6	28.9	20.5	16.3	1	1217.6	457.8	1106.9	113.272	33.9815	70	PT_F00018
2023-09-07	2023	8999.97	128.51	0.946725	0.617058	0.854935	3.36132	0.571304	0.769727	0.530785	0	1	1	24.6	29.9	19.6	20.6	0	1232.2	457.8	1127.5	113.272	33.9815	71	PT_F00018
2023-09-08	2023	9239.63	128.41	0.930455	0.63564	0.886623	3.49552	0.590486	0.781745	0.547249	0	1	1	25.4	29.6	21.4	20.6	0	1247.6	457.8	1148.1	113.272	33.9815	72	PT_F00018
2023-09-09	2023	9474.62	128.31	0.915137	0.654221	0.918312	3.62972	0.609669	0.793763	0.563713	0	1	1	24.8	29.5	20.4	20.8	0	1262.4	457.8	1168.9	113.272	33.9815	73	PT_F00018
2023-09-10	2023	9706.61	128.21	0.900594	0.672802	0.95	3.76392	0.628851	0.805781	0.580177	1	1	1	25.1	28.9	21.5	21.1	0	1277.5	457.8	1190	113.272	33.9815	74	PT_F00018
2023-09-11	2023	9882.94	128.143	0.889973	0.670167	0.945505	3.71901	0.626192	0.802604	0.574271	0	1	1	25.9	29.4	22.7	14.6	0.3	1293.4	458.1	1204.6	113.272	33.9815	75	PT_F00018
2023-09-12	2023	9962.27	128.143	0.885502	0.667531	0.941011	3.67409	0.623533	0.799428	0.568364	0	1	1	24	26.1	22.1	4.5	31.9	1307.4	490	1209.1	113.272	33.9815	76	PT_F00018
2023-09-13	2023	10024.9	128.143	0.882011	0.664896	0.936516	3.62918	0.620874	0.796252	0.562457	0	1	1	22.6	24	21.2	3.3	9.2	1320	499.2	1212.4	113.272	33.9815	77	PT_F00018
2023-09-14	2023	10115.6	128.143	0.877022	0.66226	0.932022	3.58427	0.618215	0.793075	0.55655	0	1	1	23	25	21.2	6	1.7	1333	500.9	1218.4	113.272	33.9815	78	PT_F00018
2023-09-15	2023	10203.6	128.143	0.87225	0.659625	0.927527	3.53936	0.615556	0.789899	0.550643	0	1	1	23.8	26.1	21.7	5.9	9	1346.8	509.9	1224.3	113.272	33.9815	79	PT_F00018
2023-09-16	2023	10324.2	128.143	0.865814	0.656989	0.923033	3.49445	0.612897	0.786723	0.544736	0	1	1	23	26.1	20.2	10	3.7	1359.8	513.6	1234.3	113.272	33.9815	80	PT_F00018
2023-09-17	2023	10488.9	128.143	0.857226	0.654354	0.918538	3.44954	0.610238	0.783546	0.53883	0	1	1	24.9	28.6	21.4	16.8	0.3	1374.7	513.9	1251.1	113.272	33.9815	81	PT_F00018
2023-09-18	2023	10641.9	128.143	0.849442	0.651718	0.914044	3.40463	0.607579	0.78037	0.532923	0	1	1	27.2	30.6	24.1	16.6	0.3	1391.9	514.2	1267.7	113.272	33.9815	82	PT_F00018
2023-09-19	2023	10771.9	128.143	0.842969	0.649083	0.909549	3.35972	0.60492	0.777193	0.527016	0	1	1	28.2	31.8	24.9	14.1	27.7	1410.1	541.9	1281.8	113.272	33.9815	83	PT_F00018
2023-09-20	2023	10832.6	128.143	0.839992	0.646447	0.905055	3.31481	0.60226	0.774017	0.521109	0	1	1	22.4	24.9	20.1	4.4	5.2	1422.5	547.1	1286.2	113.272	33.9815	84	PT_F00018
2023-09-21	2023	10877.9	128.143	0.837785	0.643812	0.90056	3.26989	0.599601	0.770841	0.515202	0	1	1	20.2	21.9	18.6	3.1	1.5	1432.7	548.6	1289.3	113.272	33.9815	85	PT_F00018
2023-09-22	2023	10978.9	128.143	0.832922	0.641176	0.896066	3.22498	0.596942	0.767664	0.509296	0	1	1	21.4	24.5	18.6	10.4	1.7	1444.1	550.3	1299.7	113.272	33.9815	86	PT_F00018
2023-09-23	2023	11026.9	128.143	0.830636	0.638541	0.891571	3.18007	0.594283	0.764488	0.503389	0	1	1	20.6	23	18.5	3.5	3.5	1454.7	553.8	1303.2	113.272	33.9815	87	PT_F00018
2023-09-24	2023	11072.9	128.614	0.831536	0.635905	0.887077	3.13516	0.591624	0.761312	0.497482	0	1	1	21.7	23.9	19.7	3.4	1.9	1466.4	555.7	1306.6	113.272	33.9815	88	PT_F00018
2023-09-25	2023	11170.9	129.489	0.832613	0.63327	0.882582	3.09025	0.588965	0.758135	0.491575	0	1	1	22.4	25.3	19.8	10.9	0.5	1478.8	556.2	1317.5	113.272	33.9815	89	PT_F00018
2023-09-26	2023	11272.6	131.558	0.841126	0.630634	0.878087	3.04534	0.586306	0.754959	0.485668	0	1	1	24.2	27	21.7	11.9	0.1	1493	556.3	1329.4	113.272	33.9815	90	PT_F00018
2023-09-27	2023	11369.9	134.119	0.852823	0.627999	0.873593	3.00043	0.583647	0.751783	0.479761	0	1	1	24	27.7	20.7	11.7	0.1	1507	556.4	1341.1	113.272	33.9815	91	PT_F00018
2023-09-28	2023	11448.6	136.214	0.862363	0.625363	0.869098	2.95552	0.580988	0.748606	0.473855	0	1	1	23.6	27.2	20.4	13.5	0	1520.6	556.4	1354.6	113.272	33.9815	92	PT_F00018
2023-09-29	2023	11526	137.581	0.867338	0.622728	0.864604	2.9106	0.578329	0.74543	0.467948	0	1	1	23	26.8	19.5	9.1	8.3	1533.6	564.7	1363.7	113.272	33.9815	93	PT_F00018
2023-09-30	2023	11604.6	138.778	0.871124	0.620092	0.860109	2.86569	0.57567	0.742253	0.462041	0	1	1	21.2	25.1	17.7	9.9	0.2	1544.8	564.9	1373.6	113.272	33.9815	94	PT_F00018
2023-10-01	2023	11666.7	140.044	0.876121	0.617457	0.855615	2.82078	0.573011	0.739077	0.456134	0	1	1	20.1	24.3	16.4	18.9	0	1554.9	564.9	1392.5	113.272	33.9815	95	PT_F00018
2023-10-02	2023	11717	141.043	0.879982	0.614821	0.85112	2.77587	0.570351	0.735901	0.450227	0	1	1	20.5	22.8	18.4	5.7	3.4	1565.4	568.3	1398.2	113.272	33.9815	96	PT_F00018
2023-10-03	2023	11717	141.043	0.879982	0.612186	0.846626	2.73096	0.567692	0.732724	0.444321	0	1	1	18.8	22.3	15.7	7.8	0.1	1574.2	568.4	1406	113.272	33.9815	97	PT_F00018
2023-10-04	2023	11717	141.043	0.879982	0.60955	0.842131	2.68605	0.565033	0.729548	0.438414	0	1	1	21.9	24.7	19.3	16.3	0	1586.1	568.4	1422.3	113.272	33.9815	98	PT_F00018
2024-06-18	2024	69	1.6	0.25361	0.390124	0.444144	1.74847	0.344074	0.555919	0.272033	0	1	1	28.1	33.6	22.4	25.5	0.3	0	0	0	233.329	77.3321	0	PT_F00019
2024-06-19	2024	69	1.7	0.26946	0.390124	0.444144	1.74847	0.344074	0.555919	0.272033	0	1	1	24.9	26.7	23.1	6.2	10.5	14.9	10.5	6.2	233.329	77.3321	1	PT_F00019
2024-06-20	2024	70	2	0.314152	0.390124	0.444144	1.74847	0.344074	0.555919	0.272033	0	1	1	27.5	32	22.8	14.3	0.3	32.4	10.8	20.5	233.329	77.3321	2	PT_F00019
2024-06-21	2024	73	2	0.305955	0.390124	0.444144	1.74847	0.344074	0.555919	0.272033	0	1	1	28.5	30.9	26.1	10.5	32.8	50.9	43.6	31	233.329	77.3321	3	PT_F00019
2024-06-22	2024	77	2.1	0.310636	0.390124	0.444144	1.74847	0.344074	0.555919	0.272033	0	1	1	26.3	28.4	24.1	6.6	4.5	67.2	48.1	37.6	233.329	77.3321	4	PT_F00019
2024-06-23	2024	80	2.2	0.317685	0.390124	0.444144	1.74847	0.344074	0.555919	0.272033	0	1	1	27.4	32.5	22	22.9	0.5	84.6	48.6	60.5	233.329	77.3321	5	PT_F00019
2024-06-24	2024	91	2.4	0.319548	0.390124	0.444144	1.74847	0.344074	0.555919	0.272033	0	1	1	26.3	30.4	22.1	14.2	13.1	100.9	61.7	74.7	233.329	77.3321	6	PT_F00019
2024-06-25	2024	102	2.7	0.334554	0.390124	0.444144	1.74847	0.344074	0.555919	0.272033	0	1	1	24.1	27.7	20.3	16.7	0.3	115	62	91.4	233.329	77.3321	7	PT_F00019
2024-06-26	2024	117	3.1	0.352311	0.390124	0.444144	1.74847	0.344074	0.555919	0.272033	0	1	1	25	27.6	22.3	17.2	1.9	130	63.9	108.6	233.329	77.3321	8	PT_F00019
2024-06-27	2024	134	3.5	0.365185	0.390124	0.444144	1.74847	0.344074	0.555919	0.272033	0	1	1	25.2	27.9	22.3	14	1.6	145.2	65.5	122.6	233.329	77.3321	9	PT_F00019
2024-06-28	2024	154	4	0.382334	0.390124	0.444144	1.74847	0.344074	0.555919	0.272033	0	1	1	26.3	29.1	23.3	13	91.8	161.5	157.3	135.6	233.329	77.3321	10	PT_F00019
2024-06-29	2024	170	4.3	0.386195	0.390124	0.444144	1.74847	0.344074	0.555919	0.272033	0	1	1	25.2	26.4	23.9	5.9	31	176.7	188.3	141.5	233.329	77.3321	11	PT_F00019
2024-06-30	2024	208	5.2	0.411287	0.390124	0.444144	1.74847	0.344074	0.555919	0.272033	0	1	1	27.5	31.1	23.7	17.7	0.1	194.2	188.4	159.2	233.329	77.3321	12	PT_F00019
2024-07-01	2024	245	6.2	0.442322	0.390124	0.444144	1.74847	0.344074	0.555919	0.272033	0	1	1	28.6	31	26.1	14.2	16.4	212.8	204.8	173.4	233.329	77.3321	13	PT_F00019
2024-07-02	2024	282	7.1	0.463578	0.390124	0.444144	1.74847	0.344074	0.555919	0.272033	0	1	1	26.3	29.9	22.5	11.1	0.8	229.1	205.6	184.5	233.329	77.3321	14	PT_F00019
2024-07-03	2024	343	8.6	0.496346	0.390124	0.444144	1.74847	0.344074	0.555919	0.272033	0	1	1	28.7	31.2	26.1	21.6	0.2	247.8	205.8	206.1	233.329	77.3321	15	PT_F00019
2024-07-04	2024	414	10.5	0.53827	0.390124	0.444144	1.74847	0.344074	0.555919	0.272033	0	1	1	29.8	34.3	25.2	24.5	5.2	267.6	211	230.6	233.329	77.3321	16	PT_F00019
2024-07-05	2024	488	12.5	0.577732	0.390124	0.444144	1.74847	0.344074	0.555919	0.272033	0	1	1	32.1	34.5	29.6	23.2	0.1	289.7	211.1	253.8	233.329	77.3321	17	PT_F00019
2024-07-06	2024	567	14.4	0.605517	0.390124	0.444144	1.74847	0.344074	0.555919	0.272033	0	1	1	31.2	34.1	28.1	20.5	0.1	310.9	211.2	274.3	233.329	77.3321	18	PT_F00019
2024-07-07	2024	652	16.7	0.643075	0.390124	0.444144	1.74847	0.344074	0.555919	0.272033	0	1	1	32.2	34.9	29.4	21.2	0	333.1	211.2	295.5	233.329	77.3321	19	PT_F00019
2024-07-08	2024	732	18.6	0.665874	0.390124	0.444144	1.74847	0.344074	0.555919	0.272033	0	1	1	31.7	34.6	28.8	16.2	0.3	354.8	211.5	311.7	233.329	77.3321	20	PT_F00019
2024-07-09	2024	807	20.3	0.683419	0.390124	0.444144	1.74847	0.344074	0.555919	0.272033	0	1	1	28.6	32.4	24.6	11.7	53.9	373.4	265.4	323.4	233.329	77.3321	21	PT_F00019
2024-07-10	2024	860	21.5	0.695385	0.390124	0.444144	1.74847	0.344074	0.555919	0.272033	0	1	1	25.1	26.8	23.4	5.7	39.4	388.5	304.8	329.1	233.329	77.3321	22	PT_F00019
2024-07-11	2024	910	22.8	0.711639	0.390124	0.444144	1.74847	0.344074	0.555919	0.272033	0	1	1	22.3	24.4	20.2	4.9	8.8	400.8	313.6	334	233.329	77.3321	23	PT_F00019
2024-07-12	2024	1011	25.3	0.739007	0.390124	0.444144	1.74847	0.344074	0.555919	0.272033	0	1	1	25.6	28	23.2	13.6	35.2	416.4	348.8	347.6	233.329	77.3321	24	PT_F00019
2024-07-13	2024	1096	27.5	0.763437	0.390124	0.444144	1.74847	0.344074	0.555919	0.272033	0	1	1	26.7	30.1	23.2	9.5	3.4	433.1	352.2	357.1	233.329	77.3321	25	PT_F00019
2024-07-14	2024	1189	29.8	0.78591	0.390124	0.444144	1.74847	0.344074	0.555919	0.272033	0	1	1	27.2	29.8	24.6	10.4	11.9	450.3	364.1	367.5	233.329	77.3321	26	PT_F00019
2024-07-15	2024	1305	32.8	0.815756	0.390124	0.444144	1.74847	0.344074	0.555919	0.272033	0	1	1	28.4	31.3	25.5	13.8	6.6	468.7	370.7	381.3	233.329	77.3321	27	PT_F00019
2024-07-16	2024	1429	36	0.845577	0.390124	0.444144	1.74847	0.344074	0.555919	0.272033	0	1	1	29.9	33.8	25.9	15.4	12.3	488.6	383	396.7	233.329	77.3321	28	PT_F00019
2024-07-17	2024	1502	37.7	0.858144	0.390124	0.444144	1.74847	0.344074	0.555919	0.272033	0	1	1	29	31.4	26.6	6	0.8	507.6	383.8	402.7	233.329	77.3321	29	PT_F00019
2024-07-18	2024	1611	40.4	0.879898	0.390124	0.444144	1.74847	0.344074	0.555919	0.272033	0	1	1	29	30.1	27.8	10.3	6.8	526.6	390.6	413	233.329	77.3321	30	PT_F00019
2024-07-19	2024	1747	44	0.910603	0.390124	0.444144	1.74847	0.344074	0.555919	0.272033	0	1	1	30.3	32.5	28	14.8	2.6	546.9	393.2	427.8	233.329	77.3321	31	PT_F00019
2024-07-20	2024	1877	47.3	0.935621	0.390124	0.444144	1.74847	0.344074	0.555919	0.272033	0	1	1	30.3	33.8	26.8	13.6	0	567.2	393.2	441.4	233.329	77.3321	32	PT_F00019
2024-07-21	2024	2070	52.2333	0.971421	0.390124	0.444144	1.74847	0.344074	0.555919	0.272033	1	1	1	32	35.1	28.8	23.4	0.1	589.2	393.3	464.8	233.329	77.3321	33	PT_F00019
2024-07-22	2024	2256	57.1	1.0059	0.406468	0.474887	1.82397	0.358958	0.572238	0.287744	0	1	1	32	35.4	28.5	21.5	0	611.2	393.3	486.3	233.329	77.3321	34	PT_F00019
2024-07-23	2024	2464	61.7334	1.02874	0.422812	0.50563	1.89948	0.373843	0.588556	0.303456	0	1	1	31.2	35.6	26.7	24	0.3	632.4	393.6	510.3	233.329	77.3321	35	PT_F00019
2024-07-24	2024	2688	66.0334	1.0417	0.439156	0.536374	1.97499	0.388727	0.604875	0.319168	0	1	1	30.6	33.9	27.2	24.3	0	653	393.6	534.6	233.329	77.3321	36	PT_F00019
2024-07-25	2024	2896	70.6	1.06266	0.455499	0.567117	2.0505	0.403611	0.621193	0.334879	0	1	1	29.7	32.1	27.2	19.6	5.6	672.7	399.2	554.2	233.329	77.3321	37	PT_F00019
2024-07-26	2024	3061	75.4	1.09597	0.471843	0.59786	2.12601	0.418496	0.637511	0.350591	0	1	1	28.9	30.6	27.1	13	14.1	691.6	413.3	567.2	233.329	77.3321	38	PT_F00019
2024-07-27	2024	3240.33	79.7334	1.11812	0.488187	0.628604	2.20151	0.43338	0.65383	0.366303	0	1	1	30.6	33.2	28	15.8	0.2	712.2	413.5	583	233.329	77.3321	39	PT_F00019
2024-07-28	2024	3479.33	87.8	1.17726	0.504531	0.659347	2.27702	0.448265	0.670148	0.382015	0	1	1	30.6	33.9	27.3	24.6	0	732.8	413.5	607.6	233.329	77.3321	40	PT_F00019
2024-07-29	2024	3726	93.9333	1.20631	0.520875	0.69009	2.35253	0.463149	0.686466	0.397726	0	1	1	30.6	34.3	26.8	25.4	0	753.4	413.5	633	233.329	77.3321	41	PT_F00019
2024-07-30	2024	3971	99.9333	1.23289	0.537219	0.720834	2.42804	0.478034	0.702785	0.413438	0	1	1	31.2	34.5	27.9	25.2	0	774.6	413.5	658.2	233.329	77.3321	42	PT_F00019
2024-07-31	2024	4195.33	104.5	1.24536	0.553562	0.751577	2.50355	0.492918	0.719103	0.42915	1	1	1	31.7	34.6	28.7	22	0.1	796.3	413.6	680.2	233.329	77.3321	43	PT_F00019
2024-08-01	2024	4423	108.033	1.24531	0.558931	0.761676	2.56804	0.498108	0.726187	0.438772	0	1	1	30.7	33.9	27.5	21.2	0.2	817	413.8	701.4	233.329	77.3321	44	PT_F00019
2024-08-02	2024	4642.33	111.633	1.24816	0.5643	0.771774	2.63253	0.503298	0.733271	0.448395	0	1	1	31.1	33.9	28.3	20	3.3	838.1	417.1	721.4	233.329	77.3321	45	PT_F00019
2024-08-03	2024	4853	115.033	1.25071	0.569668	0.781873	2.69703	0.508487	0.740355	0.458018	0	1	1	32	36.5	27.4	20.8	5.3	860.1	422.4	742.2	233.329	77.3321	46	PT_F00019
2024-08-04	2024	5073	118.233	1.2501	0.575037	0.791971	2.76152	0.513677	0.747439	0.46764	0	1	1	32.3	36.8	27.7	22.6	0.1	882.4	422.5	764.8	233.329	77.3321	47	PT_F00019
2024-08-05	2024	5303.33	121.133	1.24543	0.580405	0.80207	2.82601	0.518867	0.754523	0.477263	1	1	1	32	36.6	27.4	23.6	13.2	904.4	435.7	788.4	233.329	77.3321	48	PT_F00019
2024-08-06	2024	5552.33	123.767	1.23625	0.583551	0.807987	2.85652	0.522546	0.756311	0.480738	0	1	1	30.8	34.9	26.8	24	0.1	925.2	435.8	812.4	233.329	77.3321	49	PT_F00019
2024-08-07	2024	5802.33	126.567	1.22962	0.586697	0.813904	2.88702	0.526226	0.758099	0.484212	0	1	1	31	34.8	27.3	24.1	0.1	946.2	435.9	836.5	233.329	77.3321	50	PT_F00019
2024-08-08	2024	6034.33	128.767	1.22047	0.589843	0.819821	2.91752	0.529905	0.759887	0.487687	0	1	1	31.1	35.3	26.9	21.7	1.9	967.3	437.8	858.2	233.329	77.3321	51	PT_F00019
2024-08-09	2024	6267.33	130.867	1.21112	0.592988	0.825738	2.94802	0.533585	0.761675	0.491162	0	1	1	31.8	35.7	27.9	22.6	0.3	989.1	438.1	880.8	233.329	77.3321	52	PT_F00019
2024-08-10	2024	6482.33	132.367	1.19925	0.596134	0.831656	2.97852	0.537265	0.763464	0.494637	0	1	1	32.4	36.5	28.4	21	1.2	1011.5	439.3	901.8	233.329	77.3321	53	PT_F00019
2024-08-11	2024	6711	133.633	1.18457	0.59928	0.837573	3.00902	0.540944	0.765252	0.498112	0	1	1	31.3	35.4	27.2	21.1	1.8	1032.8	441.1	922.9	233.329	77.3321	54	PT_F00019
2024-08-12	2024	6928.33	134.633	1.16971	0.602425	0.84349	3.03952	0.544624	0.76704	0.501586	0	1	1	31.2	35.4	27	19.5	0.1	1054	441.2	942.4	233.329	77.3321	55	PT_F00019
2024-08-13	2024	7137.67	134.967	1.15082	0.605571	0.849407	3.07003	0.548303	0.768828	0.505061	0	1	1	29.8	33.2	26.5	16.6	22.7	1073.8	463.9	959	233.329	77.3321	56	PT_F00019
2024-08-14	2024	7352.33	135.7	1.13567	0.608717	0.855325	3.10053	0.551983	0.770616	0.508536	0	1	1	28.4	31.7	25.1	16.3	1.8	1092.2	465.7	975.3	233.329	77.3321	57	PT_F00019
2024-08-15	2024	7583	136.967	1.12418	0.611863	0.861242	3.13103	0.555662	0.772404	0.512011	0	1	1	28	30.9	25.2	17.8	2.8	1110.2	468.5	993.1	233.329	77.3321	58	PT_F00019
2024-08-16	2024	7829.33	138.433	1.11356	0.615008	0.867159	3.16153	0.559342	0.774193	0.515485	0	1	1	28.5	31.9	25.1	20.2	1.1	1128.7	469.6	1013.3	233.329	77.3321	59	PT_F00019
2024-08-17	2024	8077.33	139.567	1.10084	0.618154	0.873076	3.19203	0.563022	0.775981	0.51896	0	1	1	28.9	32.5	25.3	20.7	1.1	1147.6	470.7	1034	233.329	77.3321	60	PT_F00019
2024-08-18	2024	8319.33	140.333	1.08649	0.6213	0.878993	3.22253	0.566701	0.777769	0.522435	0	1	1	29.3	32.3	26.3	20	0.2	1166.9	470.9	1054	233.329	77.3321	61	PT_F00019
2024-08-19	2024	8492.33	140.267	1.07198	0.624446	0.884911	3.25304	0.570381	0.779557	0.52591	0	1	1	29	31.6	26.4	11.9	14.6	1185.9	485.5	1065.9	233.329	77.3321	62	PT_F00019
2024-08-20	2024	8670.33	140.167	1.05731	0.627591	0.890828	3.28354	0.57406	0.781345	0.529385	0	1	1	28.8	31.7	26	12.6	19.2	1204.7	504.7	1078.5	233.329	77.3321	63	PT_F00019
2024-08-21	2024	8795.67	140.067	1.04705	0.630737	0.896745	3.31404	0.57774	0.783134	0.532859	0	1	1	27.2	29.3	25.1	7.1	39.3	1221.9	544	1085.6	233.329	77.3321	64	PT_F00019
2024-08-22	2024	9025.33	140.067	1.03018	0.633883	0.902662	3.34454	0.581419	0.784922	0.536334	0	1	1	29.6	32.7	26.5	19.9	0.9	1241.5	544.9	1105.5	233.329	77.3321	65	PT_F00019
2024-08-23	2024	9241.33	140.433	1.0176	0.637028	0.908579	3.37504	0.585099	0.78671	0.539809	0	1	1	29.6	33.7	25.7	18.8	0.8	1261.1	545.7	1124.3	233.329	77.3321	66	PT_F00019
2024-08-24	2024	9473	140.833	1.00471	0.640174	0.914497	3.40554	0.588779	0.788498	0.543284	0	1	1	29.6	33.7	25.6	21.4	0	1280.7	545.7	1145.7	233.329	77.3321	67	PT_F00019
2024-08-25	2024	9737	148.967	1.04449	0.64332	0.920414	3.43604	0.592458	0.790286	0.546759	0	1	1	28.9	32.7	25.3	21.5	0.5	1299.6	546.2	1167.2	233.329	77.3321	68	PT_F00019
2024-08-26	2024	9972.33	148.867	1.0282	0.646466	0.926331	3.46655	0.596138	0.792075	0.550233	0	1	1	29.8	32.5	27.2	19	0.3	1319.4	546.5	1186.2	233.329	77.3321	69	PT_F00019
2024-08-27	2024	10166.3	148.767	1.01511	0.649611	0.932248	3.49705	0.599817	0.793863	0.553708	0	1	1	26.7	29.5	24	13.4	2.8	1336.1	549.3	1199.6	233.329	77.3321	70	PT_F00019
2024-08-28	2024	10375	148.667	1.00153	0.652757	0.938166	3.52755	0.603497	0.795651	0.557183	0	1	1	27.8	30.5	25.2	15.9	4.9	1353.9	554.2	1215.5	233.329	77.3321	71	PT_F00019
2024-08-29	2024	10598	148.567	0.987533	0.655903	0.944083	3.55805	0.607176	0.797439	0.560658	0	1	1	27.4	31.2	23.7	18.3	1.1	1371.3	555.3	1233.8	233.329	77.3321	72	PT_F00019
2024-08-30	2024	10824.3	148.467	0.973817	0.659048	0.95	3.58855	0.610856	0.799227	0.564133	1	1	1	27.8	31.7	24.1	19.8	0.3	1389.1	555.6	1253.6	233.329	77.3321	73	PT_F00019
2024-08-31	2024	11051.3	148.367	0.960519	0.649608	0.932242	3.5095	0.601077	0.794358	0.555915	0	1	1	28.6	32.3	25	21.2	0	1407.7	555.6	1274.8	233.329	77.3321	74	PT_F00019
2024-09-01	2024	11254.3	148.267	0.948928	0.640168	0.914485	3.43044	0.591298	0.789489	0.547698	0	1	1	29.8	33.5	26.3	19.7	1.5	1427.5	557.1	1294.5	233.329	77.3321	75	PT_F00019
2024-09-02	2024	11423.3	148.167	0.939425	0.630728	0.896727	3.35138	0.581518	0.784619	0.53948	0	1	1	27	30.6	23.6	14.1	0.5	1444.5	557.6	1308.6	233.329	77.3321	76	PT_F00019
2024-09-03	2024	11644	148.067	0.927543	0.621287	0.87897	3.27233	0.571739	0.77975	0.531263	0	1	1	25.1	29.7	20.7	21.4	0	1459.6	557.6	1330	233.329	77.3321	77	PT_F00019
2024-09-04	2024	11832.3	147.967	0.917594	0.611847	0.861212	3.19327	0.56196	0.77488	0.523045	1	1	1	28.4	32.1	24.8	18.9	0	1478	557.6	1348.9	233.329	77.3321	78	PT_F00019
2024-09-05	2024	12012.3	147.867	0.908293	0.610227	0.858164	3.17443	0.561685	0.771972	0.520509	0	1	1	28.7	32.7	25	18.8	0.1	1496.7	557.7	1367.7	233.329	77.3321	79	PT_F00019
2024-09-06	2024	12155.7	147.867	0.901531	0.608606	0.855116	3.15558	0.56141	0.769063	0.517973	0	1	1	27.5	30.3	24.9	13.2	2.1	1514.2	559.8	1380.9	233.329	77.3321	80	PT_F00019
2024-09-07	2024	12305.7	147.767	0.893987	0.606986	0.852068	3.13674	0.561134	0.766155	0.515437	0	1	1	28.1	31.4	25	15.2	0.9	1532.3	560.7	1396.1	233.329	77.3321	81	PT_F00019
2024-09-08	2024	12460.7	147.633	0.886165	0.605365	0.84902	3.1179	0.560859	0.763246	0.512901	0	1	1	27.9	31.1	24.9	16.8	0.8	1550.2	561.5	1412.9	233.329	77.3321	82	PT_F00019
2024-09-09	2024	12610	147.533	0.878943	0.603745	0.845972	3.09906	0.560584	0.760338	0.510366	0	1	1	28.1	31.6	24.9	16.9	0.9	1568.3	562.4	1429.8	233.329	77.3321	83	PT_F00019
2024-09-10	2024	12748.3	147.433	0.872331	0.602124	0.842923	3.08022	0.560308	0.757429	0.50783	0	1	1	28.7	31.9	25.8	16.2	12.7	1587	575.1	1446	233.329	77.3321	84	PT_F00019
2024-09-11	2024	12786.3	147.433	0.870696	0.600504	0.839875	3.06137	0.560033	0.754521	0.505294	0	1	1	26.7	27.3	26.1	3.3	19.9	1603.7	595	1449.3	233.329	77.3321	85	PT_F00019
2024-09-12	2024	12907.3	147.433	0.865545	0.598883	0.836827	3.04253	0.559758	0.751612	0.502758	0	1	1	29	31.9	26.3	15.1	0.3	1622.7	595.3	1464.4	233.329	77.3321	86	PT_F00019
2024-09-13	2024	13038.7	149.667	0.87307	0.597263	0.833779	3.02369	0.559482	0.748704	0.500222	0	1	1	28.5	32.4	24.9	18.1	1.3	1641.2	596.6	1482.5	233.329	77.3321	87	PT_F00019
2024-09-14	2024	13104.7	152.033	0.88406	0.595642	0.830731	3.00485	0.559207	0.745795	0.497686	0	1	1	28.5	31.8	25.4	17	0.6	1659.7	597.2	1499.5	233.329	77.3321	88	PT_F00019
2024-09-15	2024	13150.3	153.733	0.891988	0.594022	0.827683	2.986	0.558932	0.742886	0.49515	0	1	1	26.8	29.1	24.6	13.4	4.6	1676.5	601.8	1512.9	233.329	77.3321	89	PT_F00019
2024-09-16	2024	13150.3	153.733	0.891988	0.592401	0.824634	2.96716	0.558656	0.739978	0.492614	0	1	1	27.3	29.3	25.5	5	49.1	1693.8	650.9	1517.9	233.329	77.3321	90	PT_F00019
2024-09-17	2024	13150.3	153.733	0.891988	0.590781	0.821586	2.94832	0.558381	0.737069	0.490078	0	1	1	28.1	32.3	24.2	15.1	3	1711.9	653.9	1533	233.329	77.3321	91	PT_F00019
2024-06-15	2024	69	1.6	0.25361	0.403361	0.629529	1.83406	0.352073	0.571366	0.294299	0	1	1	28.1	34.6	21.3	22.9	1.1	0	0	0	193.334	58.0003	0	PT_F00020
2024-06-16	2024	69	1.7	0.26946	0.403361	0.629529	1.83406	0.352073	0.571366	0.294299	0	1	1	28.2	33.9	22.2	25.1	0	18.2	0	25.1	193.334	58.0003	1	PT_F00020
2024-06-17	2024	69	1.7	0.26946	0.403361	0.629529	1.83406	0.352073	0.571366	0.294299	0	1	1	26.3	32.4	19.9	22.3	0	34.5	0	47.4	193.334	58.0003	2	PT_F00020
2024-06-18	2024	69	1.7	0.26946	0.403361	0.629529	1.83406	0.352073	0.571366	0.294299	0	1	1	28.1	33.6	22.4	25.5	0.3	52.6	0.3	72.9	193.334	58.0003	3	PT_F00020
2024-06-19	2024	69	1.8	0.285311	0.403361	0.629529	1.83406	0.352073	0.571366	0.294299	0	1	1	24.9	26.7	23.1	6.2	10.5	67.5	10.8	79.1	193.334	58.0003	4	PT_F00020
2024-06-20	2024	72	2	0.308625	0.403361	0.629529	1.83406	0.352073	0.571366	0.294299	0	1	1	27.5	32	22.8	14.3	0.3	85	11.1	93.4	193.334	58.0003	5	PT_F00020
2024-06-21	2024	78	2.1	0.308121	0.403361	0.629529	1.83406	0.352073	0.571366	0.294299	0	1	1	28.5	30.9	26.1	10.5	32.8	103.5	43.9	103.9	193.334	58.0003	6	PT_F00020
2024-06-22	2024	84	2.2	0.308069	0.403361	0.629529	1.83406	0.352073	0.571366	0.294299	0	1	1	26.3	28.4	24.1	6.6	4.5	119.8	48.4	110.5	193.334	58.0003	7	PT_F00020
2024-06-23	2024	89	2.4	0.324053	0.403361	0.629529	1.83406	0.352073	0.571366	0.294299	0	1	1	27.4	32.5	22	22.9	0.5	137.2	48.9	133.4	193.334	58.0003	8	PT_F00020
2024-06-24	2024	107	2.7	0.324618	0.403361	0.629529	1.83406	0.352073	0.571366	0.294299	0	1	1	26.3	30.4	22.1	14.2	13.1	153.5	62	147.6	193.334	58.0003	9	PT_F00020
2024-06-25	2024	130	3.4	0.361589	0.403361	0.629529	1.83406	0.352073	0.571366	0.294299	0	1	1	24.1	27.7	20.3	16.7	0.3	167.6	62.3	164.3	193.334	58.0003	10	PT_F00020
2024-06-26	2024	160	4.1	0.382569	0.403361	0.629529	1.83406	0.352073	0.571366	0.294299	0	1	1	25	27.6	22.3	17.2	1.9	182.6	64.2	181.5	193.334	58.0003	11	PT_F00020
2024-06-27	2024	193	4.8	0.39798	0.403361	0.629529	1.83406	0.352073	0.571366	0.294299	0	1	1	25.2	27.9	22.3	14	1.6	197.8	65.8	195.5	193.334	58.0003	12	PT_F00020
2024-06-28	2024	229	5.7	0.424326	0.403361	0.629529	1.83406	0.352073	0.571366	0.294299	0	1	1	26.3	29.1	23.3	13	91.8	214.1	157.6	208.5	193.334	58.0003	13	PT_F00020
2024-06-29	2024	253	6.3	0.440449	0.403361	0.629529	1.83406	0.352073	0.571366	0.294299	0	1	1	25.2	26.4	23.9	5.9	31	229.3	188.6	214.4	193.334	58.0003	14	PT_F00020
2024-06-30	2024	305	7.7	0.478523	0.403361	0.629529	1.83406	0.352073	0.571366	0.294299	0	1	1	27.5	31.1	23.7	17.7	0.1	246.8	188.7	232.1	193.334	58.0003	15	PT_F00020
2024-07-01	2024	354	8.9	0.503546	0.403361	0.629529	1.83406	0.352073	0.571366	0.294299	0	1	1	28.6	31	26.1	14.2	16.4	265.4	205.1	246.3	193.334	58.0003	16	PT_F00020
2024-07-02	2024	403	10.1	0.526624	0.403361	0.629529	1.83406	0.352073	0.571366	0.294299	0	1	1	26.3	29.9	22.5	11.1	0.8	281.7	205.9	257.4	193.334	58.0003	17	PT_F00020
2024-07-03	2024	482	12.1	0.563621	0.403361	0.629529	1.83406	0.352073	0.571366	0.294299	0	1	1	28.7	31.2	26.1	21.6	0.2	300.4	206.1	279	193.334	58.0003	18	PT_F00020
2024-07-04	2024	574	14.6	0.609199	0.403361	0.629529	1.83406	0.352073	0.571366	0.294299	0	1	1	29.8	34.3	25.2	24.5	5.2	320.2	211.3	303.5	193.334	58.0003	19	PT_F00020
2024-07-05	2024	668	17.1	0.648497	0.403361	0.629529	1.83406	0.352073	0.571366	0.294299	0	1	1	32.1	34.5	29.6	23.2	0.1	342.3	211.4	326.7	193.334	58.0003	20	PT_F00020
2024-07-06	2024	766	19.5	0.678409	0.403361	0.629529	1.83406	0.352073	0.571366	0.294299	0	1	1	31.2	34.1	28.1	20.5	0.1	363.5	211.5	347.2	193.334	58.0003	21	PT_F00020
2024-07-07	2024	871	22.2	0.712299	0.403361	0.629529	1.83406	0.352073	0.571366	0.294299	0	1	1	32.2	34.9	29.4	21.2	0	385.7	211.5	368.4	193.334	58.0003	22	PT_F00020
2024-07-08	2024	968	24.6	0.738507	0.403361	0.629529	1.83406	0.352073	0.571366	0.294299	0	1	1	31.7	34.6	28.8	16.2	0.3	407.4	211.8	384.6	193.334	58.0003	23	PT_F00020
2024-07-09	2024	1059	26.6	0.754603	0.403361	0.629529	1.83406	0.352073	0.571366	0.294299	0	1	1	28.6	32.4	24.6	11.7	53.9	426	265.7	396.3	193.334	58.0003	24	PT_F00020
2024-07-10	2024	1122	28.1	0.768656	0.403361	0.629529	1.83406	0.352073	0.571366	0.294299	0	1	1	25.1	26.8	23.4	5.7	39.4	441.1	305.1	402	193.334	58.0003	25	PT_F00020
2024-07-11	2024	1180	29.6	0.784381	0.403361	0.629529	1.83406	0.352073	0.571366	0.294299	0	1	1	22.3	24.4	20.2	4.9	8.8	453.4	313.9	406.9	193.334	58.0003	26	PT_F00020
2024-07-12	2024	1298	32.5	0.811038	0.403361	0.629529	1.83406	0.352073	0.571366	0.294299	0	1	1	25.6	28	23.2	13.6	35.2	469	349.1	420.5	193.334	58.0003	27	PT_F00020
2024-07-13	2024	1396	35	0.834279	0.403361	0.629529	1.83406	0.352073	0.571366	0.294299	0	1	1	26.7	30.1	23.2	9.5	3.4	485.7	352.5	430	193.334	58.0003	28	PT_F00020
2024-07-14	2024	1503	37.6	0.855509	0.403361	0.629529	1.83406	0.352073	0.571366	0.294299	0	1	1	27.2	29.8	24.6	10.4	11.9	502.9	364.4	440.4	193.334	58.0003	29	PT_F00020
2024-07-15	2024	1633	40.9333	0.883928	0.403361	0.629529	1.83406	0.352073	0.571366	0.294299	0	1	1	28.4	31.3	25.5	13.8	6.6	521.3	371	454.2	193.334	58.0003	30	PT_F00020
2024-07-16	2024	1772	44.5	0.912744	0.403361	0.629529	1.83406	0.352073	0.571366	0.294299	0	1	1	29.9	33.8	25.9	15.4	12.3	541.2	383.3	469.6	193.334	58.0003	31	PT_F00020
2024-07-17	2024	1853	46.5	0.927283	0.403361	0.629529	1.83406	0.352073	0.571366	0.294299	0	1	1	29	31.4	26.6	6	0.8	560.2	384.1	475.6	193.334	58.0003	32	PT_F00020
2024-07-18	2024	1973	49.5	0.948847	0.403361	0.629529	1.83406	0.352073	0.571366	0.294299	0	1	1	29	30.1	27.8	10.3	6.8	579.2	390.9	485.9	193.334	58.0003	33	PT_F00020
2024-07-19	2024	2122	53.0667	0.971613	0.403361	0.629529	1.83406	0.352073	0.571366	0.294299	0	1	1	30.3	32.5	28	14.8	2.6	599.5	393.5	500.7	193.334	58.0003	34	PT_F00020
2024-07-20	2024	2272	57	0.999674	0.403361	0.629529	1.83406	0.352073	0.571366	0.294299	0	1	1	30.3	33.8	26.8	13.6	0	619.8	393.5	514.3	193.334	58.0003	35	PT_F00020
2024-07-21	2024	2478	60.7666	1.00903	0.403361	0.629529	1.83406	0.352073	0.571366	0.294299	1	1	1	32	35.1	28.8	23.4	0.1	641.8	393.6	537.7	193.334	58.0003	36	PT_F00020
2024-07-22	2024	2675.33	64.5333	1.02107	0.420189	0.653756	1.91338	0.367881	0.587459	0.30973	0	1	1	32	35.4	28.5	21.5	0	663.8	393.6	559.2	193.334	58.0003	37	PT_F00020
2024-07-23	2024	2893.33	68.1333	1.02612	0.437017	0.677984	1.99269	0.383688	0.603553	0.325162	0	1	1	31.2	35.6	26.7	24	0.3	685	393.9	583.2	193.334	58.0003	38	PT_F00020
2024-07-24	2024	3125.67	71.4999	1.02568	0.453846	0.702212	2.07201	0.399496	0.619646	0.340593	0	1	1	30.6	33.9	27.2	24.3	0	705.6	393.9	607.5	193.334	58.0003	39	PT_F00020
2024-07-25	2024	3338	81.2998	1.11896	0.470674	0.72644	2.15133	0.415303	0.635739	0.356025	0	1	1	29.7	32.1	27.2	19.6	5.6	725.3	399.5	627.1	193.334	58.0003	40	PT_F00020
2024-07-26	2024	3507.33	88	1.174	0.487502	0.750668	2.23064	0.431111	0.651832	0.371456	0	1	1	28.9	30.6	27.1	13	14.1	744.2	413.6	640.1	193.334	58.0003	41	PT_F00020
2024-07-27	2024	3691.33	92.8333	1.19922	0.50433	0.774895	2.30996	0.446918	0.667925	0.386888	0	1	1	30.6	33.2	28	15.8	0.2	764.8	413.8	655.9	193.334	58.0003	42	PT_F00020
2024-07-28	2024	3936	99.1333	1.22986	0.521159	0.799123	2.38927	0.462726	0.684018	0.402319	0	1	1	30.6	33.9	27.3	24.6	0	785.4	413.8	680.5	193.334	58.0003	43	PT_F00020
2024-07-29	2024	4188.33	105.533	1.259	0.537987	0.823351	2.46859	0.478533	0.700111	0.417751	0	1	1	30.6	34.3	26.8	25.4	0	806	413.8	705.9	193.334	58.0003	44	PT_F00020
2024-07-30	2024	4437.33	110.467	1.27077	0.554815	0.847579	2.54791	0.494341	0.716204	0.433182	0	1	1	31.2	34.5	27.9	25.2	0	827.2	413.8	731.1	193.334	58.0003	45	PT_F00020
2024-07-31	2024	4665	113.933	1.26998	0.571644	0.871807	2.62722	0.510148	0.732297	0.448614	1	1	1	31.7	34.6	28.7	22	0.1	848.9	413.9	753.1	193.334	58.0003	46	PT_F00020
2024-08-01	2024	4896.33	117.133	1.26644	0.571148	0.871093	2.65272	0.509869	0.735258	0.45212	0	1	1	30.7	33.9	27.5	21.2	0.2	869.6	414.1	774.3	193.334	58.0003	47	PT_F00020
2024-08-02	2024	5118.33	120.333	1.26519	0.570652	0.87038	2.67822	0.50959	0.738218	0.455625	0	1	1	31.1	33.9	28.3	20	3.3	890.7	417.4	794.3	193.334	58.0003	48	PT_F00020
2024-08-03	2024	5331.33	123.867	1.26931	0.570157	0.869666	2.70372	0.509311	0.741179	0.459131	0	1	1	32	36.5	27.4	20.8	5.3	912.7	422.7	815.1	193.334	58.0003	49	PT_F00020
2024-08-04	2024	5553.67	126.5	1.26336	0.569661	0.868952	2.72922	0.509033	0.744139	0.462637	0	1	1	32.3	36.8	27.7	22.6	0.1	935	422.8	837.7	193.334	58.0003	50	PT_F00020
2024-08-05	2024	5785.67	129	1.25553	0.569165	0.868239	2.75473	0.508754	0.7471	0.466143	1	1	1	32	36.6	27.4	23.6	13.2	957	436	861.3	193.334	58.0003	51	PT_F00020
2024-08-06	2024	6036.67	131.4	1.24513	0.56786	0.866359	2.75164	0.50808	0.745286	0.465744	0	1	1	30.8	34.9	26.8	24	0.1	977.8	436.1	885.3	193.334	58.0003	52	PT_F00020
2024-08-07	2024	6288.33	133.867	1.23628	0.566554	0.864479	2.74855	0.507407	0.743473	0.465344	0	1	1	31	34.8	27.3	24.1	0.1	998.8	436.2	909.4	193.334	58.0003	53	PT_F00020
2024-08-08	2024	6522	135.7	1.22473	0.565248	0.862599	2.74546	0.506733	0.741659	0.464945	0	1	1	31.1	35.3	26.9	21.7	1.9	1019.9	438.1	931.1	193.334	58.0003	54	PT_F00020
2024-08-09	2024	6756.67	137.5	1.21365	0.563942	0.860719	2.74237	0.50606	0.739846	0.464545	0	1	1	31.8	35.7	27.9	22.6	0.3	1041.7	438.4	953.7	193.334	58.0003	55	PT_F00020
2024-08-10	2024	6973.33	138.667	1.19985	0.562636	0.858839	2.73929	0.505386	0.738032	0.464146	0	1	1	32.4	36.5	28.4	21	1.2	1064.1	439.6	974.7	193.334	58.0003	56	PT_F00020
2024-08-11	2024	7202.67	139.5	1.1827	0.561331	0.856959	2.7362	0.504712	0.736219	0.463746	0	1	1	31.3	35.4	27.2	21.1	1.8	1085.4	441.4	995.8	193.334	58.0003	57	PT_F00020
2024-08-12	2024	7420.67	140.2	1.16651	0.560025	0.855079	2.73311	0.504039	0.734405	0.463347	0	1	1	31.2	35.4	27	19.5	0.1	1106.6	441.5	1015.3	193.334	58.0003	58	PT_F00020
2024-08-13	2024	7630.67	140.367	1.14755	0.558719	0.853199	2.73002	0.503365	0.732592	0.462947	0	1	1	29.8	33.2	26.5	16.6	22.7	1126.4	464.2	1031.9	193.334	58.0003	59	PT_F00020
2024-08-14	2024	7846.67	141.067	1.13317	0.557413	0.851319	2.72693	0.502692	0.730778	0.462548	0	1	1	28.4	31.7	25.1	16.3	1.8	1144.8	466	1048.2	193.334	58.0003	60	PT_F00020
2024-08-15	2024	8077.33	142.067	1.12056	0.556108	0.84944	2.72385	0.502018	0.728965	0.462148	0	1	1	28	30.9	25.2	17.8	2.8	1162.8	468.8	1066	193.334	58.0003	61	PT_F00020
2024-08-16	2024	8324.67	143.2	1.10824	0.554802	0.84756	2.72076	0.501345	0.727151	0.461749	0	1	1	28.5	31.9	25.1	20.2	1.1	1181.3	469.9	1086.2	193.334	58.0003	62	PT_F00020
2024-08-17	2024	8573.33	144.033	1.09421	0.553496	0.84568	2.71767	0.500671	0.725338	0.461349	0	1	1	28.9	32.5	25.3	20.7	1.1	1200.2	471	1106.9	193.334	58.0003	63	PT_F00020
2024-08-18	2024	8814	144.467	1.07852	0.55219	0.8438	2.71458	0.499998	0.723524	0.46095	0	1	1	29.3	32.3	26.3	20	0.2	1219.5	471.2	1126.9	193.334	58.0003	64	PT_F00020
2024-08-19	2024	8985.33	144.467	1.06552	0.550885	0.84192	2.7115	0.499324	0.721711	0.46055	0	1	1	29	31.6	26.4	11.9	14.6	1238.5	485.8	1138.8	193.334	58.0003	65	PT_F00020
2024-08-20	2024	9161.33	144.367	1.05185	0.549579	0.84004	2.70841	0.498651	0.719897	0.460151	0	1	1	28.8	31.7	26	12.6	19.2	1257.3	505	1151.4	193.334	58.0003	66	PT_F00020
2024-08-21	2024	9285	144.267	1.04228	0.548273	0.83816	2.70532	0.497977	0.718084	0.459752	0	1	1	27.2	29.3	25.1	7.1	39.3	1274.5	544.3	1158.5	193.334	58.0003	67	PT_F00020
2024-08-22	2024	9512	144.167	1.02583	0.546967	0.83628	2.70223	0.497304	0.71627	0.459352	0	1	1	29.6	32.7	26.5	19.9	0.9	1294.1	545.2	1178.4	193.334	58.0003	68	PT_F00020
2024-08-23	2024	9724.67	144.067	1.01094	0.545662	0.8344	2.69914	0.49663	0.714457	0.458953	0	1	1	29.6	33.7	25.7	18.8	0.8	1313.7	546	1197.2	193.334	58.0003	69	PT_F00020
2024-08-24	2024	9981.67	150.1	1.03611	0.544356	0.83252	2.69606	0.495956	0.712643	0.458553	0	1	1	29.6	33.7	25.6	21.4	0	1333.3	546	1218.6	193.334	58.0003	70	PT_F00020
2024-08-25	2024	10238.7	150	1.01896	0.54305	0.83064	2.69297	0.495283	0.71083	0.458154	0	1	1	28.9	32.7	25.3	21.5	0.5	1352.2	546.5	1240.1	193.334	58.0003	71	PT_F00020
2024-08-26	2024	10467.7	149.9	1.00419	0.541744	0.82876	2.68988	0.494609	0.709016	0.457754	0	1	1	29.8	32.5	27.2	19	0.3	1372	546.8	1259.1	193.334	58.0003	72	PT_F00020
2024-08-27	2024	10656	149.8	0.992313	0.540438	0.826881	2.68679	0.493936	0.707203	0.457355	0	1	1	26.7	29.5	24	13.4	2.8	1388.7	549.6	1272.5	193.334	58.0003	73	PT_F00020
2024-08-28	2024	10859	149.7	0.97993	0.539133	0.825001	2.6837	0.493262	0.705389	0.456955	0	1	1	27.8	30.5	25.2	15.9	4.9	1406.5	554.5	1288.4	193.334	58.0003	74	PT_F00020
2024-08-29	2024	11075	149.6	0.967199	0.537827	0.823121	2.68062	0.492589	0.703576	0.456556	0	1	1	27.4	31.2	23.7	18.3	1.1	1423.9	555.6	1306.7	193.334	58.0003	75	PT_F00020
2024-08-30	2024	11294.7	149.5	0.954667	0.536521	0.821241	2.67753	0.491915	0.701762	0.456156	1	1	1	27.8	31.7	24.1	19.8	0.3	1441.7	555.9	1326.5	193.334	58.0003	76	PT_F00020
2024-08-31	2024	11514.3	149.4	0.942521	0.55391	0.846275	2.79306	0.507537	0.718164	0.470922	0	1	1	28.6	32.3	25	21.2	0	1460.3	555.9	1347.7	193.334	58.0003	77	PT_F00020
2024-09-01	2024	11710.7	149.3	0.931911	0.571298	0.871309	2.90858	0.523159	0.734566	0.485687	0	1	1	29.8	33.5	26.3	19.7	1.5	1480.1	557.4	1367.4	193.334	58.0003	78	PT_F00020
2024-09-02	2024	11874.3	149.2	0.923179	0.588687	0.896344	3.02411	0.538781	0.750969	0.500452	0	1	1	27	30.6	23.6	14.1	0.5	1497.1	557.9	1381.5	193.334	58.0003	79	PT_F00020
2024-09-03	2024	12087	149.067	0.912097	0.606075	0.921378	3.13964	0.554403	0.767371	0.515218	0	1	1	25.1	29.7	20.7	21.4	0	1512.2	557.9	1402.9	193.334	58.0003	80	PT_F00020
2024-09-04	2024	12269	148.967	0.902943	0.623464	0.946412	3.25517	0.570025	0.783773	0.529983	1	1	1	28.4	32.1	24.8	18.9	0	1530.6	557.9	1421.8	193.334	58.0003	81	PT_F00020
2024-09-05	2024	12442.3	148.867	0.894397	0.621957	0.944243	3.23467	0.569383	0.781454	0.527336	0	1	1	28.7	32.7	25	18.8	0.1	1549.3	558	1440.6	193.334	58.0003	82	PT_F00020
2024-09-06	2024	12580.3	148.867	0.888204	0.62045	0.942073	3.21417	0.56874	0.779134	0.524689	0	1	1	27.5	30.3	24.9	13.2	2.1	1566.8	560.1	1453.8	193.334	58.0003	83	PT_F00020
2024-09-07	2024	12724.3	148.867	0.881858	0.618943	0.939904	3.19367	0.568097	0.776815	0.522042	0	1	1	28.1	31.4	25	15.2	0.9	1584.9	561	1469	193.334	58.0003	84	PT_F00020
2024-09-08	2024	12873	148.767	0.87484	0.617436	0.937734	3.17317	0.567454	0.774496	0.519396	0	1	1	27.9	31.1	24.9	16.8	0.8	1602.8	561.8	1485.8	193.334	58.0003	85	PT_F00020
2024-09-09	2024	13016	148.633	0.867994	0.615929	0.935564	3.15267	0.566811	0.772176	0.516749	0	1	1	28.1	31.6	24.9	16.9	0.9	1620.9	562.7	1502.7	193.334	58.0003	86	PT_F00020
2024-09-10	2024	13138.7	148.633	0.862879	0.614422	0.933395	3.13217	0.566168	0.769857	0.514102	0	1	1	28.7	31.9	25.8	16.2	12.7	1639.6	575.4	1518.9	193.334	58.0003	87	PT_F00020
2024-09-11	2024	13185	148.6	0.860774	0.612915	0.931225	3.11167	0.565526	0.767537	0.511455	0	1	1	26.7	27.3	26.1	3.3	19.9	1656.3	595.3	1522.2	193.334	58.0003	88	PT_F00020
2024-09-12	2024	13242	151.367	0.874421	0.611408	0.929055	3.09117	0.564883	0.765218	0.508808	0	1	1	29	31.9	26.3	15.1	0.3	1675.3	595.6	1537.3	193.334	58.0003	89	PT_F00020
2024-09-13	2024	13305.3	153.6	0.884659	0.609901	0.926886	3.07067	0.56424	0.762898	0.506161	0	1	1	28.5	32.4	24.9	18.1	1.3	1693.8	596.9	1555.4	193.334	58.0003	90	PT_F00020
2024-09-14	2024	13305.3	153.6	0.884659	0.608394	0.924716	3.05017	0.563597	0.760579	0.503514	0	1	1	28.5	31.8	25.4	17	0.6	1712.3	597.5	1572.4	193.334	58.0003	91	PT_F00020
2024-09-15	2024	13305.3	153.6	0.884659	0.606887	0.922546	3.02967	0.562954	0.75826	0.500867	0	1	1	26.8	29.1	24.6	13.4	4.6	1729.1	602.1	1585.8	193.334	58.0003	92	PT_F00020
2023-06-10	2023	69	2	0.317012	0.117773	0.0627388	1.15168	0.202688	0.175663	0.0704921	1	1	1	26.4	32.4	20.1	21.4	13.5	0	0	0	113.304	37.977	0	PT_F00021
2023-06-11	2023	70	2	0.314152	0.1141	0.050191	1.14535	0.197688	0.170569	0.0677198	0	1	1	24.7	30.2	19	26.6	0	14.7	0	26.6	113.304	37.977	1	PT_F00021
2023-06-12	2023	71	2	0.311357	0.110426	0.0376433	1.13903	0.192687	0.165474	0.0649476	0	1	1	23.4	28.5	18.1	23.9	0	28.1	0	50.5	113.304	37.977	2	PT_F00021
2023-06-13	2023	73	2	0.305955	0.106753	0.0250955	1.13271	0.187687	0.16038	0.0621753	0	1	1	25	30.2	19.6	24.5	0	43.1	0	75	113.304	37.977	3	PT_F00021
2023-06-14	2023	76	2	0.29829	0.10308	0.0125478	1.12638	0.182686	0.155285	0.0594031	0	1	1	24.3	30	18.4	24.7	0.6	57.4	0.6	99.7	113.304	37.977	4	PT_F00021
2023-06-15	2023	79	2.1	0.305658	0.0994065	0	1.12006	0.177686	0.150191	0.0566308	1	1	1	27.2	32.5	21.7	26.8	0	74.6	0.6	126.5	113.304	37.977	5	PT_F00021
2023-06-16	2023	90	2.4	0.32178	0.105195	0.0197717	1.12696	0.180516	0.158598	0.0595136	0	1	1	26.1	30.9	21.2	16.8	0.1	90.7	0.7	143.3	113.304	37.977	6	PT_F00021
2023-06-17	2023	96	2.5	0.321833	0.110983	0.0395434	1.13386	0.183346	0.167006	0.0623963	0	1	1	23.1	25.1	21	6.2	18.8	103.8	19.5	149.5	113.304	37.977	7	PT_F00021
2023-06-18	2023	100	2.5	0.313661	0.116771	0.059315	1.14076	0.186176	0.175413	0.0652791	0	1	1	22	22.4	21.6	1.8	24.7	115.8	44.2	151.3	113.304	37.977	8	PT_F00021
2023-06-19	2023	108	2.8	0.334674	0.122559	0.0790867	1.14766	0.189006	0.18382	0.0681618	0	1	1	24.2	25.8	22.5	4.5	39.5	130	83.7	155.8	113.304	37.977	9	PT_F00021
2023-06-20	2023	129	3.3	0.352666	0.128347	0.0988584	1.15456	0.191836	0.192227	0.0710445	0	1	1	24.7	28.2	21.1	15.5	0.1	144.7	83.8	171.3	113.304	37.977	10	PT_F00021
2023-06-21	2023	161	4.1	0.38107	0.134135	0.11863	1.16146	0.194666	0.200634	0.0739273	0	1	1	26.4	31.3	21.3	20.6	0	161.1	83.8	191.9	113.304	37.977	11	PT_F00021
2023-06-22	2023	181	4.8	0.414405	0.139923	0.138402	1.16836	0.197496	0.209041	0.07681	0	1	1	27.5	32.3	22.4	21.8	0	178.6	83.8	213.7	113.304	37.977	12	PT_F00021
2023-06-23	2023	223	5.6	0.423913	0.145711	0.158173	1.17526	0.200326	0.217449	0.0796928	0	1	1	25.9	31.1	20.4	19.6	0	194.5	83.8	233.3	113.304	37.977	13	PT_F00021
2023-06-24	2023	254	6.4	0.44633	0.151499	0.177945	1.18216	0.203156	0.225856	0.0825755	0	1	1	23.2	24.6	21.7	9.4	8.6	207.7	92.4	242.7	113.304	37.977	14	PT_F00021
2023-06-25	2023	281	7	0.458072	0.157287	0.197717	1.18906	0.205986	0.234263	0.0854583	0	1	1	23.9	25.5	22.3	6.6	8	221.6	100.4	249.3	113.304	37.977	15	PT_F00021
2023-06-26	2023	342	8.6	0.497259	0.163075	0.217488	1.19596	0.208816	0.24267	0.088341	0	1	1	25.5	28.5	22.3	20.3	1	237.1	101.4	269.6	113.304	37.977	16	PT_F00021
2023-06-27	2023	413	10.4	0.533957	0.168863	0.23726	1.20286	0.211646	0.251077	0.0912238	0	1	1	28.6	31.6	25.5	22.3	1.4	255.7	102.8	291.9	113.304	37.977	17	PT_F00021
2023-06-28	2023	489	12.4	0.572372	0.174651	0.257032	1.20976	0.214476	0.259485	0.0941065	0	1	1	30.8	33.2	28.2	22.1	0.4	276.5	103.2	314	113.304	37.977	18	PT_F00021
2023-06-29	2023	549	13.8	0.592202	0.18044	0.276803	1.21666	0.217306	0.267892	0.0969892	0	1	1	28.1	31	25.1	11.7	37	294.6	140.2	325.7	113.304	37.977	19	PT_F00021
2023-06-30	2023	629	15.7	0.618402	0.186228	0.296575	1.22356	0.220136	0.276299	0.099872	0	1	1	25.7	29	22.2	15.3	1.8	310.3	142	341	113.304	37.977	20	PT_F00021
2023-07-01	2023	718	18	0.652282	0.192016	0.316347	1.23046	0.222966	0.284706	0.102755	0	1	1	27.4	30.9	23.8	16.2	7.3	327.7	149.3	357.2	113.304	37.977	21	PT_F00021
2023-07-02	2023	776	19.4	0.669437	0.197804	0.336118	1.23736	0.225796	0.293113	0.105637	0	1	1	27.1	28.5	25.7	7.2	31.5	344.8	180.8	364.4	113.304	37.977	22	PT_F00021
2023-07-03	2023	851	21.4	0.696754	0.203592	0.35589	1.24426	0.228626	0.30152	0.10852	0	1	1	29.4	31.8	26.9	10.6	8.1	364.2	188.9	375	113.304	37.977	23	PT_F00021
2023-07-04	2023	947	23.8	0.724432	0.20938	0.375662	1.25116	0.231456	0.309928	0.111403	0	1	1	27.6	31.6	23.5	13.6	5.4	381.8	194.3	388.6	113.304	37.977	24	PT_F00021
2023-07-05	2023	1105	27.1989	0.751198	0.215168	0.395434	1.25806	0.234286	0.318335	0.114286	1	1	1	28.6	32.3	24.7	27.5	0	400.4	194.3	416.1	113.304	37.977	25	PT_F00021
2023-07-06	2023	1199.67	29.8321	0.782342	0.216062	0.398489	1.26236	0.233668	0.320508	0.115873	0	1	1	28.5	30.8	26.2	10.6	86.7	418.9	281	426.7	113.304	37.977	26	PT_F00021
2023-07-07	2023	1265.67	31.633	0.802049	0.216957	0.401544	1.26665	0.233049	0.322682	0.117461	0	1	1	28	29.6	26.3	5.6	32.2	436.9	313.2	432.3	113.304	37.977	27	PT_F00021
2023-07-08	2023	1399.33	33.9654	0.808398	0.217851	0.404599	1.27095	0.232431	0.324856	0.119049	0	1	1	29.7	32.8	26.5	17.1	0.6	456.6	313.8	449.4	113.304	37.977	28	PT_F00021
2023-07-09	2023	1564.99	36.4311	0.808056	0.218746	0.407654	1.27524	0.231813	0.327029	0.120637	0	1	1	29.5	33.4	25.5	22.2	0.6	476.1	314.4	471.6	113.304	37.977	29	PT_F00021
2023-07-10	2023	1732.65	39.2637	0.816787	0.21964	0.41071	1.27954	0.231195	0.329203	0.122225	0	1	1	29.2	31.6	26.8	20.3	0.2	495.3	314.6	491.9	113.304	37.977	30	PT_F00021
2023-07-11	2023	1883.29	42.1961	0.832815	0.220534	0.413765	1.28383	0.230577	0.331376	0.123812	0	1	1	31	34.5	27.3	19.1	3.1	516.3	317.7	511	113.304	37.977	31	PT_F00021
2023-07-12	2023	2018.6	45.1622	0.853185	0.221429	0.41682	1.28812	0.229958	0.33355	0.1254	0	1	1	31.7	34.4	29	15.9	0.5	538	318.2	526.9	113.304	37.977	32	PT_F00021
2023-07-13	2023	2106.9	48.2943	0.888003	0.222323	0.419875	1.29242	0.22934	0.335723	0.126988	0	1	1	29.8	31.8	27.8	7.4	6	557.8	324.2	534.3	113.304	37.977	33	PT_F00021
2023-07-14	2023	2204.57	51.0604	0.912429	0.223218	0.422931	1.29671	0.228722	0.337897	0.128576	0	1	1	28.2	30.1	26.3	6.7	7.3	576	331.5	541	113.304	37.977	34	PT_F00021
2023-07-15	2023	2331.23	53.693	0.92627	0.224112	0.425986	1.30101	0.228104	0.340071	0.130163	0	1	1	27.5	30	24.9	9.8	2.1	593.5	333.6	550.8	113.304	37.977	35	PT_F00021
2023-07-16	2023	2412.22	56.2256	0.949295	0.225006	0.429041	1.3053	0.227486	0.342244	0.131751	0	1	1	24.8	26.4	23.2	4.8	28.1	608.3	361.7	555.6	113.304	37.977	36	PT_F00021
2023-07-17	2023	2518.55	58.3912	0.959396	0.225901	0.432096	1.3096	0.226868	0.344418	0.133339	0	1	1	25.8	27.6	24	7.3	10	624.1	371.7	562.9	113.304	37.977	37	PT_F00021
2023-07-18	2023	2687.83	60.224	0.94969	0.226795	0.435151	1.31389	0.226249	0.346591	0.134927	0	1	1	27.3	30.4	24.1	16.7	3.1	641.4	374.8	579.6	113.304	37.977	38	PT_F00021
2023-07-19	2023	2829.77	61.99	0.946285	0.22769	0.438207	1.31818	0.225631	0.348765	0.136514	0	1	1	26.6	29.7	23.5	12.7	8.3	658	383.1	592.3	113.304	37.977	39	PT_F00021
2023-07-20	2023	2946.05	67.3903	1.00304	0.228584	0.441262	1.32248	0.225013	0.350938	0.138102	0	1	1	24.8	27	22.6	9.2	3.2	672.8	386.3	601.5	113.304	37.977	40	PT_F00021
2023-07-21	2023	3122.71	73.7238	1.05787	0.229478	0.444317	1.32677	0.224395	0.353112	0.13969	0	1	1	28	30.6	25.4	15.7	12.1	690.8	398.4	617.2	113.304	37.977	41	PT_F00021
2023-07-22	2023	3246.03	79.4583	1.11282	0.230373	0.447372	1.33107	0.223777	0.355286	0.141278	0	1	1	27.1	29.3	24.9	8.7	5.4	707.9	403.8	625.9	113.304	37.977	42	PT_F00021
2023-07-23	2023	3460.35	83.8589	1.12817	0.231267	0.450428	1.33536	0.223158	0.357459	0.142866	0	1	1	28.9	32	25.7	21.3	1.1	726.8	404.9	647.2	113.304	37.977	43	PT_F00021
2023-07-24	2023	3671.67	87.1915	1.12997	0.232162	0.453483	1.33966	0.22254	0.359633	0.144453	0	1	1	29.5	33.2	25.7	21	0.9	746.3	405.8	668.2	113.304	37.977	44	PT_F00021
2023-07-25	2023	3871.66	90.0582	1.12878	0.233056	0.456538	1.34395	0.221922	0.361806	0.146041	0	1	1	29.7	32.8	26.6	18.9	2.2	766	408	687.1	113.304	37.977	45	PT_F00021
2023-07-26	2023	4028.98	92.1915	1.12689	0.23395	0.459593	1.34824	0.221304	0.36398	0.147629	0	1	1	28	30.3	25.6	12	1.1	784	409.1	699.1	113.304	37.977	46	PT_F00021
2023-07-27	2023	4228.97	94.4581	1.11991	0.234845	0.462648	1.35254	0.220686	0.366154	0.149217	0	1	1	28.1	30.8	25.3	17.4	8.6	802.1	417.7	716.5	113.304	37.977	47	PT_F00021
2023-07-28	2023	4350.97	95.9255	1.11715	0.235739	0.465704	1.35683	0.220067	0.368327	0.150804	0	1	1	27.6	29.2	25.9	7.9	6.1	819.7	423.8	724.4	113.304	37.977	48	PT_F00021
2023-07-29	2023	4454.96	97.1243	1.11433	0.236634	0.468759	1.36113	0.219449	0.370501	0.152392	0	1	1	26.9	27.6	26.2	6.1	9.9	836.6	433.7	730.5	113.304	37.977	49	PT_F00021
2023-07-30	2023	4644.29	103.09	1.15212	0.237528	0.471814	1.36542	0.218831	0.372674	0.15398	0	1	1	28.1	30.1	26.1	15.8	3.4	854.7	437.1	746.3	113.304	37.977	50	PT_F00021
2023-07-31	2023	4871.94	108.788	1.17966	0.238422	0.474869	1.36971	0.218213	0.374848	0.155568	0	1	1	28.6	32.4	24.7	21.5	1.4	873.3	438.5	767.8	113.304	37.977	51	PT_F00021
2023-08-01	2023	5089.93	112.02	1.18162	0.239317	0.477925	1.37401	0.217595	0.377021	0.157155	0	1	1	28.1	30.8	25.3	19	4	891.4	442.5	786.8	113.304	37.977	52	PT_F00021
2023-08-02	2023	5318.92	113.421	1.16371	0.240211	0.48098	1.3783	0.216977	0.379195	0.158743	0	1	1	28.9	32.2	25.6	21	0.4	910.3	442.9	807.8	113.304	37.977	53	PT_F00021
2023-08-03	2023	5562.91	114.321	1.14025	0.241106	0.484035	1.3826	0.216358	0.381369	0.160331	0	1	1	29	32.7	25.2	22.9	0	929.3	442.9	830.7	113.304	37.977	54	PT_F00021
2023-08-04	2023	5784.9	115.72	1.12609	0.242	0.48709	1.38689	0.21574	0.383542	0.161919	0	1	1	28.8	32.5	25.1	19.5	0	948.1	442.9	850.2	113.304	37.977	55	PT_F00021
2023-08-05	2023	6021.22	116.453	1.105	0.242894	0.490145	1.39119	0.215122	0.385716	0.163507	0	1	1	29.6	33.2	26	21.9	0	967.7	442.9	872.1	113.304	37.977	56	PT_F00021
2023-08-06	2023	6233.21	117.153	1.08766	0.243789	0.493201	1.39548	0.214504	0.387889	0.165094	1	1	1	29.6	33.3	25.8	18.4	10.6	987.3	453.5	890.5	113.304	37.977	57	PT_F00021
2023-08-07	2023	6450.2	117.387	1.06661	0.245429	0.498803	1.41166	0.220744	0.387251	0.170278	0	1	1	26.5	30.1	23	17.3	1.3	1003.8	454.8	907.8	113.304	37.977	58	PT_F00021
2023-08-08	2023	6678.19	118.42	1.05269	0.247069	0.504405	1.42783	0.226985	0.386613	0.175461	0	1	1	26.8	30.4	23.3	18.7	0.1	1020.6	454.9	926.5	113.304	37.977	59	PT_F00021
2023-08-09	2023	6901.18	118.721	1.03378	0.248709	0.510007	1.44401	0.233225	0.385976	0.180644	0	1	1	27.5	31.2	23.8	18.5	1.5	1038.1	456.4	945	113.304	37.977	60	PT_F00021
2023-08-10	2023	7144.5	119.52	1.01823	0.250349	0.515609	1.46019	0.239466	0.385338	0.185827	0	1	1	28.1	32	24.3	21.6	0	1056.2	456.4	966.6	113.304	37.977	61	PT_F00021
2023-08-11	2023	7375.15	119.886	1.00112	0.251989	0.521212	1.47637	0.245706	0.3847	0.191011	0	1	1	28.8	32.3	25.3	20.3	0.2	1075	456.6	986.9	113.304	37.977	62	PT_F00021
2023-08-12	2023	7621.47	120.286	0.983875	0.253629	0.526814	1.49254	0.251947	0.384062	0.196194	0	1	1	30.2	34.3	26.1	24.3	0	1095.2	456.6	1011.2	113.304	37.977	63	PT_F00021
2023-08-13	2023	7844.46	121.32	0.974501	0.255269	0.532416	1.50872	0.258187	0.383424	0.201377	0	1	1	30	34	26	20.7	8.6	1115.2	465.2	1031.9	113.304	37.977	64	PT_F00021
2023-08-14	2023	8053.12	122.153	0.965072	0.256909	0.538018	1.5249	0.264428	0.382786	0.206561	0	1	1	28.5	31.8	25.3	17.3	2.1	1133.7	467.3	1049.2	113.304	37.977	65	PT_F00021
2023-08-15	2023	8265.77	122.753	0.954001	0.258549	0.543621	1.54108	0.270668	0.382148	0.211744	0	1	1	28.5	31.9	25.2	18.1	0.7	1152.2	468	1067.3	113.304	37.977	66	PT_F00021
2023-08-16	2023	8458.76	123.619	0.946866	0.260189	0.549223	1.55725	0.276908	0.38151	0.216927	0	1	1	27	30.6	23.5	15.3	7.3	1169.2	475.3	1082.6	113.304	37.977	67	PT_F00021
2023-08-17	2023	8692.75	123.752	0.931729	0.261829	0.554825	1.57343	0.283149	0.380872	0.22211	0	1	1	27.3	31.6	23	21.3	0.7	1186.5	476	1103.9	113.304	37.977	68	PT_F00021
2023-08-18	2023	8925.73	124.086	0.918826	0.263469	0.560427	1.58961	0.289389	0.380234	0.227294	0	1	1	27.2	30.9	23.6	21.5	0.3	1203.7	476.3	1125.4	113.304	37.977	69	PT_F00021
2023-08-19	2023	9134.66	125.72	0.917491	0.265109	0.566029	1.60578	0.29563	0.379596	0.232477	1	1	1	28.2	31.7	24.8	20.8	0.7	1221.9	477	1146.2	113.304	37.977	70	PT_F00021
2023-08-20	2023	9345.65	126.053	0.906774	0.282662	0.625989	1.63605	0.302921	0.405433	0.240903	0	1	1	28.7	31.7	25.7	20.1	3.7	1240.6	480.7	1166.3	113.304	37.977	71	PT_F00021
2023-08-21	2023	9521.62	126.785	0.901338	0.300215	0.685949	1.66632	0.310211	0.43127	0.249328	0	1	1	28.7	32.2	25.2	18.1	13.8	1259.3	494.5	1184.4	113.304	37.977	72	PT_F00021
2023-08-22	2023	9635.28	126.719	0.894151	0.317768	0.745909	1.69659	0.317502	0.457107	0.257754	0	1	1	24.8	27.4	22.3	6.6	3.9	1274.1	498.4	1191	113.304	37.977	73	PT_F00021
2023-08-23	2023	9887.25	126.652	0.87927	0.335321	0.805869	1.72685	0.324793	0.482945	0.26618	0	1	1	25.6	30.6	20.8	23.6	0	1289.7	498.4	1214.6	113.304	37.977	74	PT_F00021
2023-08-24	2023	10114.9	126.552	0.866067	0.352874	0.865829	1.75712	0.332084	0.508782	0.274605	1	1	1	26.3	30.4	22.4	21.3	0	1306	498.4	1235.9	113.304	37.977	75	PT_F00021
2023-08-25	2023	10333.2	126.452	0.853819	0.343498	0.833801	1.74115	0.332074	0.494739	0.270226	0	1	1	26.8	30.7	23	21.1	0.1	1322.8	498.5	1257	113.304	37.977	76	PT_F00021
2023-08-26	2023	10513.5	126.352	0.843896	0.334122	0.801773	1.72518	0.332064	0.480695	0.265846	0	1	1	27.1	29.3	25	16.5	2.8	1339.9	501.3	1273.5	113.304	37.977	77	PT_F00021
2023-08-27	2023	10586.5	126.352	0.840225	0.324746	0.769745	1.70921	0.332055	0.466652	0.261467	0	1	1	25.6	27.1	24.1	4.3	29.6	1355.5	530.9	1277.8	113.304	37.977	78	PT_F00021
2023-08-28	2023	10633.5	126.352	0.837883	0.31537	0.737718	1.69324	0.332045	0.452609	0.257088	0	1	1	22.6	24	21.3	2.4	17.6	1368.1	548.5	1280.2	113.304	37.977	79	PT_F00021
2023-08-29	2023	10774.2	126.352	0.830974	0.305994	0.70569	1.67727	0.332035	0.438566	0.252708	0	1	1	24.3	27.1	21.6	12.7	0.7	1382.4	549.2	1292.9	113.304	37.977	80	PT_F00021
2023-08-30	2023	10892.5	126.352	0.825276	0.296618	0.673662	1.6613	0.332026	0.424523	0.248329	0	1	1	22.5	25.8	19.4	10.3	0.2	1394.9	549.4	1303.2	113.304	37.977	81	PT_F00021
2023-08-31	2023	11068.5	126.352	0.816984	0.287242	0.641635	1.64533	0.332016	0.41048	0.243949	1	1	1	22.2	27.8	16.9	19.3	0	1407.1	549.4	1322.5	113.304	37.977	82	PT_F00021
2023-09-01	2023	11266.5	126.319	0.807689	0.288904	0.647312	1.65544	0.329139	0.413976	0.246755	0	1	1	24.1	28.6	19.8	24	0	1421.2	549.4	1346.5	113.304	37.977	83	PT_F00021
2023-09-02	2023	11447.2	126.219	0.799001	0.290566	0.652989	1.66556	0.326262	0.417473	0.249561	0	1	1	24.5	28.9	20.4	21.8	0	1435.7	549.4	1368.3	113.304	37.977	84	PT_F00021
2023-09-03	2023	11587.2	126.587	0.79527	0.292228	0.658667	1.67568	0.323384	0.420969	0.252368	0	1	1	25.1	28.2	22.1	15.3	0	1450.8	549.4	1383.6	113.304	37.977	85	PT_F00021
2023-09-04	2023	11670.8	127.491	0.797449	0.29389	0.664344	1.6858	0.320507	0.424465	0.255174	0	1	1	25.1	26.7	23.6	7.2	4.4	1465.9	553.8	1390.8	113.304	37.977	86	PT_F00021
2023-09-05	2023	11779.2	130.258	0.810041	0.295552	0.670022	1.69592	0.31763	0.427961	0.25798	0	1	1	25.4	28	22.9	11.3	0.9	1481.3	554.7	1402.1	113.304	37.977	87	PT_F00021
2023-09-06	2023	11912.5	132.52	0.818155	0.297214	0.675699	1.70604	0.314753	0.431457	0.260786	0	1	1	24.6	29.1	20.4	16.3	1	1495.9	555.7	1418.4	113.304	37.977	88	PT_F00021
2023-09-07	2023	12061.8	133.953	0.820539	0.298877	0.681377	1.71616	0.311876	0.434953	0.263592	0	1	1	24.6	29.9	19.6	20.2	0	1510.5	555.7	1438.6	113.304	37.977	89	PT_F00021
2023-09-08	2023	12207.8	134.852	0.819794	0.300539	0.687054	1.72627	0.308999	0.438449	0.266398	1	1	1	25.6	29.5	21.9	20.6	0	1526.1	555.7	1459.2	113.304	37.977	90	PT_F00021
2023-09-09	2023	12350.8	135.652	0.818609	0.283603	0.629202	1.64167	0.302075	0.415283	0.242125	0	1	1	25.1	29.5	21	21	0	1541.2	555.7	1480.2	113.304	37.977	91	PT_F00021
2023-09-10	2023	12454	136.252	0.817945	0.266667	0.57135	1.55706	0.295151	0.392117	0.217851	1	1	1	25.2	28.9	21.7	20.2	0	1556.4	555.7	1500.4	113.304	37.977	92	PT_F00021
2023-09-11	2023	12508.9	136.818	0.819066	0.267658	0.574737	1.55582	0.295614	0.392817	0.217466	0	1	1	26.1	29.6	22.9	14.5	0.2	1572.5	555.9	1514.9	113.304	37.977	93	PT_F00021
2023-09-12	2023	12538.9	138.285	0.826598	0.26865	0.578125	1.55457	0.296078	0.393517	0.217081	0	1	1	23.9	25.8	22.1	3.7	37.2	1586.4	593.1	1518.6	113.304	37.977	94	PT_F00021
2023-09-13	2023	12566.9	138.684	0.8278	0.269642	0.581512	1.55333	0.296541	0.394216	0.216695	0	1	1	22.2	23.3	21.1	3.2	7.3	1598.6	600.4	1521.8	113.304	37.977	95	PT_F00021
2023-09-14	2023	12611.9	139.084	0.82834	0.270633	0.584899	1.55209	0.297005	0.394916	0.21631	0	1	1	23	25	21.1	7	0.7	1611.6	601.1	1528.8	113.304	37.977	96	PT_F00021
2023-09-15	2023	12611.9	139.084	0.82834	0.271625	0.588286	1.55085	0.297468	0.395616	0.215925	0	1	1	23.6	25.8	21.6	5.8	5.1	1625.2	606.2	1534.6	113.304	37.977	97	PT_F00021
2023-09-16	2023	12611.9	139.084	0.82834	0.272616	0.591674	1.5496	0.297931	0.396316	0.215539	0	1	1	23.3	26.6	20.2	11.9	1.2	1638.5	607.4	1546.5	113.304	37.977	98	PT_F00021
2024-06-09	2024	69	1.8	0.285311	0.12452	0.00535164	1.16894	0.183812	0.189586	0.0777164	1	1	1	28.5	33.6	23.2	25.5	0	0	0	0	113.357	34.0071	0	PT_F00022
2024-06-10	2024	69	1.8	0.285311	0.131158	0.01744	1.17511	0.187254	0.197841	0.080175	0	1	1	27	32.9	20.9	24.2	0	17	0	24.2	113.357	34.0071	1	PT_F00022
2024-06-11	2024	69	1.8	0.285311	0.137795	0.0295283	1.18128	0.190696	0.206096	0.0826336	0	1	1	25.9	29.9	21.7	15.7	0.2	32.9	0.2	39.9	113.357	34.0071	2	PT_F00022
2024-06-12	2024	69	1.8	0.285311	0.144432	0.0416166	1.18745	0.194138	0.214351	0.0850921	0	1	1	27.7	33.1	22.1	22.4	0.1	50.6	0.3	62.3	113.357	34.0071	3	PT_F00022
2024-06-13	2024	69	1.8	0.285311	0.15107	0.0537049	1.19361	0.19758	0.222606	0.0875507	0	1	1	28.5	34.7	22	23.3	0	69.1	0.3	85.6	113.357	34.0071	4	PT_F00022
2024-06-14	2024	69	1.8	0.285311	0.157707	0.0657932	1.19978	0.201022	0.230861	0.0900093	0	1	1	28.4	33.9	22.6	20.8	0	87.5	0.3	106.4	113.357	34.0071	5	PT_F00022
2024-06-15	2024	69	1.8	0.285311	0.164344	0.0778815	1.20595	0.204464	0.239116	0.0924679	0	1	1	28.8	34.9	22.4	22.7	1.1	106.3	1.4	129.1	113.357	34.0071	6	PT_F00022
2024-06-16	2024	69	1.8	0.285311	0.170982	0.0899698	1.21212	0.207906	0.247371	0.0949264	0	1	1	28.9	35	22.5	25	0	125.2	1.4	154.1	113.357	34.0071	7	PT_F00022
2024-06-17	2024	72	1.9	0.293194	0.177619	0.102058	1.21829	0.211348	0.255626	0.097385	0	1	1	26.8	32.7	20.6	21.5	0	142	1.4	175.6	113.357	34.0071	8	PT_F00022
[truncated: 3,594 more rows]

## Sheet: Finetuning
Year	DATE	DAP	NDVI_filled	mask_input_ndvi	TAVD	TMXD	TMND	SRAD	PRED	cum_gdd	cum_rain	cum_srad	Ntotal	PDM_obs	PNA_obs	mask_target_pdm	mask_target_pna	PNC_obs	PNAc	NNI_obs	field_id
2024	2024-06-16	0	0	0	28.505	34.67	22.34	24.368	0.01	18.505	0.01	24.368	340	0	0	0	0				FT_F00001
2024	2024-06-16	0	0	0	28.505	34.67	22.34	24.368	0.01	37.01	0.02	48.7359	340	0	0	0	0				FT_F00001
2024	2024-06-17	1	0	0	26.195	32.58	19.81	22.9619	0	53.205	0.02	71.6978	340	0	0	0	0				FT_F00001
2024	2024-06-17	1	0	0	26.195	32.58	19.81	22.9619	0	69.4	0.02	94.6598	340	0	0	0	0				FT_F00001
2024	2024-06-18	2	0	0	28.185	34.01	22.36	25.9118	0.02	87.585	0.04	120.572	340	0	0	0	0				FT_F00001
2024	2024-06-18	2	0	0	28.185	34.01	22.36	25.9118	0.02	105.77	0.06	146.483	340	0	0	0	0				FT_F00001
2024	2024-06-19	3	0	0	24.845	26.74	22.95	6.48962	3.85	120.615	3.91	152.973	340	0	0	0	0				FT_F00001
2024	2024-06-19	3	0	0	24.845	26.74	22.95	6.48962	3.85	135.46	7.76	159.463	340	0	0	0	0				FT_F00001
2024	2024-06-20	4	0	0	27.275	31.94	22.61	14.2633	0.4	152.735	8.16	173.726	340	0	0	0	0				FT_F00001
2024	2024-06-20	4	0	0	27.275	31.94	22.61	14.2633	0.4	170.01	8.56	187.989	340	0	0	0	0				FT_F00001
2024	2024-06-21	5	0	0	28.88	31.75	26.01	13.2775	26.43	188.89	34.99	201.267	340	0	0	0	0				FT_F00001
2024	2024-06-21	5	0	0	28.88	31.75	26.01	13.2775	26.43	207.77	61.42	214.544	340	0	0	0	0				FT_F00001
2024	2024-06-22	6	0	0	26.04	28.03	24.05	5.61506	6.16	223.81	67.58	220.159	340	0	0	0	0				FT_F00001
2024	2024-06-22	6	0	0	26.04	28.03	24.05	5.61506	6.16	239.85	73.74	225.774	340	0	0	0	0				FT_F00001
2024	2024-06-23	7	0	0	27.76	32.92	22.6	24.9595	0.66	257.61	74.4	250.734	340	0	0	0	0				FT_F00001
2024	2024-06-23	7	0	0	27.76	32.92	22.6	24.9595	0.66	275.37	75.06	275.693	340	0	0	0	0				FT_F00001
2024	2024-06-24	8	0	0	25.445	29.5	21.39	13.7095	1.68	290.815	76.74	289.403	340	0	0	0	0				FT_F00001
2024	2024-06-24	8	0	0	25.445	29.5	21.39	13.7095	1.68	306.26	78.42	303.112	340	0	0	0	0				FT_F00001
2024	2024-06-25	9	0	0	24.215	28.78	19.65	20.0649	0.02	320.475	78.44	323.177	340	0	0	0	0				FT_F00001
2024	2024-06-25	9	0	0	24.215	28.78	19.65	20.0649	0.02	334.69	78.46	343.242	340	0	0	0	0				FT_F00001
2024	2024-06-26	10	0	0	25.655	29.07	22.24	20.8991	0.27	350.345	78.73	364.141	340	0	0	0	0				FT_F00001
2024	2024-06-26	10	0	0	25.655	29.07	22.24	20.8991	0.27	366	79	385.04	340	0	0	0	0				FT_F00001
2024	2024-06-27	11	0	0	25.26	27.98	22.54	13.7558	2.13	381.26	81.13	398.796	340	0	0	0	0				FT_F00001
2024	2024-06-27	11	0	0	25.26	27.98	22.54	13.7558	2.13	396.52	83.26	412.552	340	0	0	0	0				FT_F00001
2024	2024-06-28	12	0	0	26.4	29.51	23.29	12.3168	61.45	412.92	144.71	424.869	340	0	0	0	0				FT_F00001
2024	2024-06-28	12	0	0	26.4	29.51	23.29	12.3168	61.45	429.32	206.16	437.186	340	0	0	0	0				FT_F00001
2024	2024-06-29	13	0	0	25.565	27.66	23.47	9.31112	11.18	444.885	217.34	446.497	340	0	0	0	0				FT_F00001
2024	2024-06-29	13	0	0	25.565	27.66	23.47	9.31112	11.18	460.45	228.52	455.808	340	0	0	0	0				FT_F00001
2024	2024-06-30	14	0	0	27.37	30.89	23.85	20.1371	0.03	477.82	228.55	475.945	340	0	0	0	0				FT_F00001
2024	2024-06-30	14	0	0	27.37	30.89	23.85	20.1371	0.03	495.19	228.58	496.082	340	0	0	0	0				FT_F00001
2024	2024-07-01	15	0	0	28.485	31.26	25.71	15.404	16.49	513.675	245.07	511.486	340	0	0	0	0				FT_F00001
2024	2024-07-01	15	0	0	28.485	31.26	25.71	15.404	16.49	532.16	261.56	526.89	340	0	0	0	0				FT_F00001
2024	2024-07-02	16	0	0	25.905	28.95	22.86	9.97482	2.15	548.065	263.71	536.865	340	0	0	0	0				FT_F00001
2024	2024-07-02	16	0	0	25.905	28.95	22.86	9.97482	2.15	563.97	265.86	546.84	340	0	0	0	0				FT_F00001
2024	2024-07-03	17	0	0	28.66	31.15	26.17	21.9296	0.06	582.63	265.92	568.769	340	0	0	0	0				FT_F00001
2024	2024-07-03	17	0	0	28.66	31.15	26.17	21.9296	0.06	601.29	265.98	590.699	340	0	0	0	0				FT_F00001
2024	2024-07-04	18	0	0	29.61	34.12	25.1	23.6715	9.68	620.9	275.66	614.37	340	0	0	0	0				FT_F00001
2024	2024-07-04	18	0	0	29.61	34.12	25.1	23.6715	9.68	640.51	285.34	638.042	340	0	0	0	0				FT_F00001
2024	2024-07-05	19	0	0	31.715	34.37	29.06	22.9102	0.12	662.225	285.46	660.952	340	0	0	0	0				FT_F00001
2024	2024-07-05	19	0	0	31.715	34.37	29.06	22.9102	0.12	683.94	285.58	683.862	340	0	0	0	0				FT_F00001
2024	2024-07-06	20	0	0	31.05	33.63	28.47	15.2584	0.02	704.99	285.6	699.121	340	0	0	0	0				FT_F00001
2024	2024-07-06	20	0	0	31.05	33.63	28.47	15.2584	0.02	726.04	285.62	714.379	340	0	0	0	0				FT_F00001
2024	2024-07-07	21	0	0	32.26	34.93	29.59	20.4536	0	748.3	285.62	734.833	340	0	0	0	0				FT_F00001
2024	2024-07-07	21	0	0	32.26	34.93	29.59	20.4536	0	770.56	285.62	755.286	340	0	0	0	0				FT_F00001
2024	2024-07-08	22	0	0	31.115	34.2	28.03	14.711	1.82	791.675	287.44	769.997	340	0	0	0	0				FT_F00001
2024	2024-07-08	22	0	0	31.115	34.2	28.03	14.711	1.82	812.79	289.26	784.708	340	0	0	0	0				FT_F00001
2024	2024-07-09	23	0	0	27.815	31.48	24.15	9.78816	41.53	830.605	330.79	794.496	340	0	0	0	0				FT_F00001
2024	2024-07-09	23	0	0	27.815	31.48	24.15	9.78816	41.53	848.42	372.32	804.284	340	0	0	0	0				FT_F00001
2024	2024-07-10	24	0	0	25.88	27.94	23.82	8.841	14.33	864.3	386.65	813.126	340	0	0	0	0				FT_F00001
2024	2024-07-10	24	0	0	25.88	27.94	23.82	8.841	14.33	880.18	400.98	821.967	340	0	0	0	0				FT_F00001
2024	2024-07-11	25	0	0	22.545	25.04	20.05	7.90878	1.28	892.725	402.26	829.875	340	0	0	0	0				FT_F00001
2024	2024-07-11	25	0	0	22.545	25.04	20.05	7.90878	1.28	905.27	403.54	837.784	340	0	0	0	0				FT_F00001
2024	2024-07-12	26	0	0	26.43	29.27	23.59	17.2132	24.9	921.7	428.44	854.997	340	0	0	0	0				FT_F00001
2024	2024-07-12	26	0	0	26.43	29.27	23.59	17.2132	24.9	938.13	453.34	872.21	340	0	0	0	0				FT_F00001
2024	2024-07-13	27	0	0	26.385	29.43	23.34	8.08161	2.92	954.515	456.26	880.292	340	0	0	0	0				FT_F00001
2024	2024-07-13	27	0	0	26.385	29.43	23.34	8.08161	2.92	970.9	459.18	888.374	340	0	0	0	0				FT_F00001
2024	2024-07-14	28	0	0	27.395	30.37	24.42	12.2789	3.85	988.295	463.03	900.653	340	0	0	0	0				FT_F00001
2024	2024-07-14	28	0	0	27.395	30.37	24.42	12.2789	3.85	1005.69	466.88	912.931	340	0	0	0	0				FT_F00001
2024	2024-07-15	29	0	0	28.23	30.72	25.74	12.0934	2.62	1023.92	469.5	925.025	340	0	0	0	0				FT_F00001
2024	2024-07-15	29	0	0	28.23	30.72	25.74	12.0934	2.62	1042.15	472.12	937.118	340	0	0	0	0				FT_F00001
2024	2024-07-16	30	0	0	29.78	33.6	25.96	13.0847	19.26	1061.93	491.38	950.203	340	0	0	0	0				FT_F00001
2024	2024-07-16	30	0	0	29.78	33.6	25.96	13.0847	19.26	1081.71	510.64	963.288	340	0	0	0	0				FT_F00001
2024	2024-07-17	31	0	0	28.98	31.46	26.5	5.55809	4.45	1100.69	515.09	968.846	340	0	0	0	0				FT_F00001
2024	2024-07-17	31	0	0	28.98	31.46	26.5	5.55809	4.45	1119.67	519.54	974.404	340	0	0	0	0				FT_F00001
2024	2024-07-18	32	0	0	27.965	29.06	26.87	7.30186	23.81	1137.63	543.35	981.706	340	0	0	0	0				FT_F00001
2024	2024-07-18	32	0	0	27.965	29.06	26.87	7.30186	23.81	1155.6	567.16	989.008	340	0	0	0	0				FT_F00001
2024	2024-07-19	33	0	0	29.14	31.7	26.58	12.6435	2.25	1174.74	569.41	1001.65	340	0	0	0	0				FT_F00001
2024	2024-07-19	33	0	0	29.14	31.7	26.58	12.6435	2.25	1193.88	571.66	1014.29	340	0	0	0	0				FT_F00001
2024	2024-07-20	34	0	0	29.96	33.07	26.85	12.5032	0.35	1213.84	572.01	1026.8	340	0	0	0	0				FT_F00001
2024	2024-07-20	34	0	0	29.96	33.07	26.85	12.5032	0.35	1233.8	572.36	1039.3	340	0	0	0	0				FT_F00001
2024	2024-07-21	35	0	0	31.75	34.65	28.85	23.4342	0.3	1255.55	572.66	1062.74	340	0	0	0	0				FT_F00001
2024	2024-07-21	35	0	0	31.75	34.65	28.85	23.4342	0.3	1277.3	572.96	1086.17	340	0	0	0	0				FT_F00001
2024	2024-07-22	36	0.25432088	1	31.89	35.16	28.62	20.6712	0	1299.19	572.96	1106.84	340	3875.37	77.7865059418062	1	1	2.0072	2.23345	0.898699	FT_F00001
2024	2024-07-22	36	0.25432088	1	31.89	35.16	28.62	20.6712	0	1321.08	572.96	1127.51	340	3875.37	77.7865059418062	1	1	2.0072	2.23345	0.898699	FT_F00001
2024	2024-07-23	37	0	0	31.335	35.83	26.84	22.8325	0.3	1342.41	573.26	1150.34	340	0	0	0	0				FT_F00001
2024	2024-07-24	38	0	0	30.565	33.95	27.18	24.0148	0.03	1362.98	573.29	1174.36	340	0	0	0	0				FT_F00001
2024	2024-07-25	39	0	0	29.64	32.14	27.14	19.2507	0.98	1382.62	574.27	1193.61	340	0	0	0	0				FT_F00001
2024	2024-07-26	40	0	0	29.335	31.58	27.09	12.9321	16.08	1401.95	590.35	1206.54	340	0	0	0	0				FT_F00001
2024	2024-07-27	41	0	0	30.545	33.07	28.02	14.0041	1.3	1422.5	591.65	1220.55	340	0	0	0	0				FT_F00001
2024	2024-07-28	42	0	0	30.625	33.86	27.39	23.9211	0.09	1443.12	591.74	1244.47	340	0	0	0	0				FT_F00001
2024	2024-07-29	43	0	0	30.64	34.5	26.78	25.1873	0	1463.77	591.74	1269.65	340	0	0	0	0				FT_F00001
2024	2024-07-30	44	0	0	31.305	34.72	27.89	24.581	0	1485.07	591.74	1294.24	340	0	0	0	0				FT_F00001
2024	2024-07-31	45	0	0	31.855	34.71	29	21.9569	0.08	1506.92	591.82	1316.19	340	0	0	0	0				FT_F00001
2024	2024-08-01	46	0	0	30.655	33.75	27.56	20.6297	0.45	1527.58	592.27	1336.82	340	0	0	0	0				FT_F00001
2024	2024-08-02	47	0	0	30.795	33.36	28.23	18	6.03	1548.38	598.3	1354.82	340	0	0	0	0				FT_F00001
2024	2024-08-03	48	0	0	31.485	35.91	27.06	20.0168	0.35	1569.86	598.65	1374.84	340	0	0	0	0				FT_F00001
2024	2024-08-04	49	0	0	32.305	36.54	28.07	23.1561	0.09	1592.16	598.74	1397.99	340	0	0	0	0				FT_F00001
2024	2024-08-05	50	0	0	31.985	36.39	27.58	23.0935	12.12	1614.15	610.86	1421.09	340	0	0	0	0				FT_F00001
2024	2024-08-06	51	0	0	30.55	34.46	26.64	22.7139	1.22	1634.7	612.08	1443.8	340	0	0	0	0				FT_F00001
2024	2024-08-07	52	0	0	31.125	34.66	27.59	23.6101	0.49	1655.83	612.57	1467.41	340	0	0	0	0				FT_F00001
2024	2024-08-08	53	0	0	30.95	35.12	26.78	20.3265	3.15	1676.78	615.72	1487.74	340	0	0	0	0				FT_F00001
2024	2024-08-09	54	0	0	31.865	35.62	28.11	22.2703	0.1	1698.64	615.82	1510.01	340	0	0	0	0				FT_F00001
2024	2024-08-10	55	0	0	32.45	36.21	28.69	21.2999	0.47	1721.09	616.29	1531.31	340	0	0	0	0				FT_F00001
2024	2024-08-11	56	0	0	31.285	35.09	27.48	21.191	0.07	1742.38	616.36	1552.5	340	0	0	0	0				FT_F00001
2024	2024-08-12	57	0	0	31.1	35.45	26.75	19.9281	0.07	1763.47	616.43	1572.43	340	0	0	0	0				FT_F00001
2024	2024-08-13	58	0	0	29.89	33.31	26.47	15.033	27.33	1783.37	643.76	1587.46	340	0	0	0	0				FT_F00001
2024	2024-08-14	59	0	0	28.4	31.62	25.18	16.0139	2.09	1801.77	645.85	1603.48	340	0	0	0	0				FT_F00001
2024	2024-08-15	60	0	0	28.19	31.24	25.14	19.0121	3.63	1819.95	649.48	1622.49	340	0	0	0	0				FT_F00001
2024	2024-08-16	61	0.479115271111111	1	28.4	31.81	24.99	19.8029	0.99	1838.36	650.47	1642.29	340	7045.5	165.122068727004	1	1	2.10929	1.75855	1.19944	FT_F00001
2024	2024-06-16	0	0	0	28.505	34.67	22.34	24.368	0.01	18.505	0.01	24.368	340	0	0	0	0				FT_F00002
2024	2024-06-16	0	0	0	28.505	34.67	22.34	24.368	0.01	37.01	0.02	48.7359	340	0	0	0	0				FT_F00002
2024	2024-06-17	1	0	0	26.195	32.58	19.81	22.9619	0	53.205	0.02	71.6978	340	0	0	0	0				FT_F00002
2024	2024-06-17	1	0	0	26.195	32.58	19.81	22.9619	0	69.4	0.02	94.6598	340	0	0	0	0				FT_F00002
2024	2024-06-18	2	0	0	28.185	34.01	22.36	25.9118	0.02	87.585	0.04	120.572	340	0	0	0	0				FT_F00002
2024	2024-06-18	2	0	0	28.185	34.01	22.36	25.9118	0.02	105.77	0.06	146.483	340	0	0	0	0				FT_F00002
2024	2024-06-19	3	0	0	24.845	26.74	22.95	6.48962	3.85	120.615	3.91	152.973	340	0	0	0	0				FT_F00002
2024	2024-06-19	3	0	0	24.845	26.74	22.95	6.48962	3.85	135.46	7.76	159.463	340	0	0	0	0				FT_F00002
2024	2024-06-20	4	0	0	27.275	31.94	22.61	14.2633	0.4	152.735	8.16	173.726	340	0	0	0	0				FT_F00002
2024	2024-06-20	4	0	0	27.275	31.94	22.61	14.2633	0.4	170.01	8.56	187.989	340	0	0	0	0				FT_F00002
2024	2024-06-21	5	0	0	28.88	31.75	26.01	13.2775	26.43	188.89	34.99	201.267	340	0	0	0	0				FT_F00002
2024	2024-06-21	5	0	0	28.88	31.75	26.01	13.2775	26.43	207.77	61.42	214.544	340	0	0	0	0				FT_F00002
2024	2024-06-22	6	0	0	26.04	28.03	24.05	5.61506	6.16	223.81	67.58	220.159	340	0	0	0	0				FT_F00002
2024	2024-06-22	6	0	0	26.04	28.03	24.05	5.61506	6.16	239.85	73.74	225.774	340	0	0	0	0				FT_F00002
2024	2024-06-23	7	0	0	27.76	32.92	22.6	24.9595	0.66	257.61	74.4	250.734	340	0	0	0	0				FT_F00002
2024	2024-06-23	7	0	0	27.76	32.92	22.6	24.9595	0.66	275.37	75.06	275.693	340	0	0	0	0				FT_F00002
2024	2024-06-24	8	0	0	25.445	29.5	21.39	13.7095	1.68	290.815	76.74	289.403	340	0	0	0	0				FT_F00002
2024	2024-06-24	8	0	0	25.445	29.5	21.39	13.7095	1.68	306.26	78.42	303.112	340	0	0	0	0				FT_F00002
2024	2024-06-25	9	0	0	24.215	28.78	19.65	20.0649	0.02	320.475	78.44	323.177	340	0	0	0	0				FT_F00002
2024	2024-06-25	9	0	0	24.215	28.78	19.65	20.0649	0.02	334.69	78.46	343.242	340	0	0	0	0				FT_F00002
2024	2024-06-26	10	0	0	25.655	29.07	22.24	20.8991	0.27	350.345	78.73	364.141	340	0	0	0	0				FT_F00002
2024	2024-06-26	10	0	0	25.655	29.07	22.24	20.8991	0.27	366	79	385.04	340	0	0	0	0				FT_F00002
2024	2024-06-27	11	0	0	25.26	27.98	22.54	13.7558	2.13	381.26	81.13	398.796	340	0	0	0	0				FT_F00002
2024	2024-06-27	11	0	0	25.26	27.98	22.54	13.7558	2.13	396.52	83.26	412.552	340	0	0	0	0				FT_F00002
2024	2024-06-28	12	0	0	26.4	29.51	23.29	12.3168	61.45	412.92	144.71	424.869	340	0	0	0	0				FT_F00002
2024	2024-06-28	12	0	0	26.4	29.51	23.29	12.3168	61.45	429.32	206.16	437.186	340	0	0	0	0				FT_F00002
2024	2024-06-29	13	0	0	25.565	27.66	23.47	9.31112	11.18	444.885	217.34	446.497	340	0	0	0	0				FT_F00002
2024	2024-06-29	13	0	0	25.565	27.66	23.47	9.31112	11.18	460.45	228.52	455.808	340	0	0	0	0				FT_F00002
2024	2024-06-30	14	0	0	27.37	30.89	23.85	20.1371	0.03	477.82	228.55	475.945	340	0	0	0	0				FT_F00002
2024	2024-06-30	14	0	0	27.37	30.89	23.85	20.1371	0.03	495.19	228.58	496.082	340	0	0	0	0				FT_F00002
2024	2024-07-01	15	0	0	28.485	31.26	25.71	15.404	16.49	513.675	245.07	511.486	340	0	0	0	0				FT_F00002
2024	2024-07-01	15	0	0	28.485	31.26	25.71	15.404	16.49	532.16	261.56	526.89	340	0	0	0	0				FT_F00002
2024	2024-07-02	16	0	0	25.905	28.95	22.86	9.97482	2.15	548.065	263.71	536.865	340	0	0	0	0				FT_F00002
2024	2024-07-02	16	0	0	25.905	28.95	22.86	9.97482	2.15	563.97	265.86	546.84	340	0	0	0	0				FT_F00002
2024	2024-07-03	17	0	0	28.66	31.15	26.17	21.9296	0.06	582.63	265.92	568.769	340	0	0	0	0				FT_F00002
2024	2024-07-03	17	0	0	28.66	31.15	26.17	21.9296	0.06	601.29	265.98	590.699	340	0	0	0	0				FT_F00002
2024	2024-07-04	18	0	0	29.61	34.12	25.1	23.6715	9.68	620.9	275.66	614.37	340	0	0	0	0				FT_F00002
2024	2024-07-04	18	0	0	29.61	34.12	25.1	23.6715	9.68	640.51	285.34	638.042	340	0	0	0	0				FT_F00002
2024	2024-07-05	19	0	0	31.715	34.37	29.06	22.9102	0.12	662.225	285.46	660.952	340	0	0	0	0				FT_F00002
2024	2024-07-05	19	0	0	31.715	34.37	29.06	22.9102	0.12	683.94	285.58	683.862	340	0	0	0	0				FT_F00002
2024	2024-07-06	20	0	0	31.05	33.63	28.47	15.2584	0.02	704.99	285.6	699.121	340	0	0	0	0				FT_F00002
2024	2024-07-06	20	0	0	31.05	33.63	28.47	15.2584	0.02	726.04	285.62	714.379	340	0	0	0	0				FT_F00002
2024	2024-07-07	21	0	0	32.26	34.93	29.59	20.4536	0	748.3	285.62	734.833	340	0	0	0	0				FT_F00002
2024	2024-07-07	21	0	0	32.26	34.93	29.59	20.4536	0	770.56	285.62	755.286	340	0	0	0	0				FT_F00002
2024	2024-07-08	22	0	0	31.115	34.2	28.03	14.711	1.82	791.675	287.44	769.997	340	0	0	0	0				FT_F00002
2024	2024-07-08	22	0	0	31.115	34.2	28.03	14.711	1.82	812.79	289.26	784.708	340	0	0	0	0				FT_F00002
2024	2024-07-09	23	0	0	27.815	31.48	24.15	9.78816	41.53	830.605	330.79	794.496	340	0	0	0	0				FT_F00002
2024	2024-07-09	23	0	0	27.815	31.48	24.15	9.78816	41.53	848.42	372.32	804.284	340	0	0	0	0				FT_F00002
2024	2024-07-10	24	0	0	25.88	27.94	23.82	8.841	14.33	864.3	386.65	813.126	340	0	0	0	0				FT_F00002
2024	2024-07-10	24	0	0	25.88	27.94	23.82	8.841	14.33	880.18	400.98	821.967	340	0	0	0	0				FT_F00002
2024	2024-07-11	25	0	0	22.545	25.04	20.05	7.90878	1.28	892.725	402.26	829.875	340	0	0	0	0				FT_F00002
2024	2024-07-11	25	0	0	22.545	25.04	20.05	7.90878	1.28	905.27	403.54	837.784	340	0	0	0	0				FT_F00002
2024	2024-07-12	26	0	0	26.43	29.27	23.59	17.2132	24.9	921.7	428.44	854.997	340	0	0	0	0				FT_F00002
2024	2024-07-12	26	0	0	26.43	29.27	23.59	17.2132	24.9	938.13	453.34	872.21	340	0	0	0	0				FT_F00002
2024	2024-07-13	27	0	0	26.385	29.43	23.34	8.08161	2.92	954.515	456.26	880.292	340	0	0	0	0				FT_F00002
2024	2024-07-13	27	0	0	26.385	29.43	23.34	8.08161	2.92	970.9	459.18	888.374	340	0	0	0	0				FT_F00002
2024	2024-07-14	28	0	0	27.395	30.37	24.42	12.2789	3.85	988.295	463.03	900.653	340	0	0	0	0				FT_F00002
2024	2024-07-14	28	0	0	27.395	30.37	24.42	12.2789	3.85	1005.69	466.88	912.931	340	0	0	0	0				FT_F00002
2024	2024-07-15	29	0	0	28.23	30.72	25.74	12.0934	2.62	1023.92	469.5	925.025	340	0	0	0	0				FT_F00002
2024	2024-07-15	29	0	0	28.23	30.72	25.74	12.0934	2.62	1042.15	472.12	937.118	340	0	0	0	0				FT_F00002
2024	2024-07-16	30	0	0	29.78	33.6	25.96	13.0847	19.26	1061.93	491.38	950.203	340	0	0	0	0				FT_F00002
2024	2024-07-16	30	0	0	29.78	33.6	25.96	13.0847	19.26	1081.71	510.64	963.288	340	0	0	0	0				FT_F00002
2024	2024-07-17	31	0	0	28.98	31.46	26.5	5.55809	4.45	1100.69	515.09	968.846	340	0	0	0	0				FT_F00002
2024	2024-07-17	31	0	0	28.98	31.46	26.5	5.55809	4.45	1119.67	519.54	974.404	340	0	0	0	0				FT_F00002
2024	2024-07-18	32	0	0	27.965	29.06	26.87	7.30186	23.81	1137.63	543.35	981.706	340	0	0	0	0				FT_F00002
2024	2024-07-18	32	0	0	27.965	29.06	26.87	7.30186	23.81	1155.6	567.16	989.008	340	0	0	0	0				FT_F00002
2024	2024-07-19	33	0	0	29.14	31.7	26.58	12.6435	2.25	1174.74	569.41	1001.65	340	0	0	0	0				FT_F00002
2024	2024-07-19	33	0	0	29.14	31.7	26.58	12.6435	2.25	1193.88	571.66	1014.29	340	0	0	0	0				FT_F00002
2024	2024-07-20	34	0	0	29.96	33.07	26.85	12.5032	0.35	1213.84	572.01	1026.8	340	0	0	0	0				FT_F00002
2024	2024-07-20	34	0	0	29.96	33.07	26.85	12.5032	0.35	1233.8	572.36	1039.3	340	0	0	0	0				FT_F00002
2024	2024-07-21	35	0	0	31.75	34.65	28.85	23.4342	0.3	1255.55	572.66	1062.74	340	0	0	0	0				FT_F00002
2024	2024-07-21	35	0	0	31.75	34.65	28.85	23.4342	0.3	1277.3	572.96	1086.17	340	0	0	0	0				FT_F00002
2024	2024-07-22	36	0.23167041	1	31.89	35.16	28.62	20.6712	0	1299.19	572.96	1106.84	340	3520.44	79.6188976426599	1	1	2.26162	2.3076	0.980074	FT_F00002
2024	2024-07-22	36	0.23167041	1	31.89	35.16	28.62	20.6712	0	1321.08	572.96	1127.51	340	3520.44	79.6188976426599	1	1	2.26162	2.3076	0.980074	FT_F00002
2024	2024-07-23	37	0	0	31.335	35.83	26.84	22.8325	0.3	1342.41	573.26	1150.34	340	0	0	0	0				FT_F00002
2024	2024-07-24	38	0	0	30.565	33.95	27.18	24.0148	0.03	1362.98	573.29	1174.36	340	0	0	0	0				FT_F00002
2024	2024-07-25	39	0	0	29.64	32.14	27.14	19.2507	0.98	1382.62	574.27	1193.61	340	0	0	0	0				FT_F00002
2024	2024-07-26	40	0	0	29.335	31.58	27.09	12.9321	16.08	1401.95	590.35	1206.54	340	0	0	0	0				FT_F00002
2024	2024-07-27	41	0	0	30.545	33.07	28.02	14.0041	1.3	1422.5	591.65	1220.55	340	0	0	0	0				FT_F00002
2024	2024-07-28	42	0	0	30.625	33.86	27.39	23.9211	0.09	1443.12	591.74	1244.47	340	0	0	0	0				FT_F00002
2024	2024-07-29	43	0	0	30.64	34.5	26.78	25.1873	0	1463.77	591.74	1269.65	340	0	0	0	0				FT_F00002
2024	2024-07-30	44	0	0	31.305	34.72	27.89	24.581	0	1485.07	591.74	1294.24	340	0	0	0	0				FT_F00002
2024	2024-07-31	45	0	0	31.855	34.71	29	21.9569	0.08	1506.92	591.82	1316.19	340	0	0	0	0				FT_F00002
2024	2024-08-01	46	0	0	30.655	33.75	27.56	20.6297	0.45	1527.58	592.27	1336.82	340	0	0	0	0				FT_F00002
2024	2024-08-02	47	0	0	30.795	33.36	28.23	18	6.03	1548.38	598.3	1354.82	340	0	0	0	0				FT_F00002
2024	2024-08-03	48	0	0	31.485	35.91	27.06	20.0168	0.35	1569.86	598.65	1374.84	340	0	0	0	0				FT_F00002
2024	2024-08-04	49	0	0	32.305	36.54	28.07	23.1561	0.09	1592.16	598.74	1397.99	340	0	0	0	0				FT_F00002
2024	2024-08-05	50	0	0	31.985	36.39	27.58	23.0935	12.12	1614.15	610.86	1421.09	340	0	0	0	0				FT_F00002
2024	2024-08-06	51	0	0	30.55	34.46	26.64	22.7139	1.22	1634.7	612.08	1443.8	340	0	0	0	0				FT_F00002
2024	2024-08-07	52	0	0	31.125	34.66	27.59	23.6101	0.49	1655.83	612.57	1467.41	340	0	0	0	0				FT_F00002
2024	2024-08-08	53	0	0	30.95	35.12	26.78	20.3265	3.15	1676.78	615.72	1487.74	340	0	0	0	0				FT_F00002
2024	2024-08-09	54	0	0	31.865	35.62	28.11	22.2703	0.1	1698.64	615.82	1510.01	340	0	0	0	0				FT_F00002
2024	2024-08-10	55	0	0	32.45	36.21	28.69	21.2999	0.47	1721.09	616.29	1531.31	340	0	0	0	0				FT_F00002
2024	2024-08-11	56	0	0	31.285	35.09	27.48	21.191	0.07	1742.38	616.36	1552.5	340	0	0	0	0				FT_F00002
2024	2024-08-12	57	0	0	31.1	35.45	26.75	19.9281	0.07	1763.47	616.43	1572.43	340	0	0	0	0				FT_F00002
2024	2024-08-13	58	0	0	29.89	33.31	26.47	15.033	27.33	1783.37	643.76	1587.46	340	0	0	0	0				FT_F00002
2024	2024-08-14	59	0	0	28.4	31.62	25.18	16.0139	2.09	1801.77	645.85	1603.48	340	0	0	0	0				FT_F00002
2024	2024-08-15	60	0	0	28.19	31.24	25.14	19.0121	3.63	1819.95	649.48	1622.49	340	0	0	0	0				FT_F00002
2024	2024-08-16	61	0.479577953333333	1	28.4	31.81	24.99	19.8029	0.99	1838.36	650.47	1642.29	340	6942.53	166.2523943403	1	1	2.15522	1.76738	1.21945	FT_F00002
2024	2024-06-16	0	0	0	28.505	34.67	22.34	24.368	0.01	18.505	0.01	24.368	260	0	0	0	0				FT_F00003
2024	2024-06-16	0	0	0	28.505	34.67	22.34	24.368	0.01	37.01	0.02	48.7359	260	0	0	0	0				FT_F00003
2024	2024-06-17	1	0	0	26.195	32.58	19.81	22.9619	0	53.205	0.02	71.6978	260	0	0	0	0				FT_F00003
2024	2024-06-17	1	0	0	26.195	32.58	19.81	22.9619	0	69.4	0.02	94.6598	260	0	0	0	0				FT_F00003
2024	2024-06-18	2	0	0	28.185	34.01	22.36	25.9118	0.02	87.585	0.04	120.572	260	0	0	0	0				FT_F00003
2024	2024-06-18	2	0	0	28.185	34.01	22.36	25.9118	0.02	105.77	0.06	146.483	260	0	0	0	0				FT_F00003
2024	2024-06-19	3	0	0	24.845	26.74	22.95	6.48962	3.85	120.615	3.91	152.973	260	0	0	0	0				FT_F00003
2024	2024-06-19	3	0	0	24.845	26.74	22.95	6.48962	3.85	135.46	7.76	159.463	260	0	0	0	0				FT_F00003
2024	2024-06-20	4	0	0	27.275	31.94	22.61	14.2633	0.4	152.735	8.16	173.726	260	0	0	0	0				FT_F00003
2024	2024-06-20	4	0	0	27.275	31.94	22.61	14.2633	0.4	170.01	8.56	187.989	260	0	0	0	0				FT_F00003
2024	2024-06-21	5	0	0	28.88	31.75	26.01	13.2775	26.43	188.89	34.99	201.267	260	0	0	0	0				FT_F00003
2024	2024-06-21	5	0	0	28.88	31.75	26.01	13.2775	26.43	207.77	61.42	214.544	260	0	0	0	0				FT_F00003
2024	2024-06-22	6	0	0	26.04	28.03	24.05	5.61506	6.16	223.81	67.58	220.159	260	0	0	0	0				FT_F00003
2024	2024-06-22	6	0	0	26.04	28.03	24.05	5.61506	6.16	239.85	73.74	225.774	260	0	0	0	0				FT_F00003
2024	2024-06-23	7	0	0	27.76	32.92	22.6	24.9595	0.66	257.61	74.4	250.734	260	0	0	0	0				FT_F00003
2024	2024-06-23	7	0	0	27.76	32.92	22.6	24.9595	0.66	275.37	75.06	275.693	260	0	0	0	0				FT_F00003
2024	2024-06-24	8	0	0	25.445	29.5	21.39	13.7095	1.68	290.815	76.74	289.403	260	0	0	0	0				FT_F00003
2024	2024-06-24	8	0	0	25.445	29.5	21.39	13.7095	1.68	306.26	78.42	303.112	260	0	0	0	0				FT_F00003
2024	2024-06-25	9	0	0	24.215	28.78	19.65	20.0649	0.02	320.475	78.44	323.177	260	0	0	0	0				FT_F00003
2024	2024-06-25	9	0	0	24.215	28.78	19.65	20.0649	0.02	334.69	78.46	343.242	260	0	0	0	0				FT_F00003
2024	2024-06-26	10	0	0	25.655	29.07	22.24	20.8991	0.27	350.345	78.73	364.141	260	0	0	0	0				FT_F00003
2024	2024-06-26	10	0	0	25.655	29.07	22.24	20.8991	0.27	366	79	385.04	260	0	0	0	0				FT_F00003
2024	2024-06-27	11	0	0	25.26	27.98	22.54	13.7558	2.13	381.26	81.13	398.796	260	0	0	0	0				FT_F00003
2024	2024-06-27	11	0	0	25.26	27.98	22.54	13.7558	2.13	396.52	83.26	412.552	260	0	0	0	0				FT_F00003
2024	2024-06-28	12	0	0	26.4	29.51	23.29	12.3168	61.45	412.92	144.71	424.869	260	0	0	0	0				FT_F00003
2024	2024-06-28	12	0	0	26.4	29.51	23.29	12.3168	61.45	429.32	206.16	437.186	260	0	0	0	0				FT_F00003
2024	2024-06-29	13	0	0	25.565	27.66	23.47	9.31112	11.18	444.885	217.34	446.497	260	0	0	0	0				FT_F00003
2024	2024-06-29	13	0	0	25.565	27.66	23.47	9.31112	11.18	460.45	228.52	455.808	260	0	0	0	0				FT_F00003
2024	2024-06-30	14	0	0	27.37	30.89	23.85	20.1371	0.03	477.82	228.55	475.945	260	0	0	0	0				FT_F00003
2024	2024-06-30	14	0	0	27.37	30.89	23.85	20.1371	0.03	495.19	228.58	496.082	260	0	0	0	0				FT_F00003
2024	2024-07-01	15	0	0	28.485	31.26	25.71	15.404	16.49	513.675	245.07	511.486	260	0	0	0	0				FT_F00003
2024	2024-07-01	15	0	0	28.485	31.26	25.71	15.404	16.49	532.16	261.56	526.89	260	0	0	0	0				FT_F00003
2024	2024-07-02	16	0	0	25.905	28.95	22.86	9.97482	2.15	548.065	263.71	536.865	260	0	0	0	0				FT_F00003
2024	2024-07-02	16	0	0	25.905	28.95	22.86	9.97482	2.15	563.97	265.86	546.84	260	0	0	0	0				FT_F00003
2024	2024-07-03	17	0	0	28.66	31.15	26.17	21.9296	0.06	582.63	265.92	568.769	260	0	0	0	0				FT_F00003
2024	2024-07-03	17	0	0	28.66	31.15	26.17	21.9296	0.06	601.29	265.98	590.699	260	0	0	0	0				FT_F00003
2024	2024-07-04	18	0	0	29.61	34.12	25.1	23.6715	9.68	620.9	275.66	614.37	260	0	0	0	0				FT_F00003
2024	2024-07-04	18	0	0	29.61	34.12	25.1	23.6715	9.68	640.51	285.34	638.042	260	0	0	0	0				FT_F00003
2024	2024-07-05	19	0	0	31.715	34.37	29.06	22.9102	0.12	662.225	285.46	660.952	260	0	0	0	0				FT_F00003
2024	2024-07-05	19	0	0	31.715	34.37	29.06	22.9102	0.12	683.94	285.58	683.862	260	0	0	0	0				FT_F00003
2024	2024-07-06	20	0	0	31.05	33.63	28.47	15.2584	0.02	704.99	285.6	699.121	260	0	0	0	0				FT_F00003
2024	2024-07-06	20	0	0	31.05	33.63	28.47	15.2584	0.02	726.04	285.62	714.379	260	0	0	0	0				FT_F00003
2024	2024-07-07	21	0	0	32.26	34.93	29.59	20.4536	0	748.3	285.62	734.833	260	0	0	0	0				FT_F00003
2024	2024-07-07	21	0	0	32.26	34.93	29.59	20.4536	0	770.56	285.62	755.286	260	0	0	0	0				FT_F00003
2024	2024-07-08	22	0	0	31.115	34.2	28.03	14.711	1.82	791.675	287.44	769.997	260	0	0	0	0				FT_F00003
2024	2024-07-08	22	0	0	31.115	34.2	28.03	14.711	1.82	812.79	289.26	784.708	260	0	0	0	0				FT_F00003
2024	2024-07-09	23	0	0	27.815	31.48	24.15	9.78816	41.53	830.605	330.79	794.496	260	0	0	0	0				FT_F00003
2024	2024-07-09	23	0	0	27.815	31.48	24.15	9.78816	41.53	848.42	372.32	804.284	260	0	0	0	0				FT_F00003
2024	2024-07-10	24	0	0	25.88	27.94	23.82	8.841	14.33	864.3	386.65	813.126	260	0	0	0	0				FT_F00003
2024	2024-07-10	24	0	0	25.88	27.94	23.82	8.841	14.33	880.18	400.98	821.967	260	0	0	0	0				FT_F00003
2024	2024-07-11	25	0	0	22.545	25.04	20.05	7.90878	1.28	892.725	402.26	829.875	260	0	0	0	0				FT_F00003
2024	2024-07-11	25	0	0	22.545	25.04	20.05	7.90878	1.28	905.27	403.54	837.784	260	0	0	0	0				FT_F00003
2024	2024-07-12	26	0	0	26.43	29.27	23.59	17.2132	24.9	921.7	428.44	854.997	260	0	0	0	0				FT_F00003
2024	2024-07-12	26	0	0	26.43	29.27	23.59	17.2132	24.9	938.13	453.34	872.21	260	0	0	0	0				FT_F00003
2024	2024-07-13	27	0	0	26.385	29.43	23.34	8.08161	2.92	954.515	456.26	880.292	260	0	0	0	0				FT_F00003
2024	2024-07-13	27	0	0	26.385	29.43	23.34	8.08161	2.92	970.9	459.18	888.374	260	0	0	0	0				FT_F00003
2024	2024-07-14	28	0	0	27.395	30.37	24.42	12.2789	3.85	988.295	463.03	900.653	260	0	0	0	0				FT_F00003
2024	2024-07-14	28	0	0	27.395	30.37	24.42	12.2789	3.85	1005.69	466.88	912.931	260	0	0	0	0				FT_F00003
2024	2024-07-15	29	0	0	28.23	30.72	25.74	12.0934	2.62	1023.92	469.5	925.025	260	0	0	0	0				FT_F00003
2024	2024-07-15	29	0	0	28.23	30.72	25.74	12.0934	2.62	1042.15	472.12	937.118	260	0	0	0	0				FT_F00003
2024	2024-07-16	30	0	0	29.78	33.6	25.96	13.0847	19.26	1061.93	491.38	950.203	260	0	0	0	0				FT_F00003
2024	2024-07-16	30	0	0	29.78	33.6	25.96	13.0847	19.26	1081.71	510.64	963.288	260	0	0	0	0				FT_F00003
2024	2024-07-17	31	0	0	28.98	31.46	26.5	5.55809	4.45	1100.69	515.09	968.846	260	0	0	0	0				FT_F00003
2024	2024-07-17	31	0	0	28.98	31.46	26.5	5.55809	4.45	1119.67	519.54	974.404	260	0	0	0	0				FT_F00003
2024	2024-07-18	32	0	0	27.965	29.06	26.87	7.30186	23.81	1137.63	543.35	981.706	260	0	0	0	0				FT_F00003
2024	2024-07-18	32	0	0	27.965	29.06	26.87	7.30186	23.81	1155.6	567.16	989.008	260	0	0	0	0				FT_F00003
2024	2024-07-19	33	0	0	29.14	31.7	26.58	12.6435	2.25	1174.74	569.41	1001.65	260	0	0	0	0				FT_F00003
2024	2024-07-19	33	0	0	29.14	31.7	26.58	12.6435	2.25	1193.88	571.66	1014.29	260	0	0	0	0				FT_F00003
2024	2024-07-20	34	0	0	29.96	33.07	26.85	12.5032	0.35	1213.84	572.01	1026.8	260	0	0	0	0				FT_F00003
2024	2024-07-20	34	0	0	29.96	33.07	26.85	12.5032	0.35	1233.8	572.36	1039.3	260	0	0	0	0				FT_F00003
2024	2024-07-21	35	0	0	31.75	34.65	28.85	23.4342	0.3	1255.55	572.66	1062.74	260	0	0	0	0				FT_F00003
2024	2024-07-21	35	0	0	31.75	34.65	28.85	23.4342	0.3	1277.3	572.96	1086.17	260	0	0	0	0				FT_F00003
2024	2024-07-22	36	0.21615554	1	31.89	35.16	28.62	20.6712	0	1299.19	572.96	1106.84	260	3048.48	75.5950519410758	1	1	2.47976	2.42334	1.02328	FT_F00003
2024	2024-07-22	36	0.21615554	1	31.89	35.16	28.62	20.6712	0	1321.08	572.96	1127.51	260	3048.48	75.5950519410758	1	1	2.47976	2.42334	1.02328	FT_F00003
2024	2024-07-23	37	0	0	31.335	35.83	26.84	22.8325	0.3	1342.41	573.26	1150.34	260	0	0	0	0				FT_F00003
2024	2024-07-24	38	0	0	30.565	33.95	27.18	24.0148	0.03	1362.98	573.29	1174.36	260	0	0	0	0				FT_F00003
2024	2024-07-25	39	0	0	29.64	32.14	27.14	19.2507	0.98	1382.62	574.27	1193.61	260	0	0	0	0				FT_F00003
2024	2024-07-26	40	0	0	29.335	31.58	27.09	12.9321	16.08	1401.95	590.35	1206.54	260	0	0	0	0				FT_F00003
2024	2024-07-27	41	0	0	30.545	33.07	28.02	14.0041	1.3	1422.5	591.65	1220.55	260	0	0	0	0				FT_F00003
2024	2024-07-28	42	0	0	30.625	33.86	27.39	23.9211	0.09	1443.12	591.74	1244.47	260	0	0	0	0				FT_F00003
2024	2024-07-29	43	0	0	30.64	34.5	26.78	25.1873	0	1463.77	591.74	1269.65	260	0	0	0	0				FT_F00003
2024	2024-07-30	44	0	0	31.305	34.72	27.89	24.581	0	1485.07	591.74	1294.24	260	0	0	0	0				FT_F00003
2024	2024-07-31	45	0	0	31.855	34.71	29	21.9569	0.08	1506.92	591.82	1316.19	260	0	0	0	0				FT_F00003
2024	2024-08-01	46	0	0	30.655	33.75	27.56	20.6297	0.45	1527.58	592.27	1336.82	260	0	0	0	0				FT_F00003
2024	2024-08-02	47	0	0	30.795	33.36	28.23	18	6.03	1548.38	598.3	1354.82	260	0	0	0	0				FT_F00003
2024	2024-08-03	48	0	0	31.485	35.91	27.06	20.0168	0.35	1569.86	598.65	1374.84	260	0	0	0	0				FT_F00003
2024	2024-08-04	49	0	0	32.305	36.54	28.07	23.1561	0.09	1592.16	598.74	1397.99	260	0	0	0	0				FT_F00003
2024	2024-08-05	50	0	0	31.985	36.39	27.58	23.0935	12.12	1614.15	610.86	1421.09	260	0	0	0	0				FT_F00003
2024	2024-08-06	51	0	0	30.55	34.46	26.64	22.7139	1.22	1634.7	612.08	1443.8	260	0	0	0	0				FT_F00003
2024	2024-08-07	52	0	0	31.125	34.66	27.59	23.6101	0.49	1655.83	612.57	1467.41	260	0	0	0	0				FT_F00003
2024	2024-08-08	53	0	0	30.95	35.12	26.78	20.3265	3.15	1676.78	615.72	1487.74	260	0	0	0	0				FT_F00003
2024	2024-08-09	54	0	0	31.865	35.62	28.11	22.2703	0.1	1698.64	615.82	1510.01	260	0	0	0	0				FT_F00003
2024	2024-08-10	55	0	0	32.45	36.21	28.69	21.2999	0.47	1721.09	616.29	1531.31	260	0	0	0	0				FT_F00003
2024	2024-08-11	56	0	0	31.285	35.09	27.48	21.191	0.07	1742.38	616.36	1552.5	260	0	0	0	0				FT_F00003
2024	2024-08-12	57	0	0	31.1	35.45	26.75	19.9281	0.07	1763.47	616.43	1572.43	260	0	0	0	0				FT_F00003
2024	2024-08-13	58	0	0	29.89	33.31	26.47	15.033	27.33	1783.37	643.76	1587.46	260	0	0	0	0				FT_F00003
2024	2024-08-14	59	0	0	28.4	31.62	25.18	16.0139	2.09	1801.77	645.85	1603.48	260	0	0	0	0				FT_F00003
2024	2024-08-15	60	0	0	28.19	31.24	25.14	19.0121	3.63	1819.95	649.48	1622.49	260	0	0	0	0				FT_F00003
2024	2024-08-16	61	0.455489802222222	1	28.4	31.81	24.99	19.8029	0.99	1838.36	650.47	1642.29	260	7329.19	165.127094578879	1	1	2.0277	1.73511	1.16863	FT_F00003
2024	2024-06-16	0	0	0	28.505	34.67	22.34	24.368	0.01	18.505	0.01	24.368	180	0	0	0	0				FT_F00007
2024	2024-06-17	1	0	0	26.195	32.58	19.81	22.9619	0	34.7	0.01	47.3299	180	0	0	0	0				FT_F00007
2024	2024-06-18	2	0	0	28.185	34.01	22.36	25.9118	0.02	52.885	0.03	73.2417	180	0	0	0	0				FT_F00007
2024	2024-06-19	3	0	0	24.845	26.74	22.95	6.48962	3.85	67.73	3.88	79.7313	180	0	0	0	0				FT_F00007
2024	2024-06-20	4	0	0	27.275	31.94	22.61	14.2633	0.4	85.005	4.28	93.9946	180	0	0	0	0				FT_F00007
2024	2024-06-21	5	0	0	28.88	31.75	26.01	13.2775	26.43	103.885	30.71	107.272	180	0	0	0	0				FT_F00007
2024	2024-06-22	6	0	0	26.04	28.03	24.05	5.61506	6.16	119.925	36.87	112.887	180	0	0	0	0				FT_F00007
2024	2024-06-23	7	0	0	27.76	32.92	22.6	24.9595	0.66	137.685	37.53	137.847	180	0	0	0	0				FT_F00007
2024	2024-06-24	8	0	0	25.445	29.5	21.39	13.7095	1.68	153.13	39.21	151.556	180	0	0	0	0				FT_F00007
2024	2024-06-25	9	0	0	24.215	28.78	19.65	20.0649	0.02	167.345	39.23	171.621	180	0	0	0	0				FT_F00007
2024	2024-06-26	10	0	0	25.655	29.07	22.24	20.8991	0.27	183	39.5	192.52	180	0	0	0	0				FT_F00007
2024	2024-06-27	11	0	0	25.26	27.98	22.54	13.7558	2.13	198.26	41.63	206.276	180	0	0	0	0				FT_F00007
2024	2024-06-28	12	0	0	26.4	29.51	23.29	12.3168	61.45	214.66	103.08	218.593	180	0	0	0	0				FT_F00007
2024	2024-06-29	13	0	0	25.565	27.66	23.47	9.31112	11.18	230.225	114.26	227.904	180	0	0	0	0				FT_F00007
2024	2024-06-30	14	0	0	27.37	30.89	23.85	20.1371	0.03	247.595	114.29	248.041	180	0	0	0	0				FT_F00007
2024	2024-07-01	15	0	0	28.485	31.26	25.71	15.404	16.49	266.08	130.78	263.445	180	0	0	0	0				FT_F00007
2024	2024-07-02	16	0	0	25.905	28.95	22.86	9.97482	2.15	281.985	132.93	273.42	180	0	0	0	0				FT_F00007
2024	2024-07-03	17	0	0	28.66	31.15	26.17	21.9296	0.06	300.645	132.99	295.349	180	0	0	0	0				FT_F00007
2024	2024-07-04	18	0	0	29.61	34.12	25.1	23.6715	9.68	320.255	142.67	319.021	180	0	0	0	0				FT_F00007
2024	2024-07-05	19	0	0	31.715	34.37	29.06	22.9102	0.12	341.97	142.79	341.931	180	0	0	0	0				FT_F00007
2024	2024-07-06	20	0	0	31.05	33.63	28.47	15.2584	0.02	363.02	142.81	357.19	180	0	0	0	0				FT_F00007
2024	2024-07-07	21	0	0	32.26	34.93	29.59	20.4536	0	385.28	142.81	377.643	180	0	0	0	0				FT_F00007
2024	2024-07-08	22	0	0	31.115	34.2	28.03	14.711	1.82	406.395	144.63	392.354	180	0	0	0	0				FT_F00007
2024	2024-07-09	23	0	0	27.815	31.48	24.15	9.78816	41.53	424.21	186.16	402.142	180	0	0	0	0				FT_F00007
2024	2024-07-10	24	0	0	25.88	27.94	23.82	8.841	14.33	440.09	200.49	410.983	180	0	0	0	0				FT_F00007
2024	2024-07-11	25	0	0	22.545	25.04	20.05	7.90878	1.28	452.635	201.77	418.892	180	0	0	0	0				FT_F00007
2024	2024-07-12	26	0	0	26.43	29.27	23.59	17.2132	24.9	469.065	226.67	436.105	180	0	0	0	0				FT_F00007
2024	2024-07-13	27	0	0	26.385	29.43	23.34	8.08161	2.92	485.45	229.59	444.187	180	0	0	0	0				FT_F00007
2024	2024-07-14	28	0	0	27.395	30.37	24.42	12.2789	3.85	502.845	233.44	456.466	180	0	0	0	0				FT_F00007
2024	2024-07-15	29	0	0	28.23	30.72	25.74	12.0934	2.62	521.075	236.06	468.559	180	0	0	0	0				FT_F00007
2024	2024-07-16	30	0	0	29.78	33.6	25.96	13.0847	19.26	540.855	255.32	481.644	180	0	0	0	0				FT_F00007
2024	2024-07-17	31	0	0	28.98	31.46	26.5	5.55809	4.45	559.835	259.77	487.202	180	0	0	0	0				FT_F00007
2024	2024-07-18	32	0	0	27.965	29.06	26.87	7.30186	23.81	577.8	283.58	494.504	180	0	0	0	0				FT_F00007
2024	2024-07-19	33	0	0	29.14	31.7	26.58	12.6435	2.25	596.94	285.83	507.147	180	0	0	0	0				FT_F00007
2024	2024-07-20	34	0	0	29.96	33.07	26.85	12.5032	0.35	616.9	286.18	519.65	180	0	0	0	0				FT_F00007
2024	2024-07-21	35	0	0	31.75	34.65	28.85	23.4342	0.3	638.65	286.48	543.085	180	0	0	0	0				FT_F00007
2024	2024-07-22	36	0.2869795	1	31.89	35.16	28.62	20.6712	0	660.54	286.48	563.756	180	3765.03	82.4503527386966	1	1	2.1899	2.25549	0.970916	FT_F00007
2023	2023-06-20	0	0	0	24.6	28.37	20.83	14.7858	0.07	14.6	0.07	14.7858	150	0	0	0	0				FT_F00009
2023	2023-06-20	0	0	0	24.6	28.37	20.83	14.7858	0.07	29.2	0.14	29.5716	150	0	0	0	0				FT_F00009
2023	2023-06-21	1	0	0	26.405	31.62	21.19	20.4593	0	45.605	0.14	50.0309	150	0	0	0	0				FT_F00009
2023	2023-06-21	1	0	0	26.405	31.62	21.19	20.4593	0	62.01	0.14	70.4902	150	0	0	0	0				FT_F00009
2023	2023-06-22	2	0	0	27.545	32.83	22.26	22.1442	0	79.555	0.14	92.6344	150	0	0	0	0				FT_F00009
2023	2023-06-22	2	0	0	27.545	32.83	22.26	22.1442	0	97.1	0.14	114.779	150	0	0	0	0				FT_F00009
2023	2023-06-23	3	0	0	25.875	31.49	20.26	19.4819	0	112.975	0.14	134.261	150	0	0	0	0				FT_F00009
2023	2023-06-23	3	0	0	25.875	31.49	20.26	19.4819	0	128.85	0.14	153.742	150	0	0	0	0				FT_F00009
2023	2023-06-24	4	0	0	23.595	25.53	21.66	12.0079	8.74	142.445	8.88	165.75	150	0	0	0	0				FT_F00009
2023	2023-06-24	4	0	0	23.595	25.53	21.66	12.0079	8.74	156.04	17.62	177.758	150	0	0	0	0				FT_F00009
2023	2023-06-25	5	0	0	23.785	25.43	22.14	6.38857	7.83	169.825	25.45	184.147	150	0	0	0	0				FT_F00009
2023	2023-06-25	5	0	0	23.785	25.43	22.14	6.38857	7.83	183.61	33.28	190.535	150	0	0	0	0				FT_F00009
2023	2023-06-26	6	0	0	25.45	28.75	22.15	20.3591	1.21	199.06	34.49	210.895	150	0	0	0	0				FT_F00009
2023	2023-06-26	6	0	0	25.45	28.75	22.15	20.3591	1.21	214.51	35.7	231.254	150	0	0	0	0				FT_F00009
2023	2023-06-27	7	0	0	28.45	31.61	25.29	22.2336	1.16	232.96	36.86	253.487	150	0	0	0	0				FT_F00009
2023	2023-06-27	7	0	0	28.45	31.61	25.29	22.2336	1.16	251.41	38.02	275.721	150	0	0	0	0				FT_F00009
2023	2023-06-28	8	0	0	30.72	33.32	28.12	21.813	0.52	272.13	38.54	297.534	150	0	0	0	0				FT_F00009
2023	2023-06-28	8	0	0	30.72	33.32	28.12	21.813	0.52	292.85	39.06	319.347	150	0	0	0	0				FT_F00009
2023	2023-06-29	9	0	0	27.925	30.92	24.93	10.8995	42.12	310.775	81.18	330.246	150	0	0	0	0				FT_F00009
2023	2023-06-29	9	0	0	27.925	30.92	24.93	10.8995	42.12	328.7	123.3	341.146	150	0	0	0	0				FT_F00009
2023	2023-06-30	10	0	0	25.495	29.18	21.81	14.3068	1.11	344.195	124.41	355.453	150	0	0	0	0				FT_F00009
2023	2023-06-30	10	0	0	25.495	29.18	21.81	14.3068	1.11	359.69	125.52	369.759	150	0	0	0	0				FT_F00009
2023	2023-07-01	11	0	0	27.15	30.96	23.34	16.6646	4.19	376.84	129.71	386.424	150	0	0	0	0				FT_F00009
2023	2023-07-01	11	0	0	27.15	30.96	23.34	16.6646	4.19	393.99	133.9	403.089	150	0	0	0	0				FT_F00009
2023	2023-07-02	12	0	0	26.815	28.26	25.37	7.39701	35.94	410.805	169.84	410.486	150	0	0	0	0				FT_F00009
2023	2023-07-02	12	0	0	26.815	28.26	25.37	7.39701	35.94	427.62	205.78	417.883	150	0	0	0	0				FT_F00009
2023	2023-07-03	13	0	0	28.92	31.37	26.47	10.1306	10.06	446.54	215.84	428.013	150	0	0	0	0				FT_F00009
2023	2023-07-03	13	0	0	28.92	31.37	26.47	10.1306	10.06	465.46	225.9	438.144	150	0	0	0	0				FT_F00009
2023	2023-07-04	14	0	0	27.315	31.32	23.31	12.4554	4.15	482.775	230.05	450.599	150	0	0	0	0				FT_F00009
2023	2023-07-04	14	0	0	27.315	31.32	23.31	12.4554	4.15	500.09	234.2	463.055	150	0	0	0	0				FT_F00009
2023	2023-07-05	15	0	0	28.415	32.48	24.35	27.622	0	518.505	234.2	490.677	150	0	0	0	0				FT_F00009
2023	2023-07-05	15	0	0	28.415	32.48	24.35	27.622	0	536.92	234.2	518.299	150	0	0	0	0				FT_F00009
2023	2023-07-06	16	0	0	28.42	31.02	25.82	10.6378	88.47	555.34	322.67	528.936	150	0	0	0	0				FT_F00009
2023	2023-07-06	16	0	0	28.42	31.02	25.82	10.6378	88.47	573.76	411.14	539.574	150	0	0	0	0				FT_F00009
2023	2023-07-07	17	0	0	27.92	29.72	26.12	6.18596	24.73	591.68	435.87	545.76	150	0	0	0	0				FT_F00009
2023	2023-07-07	17	0	0	27.92	29.72	26.12	6.18596	24.73	609.6	460.6	551.946	150	0	0	0	0				FT_F00009
2023	2023-07-08	18	0	0	29.765	33.04	26.49	17.1037	0.47	629.365	461.07	569.05	150	0	0	0	0				FT_F00009
2023	2023-07-08	18	0	0	29.765	33.04	26.49	17.1037	0.47	649.13	461.54	586.153	150	0	0	0	0				FT_F00009
2023	2023-07-09	19	0	0	29.61	33.61	25.61	22.9531	0.93	668.74	462.47	609.107	150	0	0	0	0				FT_F00009
2023	2023-07-09	19	0	0	29.61	33.61	25.61	22.9531	0.93	688.35	463.4	632.06	150	0	0	0	0				FT_F00009
2023	2023-07-10	20	0	0	29.33	32.04	26.62	20.8468	0.72	707.68	464.12	652.907	150	0	0	0	0				FT_F00009
2023	2023-07-10	20	0	0	29.33	32.04	26.62	20.8468	0.72	727.01	464.84	673.753	150	0	0	0	0				FT_F00009
2023	2023-07-11	21	0	0	30.63	34.29	26.97	18.6255	2.63	747.64	467.47	692.379	150	0	0	0	0				FT_F00009
2023	2023-07-11	21	0	0	30.63	34.29	26.97	18.6255	2.63	768.27	470.1	711.004	150	0	0	0	0				FT_F00009
2023	2023-07-12	22	0	0	31.41	34.07	28.75	15.5876	1.1	789.68	471.2	726.592	150	0	0	0	0				FT_F00009
2023	2023-07-12	22	0	0	31.41	34.07	28.75	15.5876	1.1	811.09	472.3	742.18	150	0	0	0	0				FT_F00009
2023	2023-07-13	23	0	0	29.51	31.58	27.44	6.58989	11.74	830.6	484.04	748.769	150	0	0	0	0				FT_F00009
2023	2023-07-13	23	0	0	29.51	31.58	27.44	6.58989	11.74	850.11	495.78	755.359	150	0	0	0	0				FT_F00009
2023	2023-07-14	24	0	0	28.165	30.19	26.14	6.85467	7.38	868.275	503.16	762.214	150	0	0	0	0				FT_F00009
2023	2023-07-14	24	0	0	28.165	30.19	26.14	6.85467	7.38	886.44	510.54	769.069	150	0	0	0	0				FT_F00009
2023	2023-07-15	25	0	0	27.64	30.49	24.79	11.4381	1.84	904.08	512.38	780.507	150	0	0	0	0				FT_F00009
2023	2023-07-15	25	0	0	27.64	30.49	24.79	11.4381	1.84	921.72	514.22	791.945	150	0	0	0	0				FT_F00009
2023	2023-07-16	26	0	0	25.115	27.01	23.22	5.59527	24.8	936.835	539.02	797.54	150	0	0	0	0				FT_F00009
2023	2023-07-16	26	0	0	25.115	27.01	23.22	5.59527	24.8	951.95	563.82	803.136	150	0	0	0	0				FT_F00009
2023	2023-07-17	27	0	0	25.625	27.27	23.98	6.86424	11.56	967.575	575.38	810	150	0	0	0	0				FT_F00009
2023	2023-07-17	27	0	0	25.625	27.27	23.98	6.86424	11.56	983.2	586.94	816.864	150	0	0	0	0				FT_F00009
2023	2023-07-18	28	0	0	27.11	30.38	23.84	16.7759	1.47	1000.31	588.41	833.64	150	0	0	0	0				FT_F00009
2023	2023-07-18	28	0	0	27.11	30.38	23.84	16.7759	1.47	1017.42	589.88	850.416	150	0	0	0	0				FT_F00009
2023	2023-07-19	29	0	0	26.495	29.59	23.4	12.1007	6.15	1033.91	596.03	862.517	150	0	0	0	0				FT_F00009
2023	2023-07-19	29	0	0	26.495	29.59	23.4	12.1007	6.15	1050.41	602.18	874.617	150	0	0	0	0				FT_F00009
2023	2023-07-20	30	0	0	24.92	27.46	22.38	9.89119	2.81	1065.33	604.99	884.509	150	0	0	0	0				FT_F00009
2023	2023-07-20	30	0	0	24.92	27.46	22.38	9.89119	2.81	1080.25	607.8	894.4	150	0	0	0	0				FT_F00009
2023	2023-07-21	31	0	0	28.04	30.67	25.41	16.3436	8.16	1098.29	615.96	910.743	150	0	0	0	0				FT_F00009
2023	2023-07-21	31	0	0	28.04	30.67	25.41	16.3436	8.16	1116.33	624.12	927.087	150	0	0	0	0				FT_F00009
2023	2023-07-22	32	0	0	27.06	29.23	24.89	9.08719	4.89	1133.39	629.01	936.174	150	0	0	0	0				FT_F00009
2023	2023-07-22	32	0	0	27.06	29.23	24.89	9.08719	4.89	1150.45	633.9	945.261	150	0	0	0	0				FT_F00009
2023	2023-07-23	33	0	0	28.795	32	25.59	21.2124	1.08	1169.24	634.98	966.474	150	0	0	0	0				FT_F00009
2023	2023-07-23	33	0	0	28.795	32	25.59	21.2124	1.08	1188.04	636.06	987.686	150	0	0	0	0				FT_F00009
2023	2023-07-24	34	0	0	29.37	33.25	25.49	20.8677	1.16	1207.41	637.22	1008.55	150	0	0	0	0				FT_F00009
2023	2023-07-24	34	0	0	29.37	33.25	25.49	20.8677	1.16	1226.78	638.38	1029.42	150	0	0	0	0				FT_F00009
2023	2023-07-25	35	0	0	29.61	32.82	26.4	18.6126	3.07	1246.39	641.45	1048.03	150	0	0	0	0				FT_F00009
2023	2023-07-25	35	0	0	29.61	32.82	26.4	18.6126	3.07	1266	644.52	1066.65	150	0	0	0	0				FT_F00009
2023	2023-07-26	36	0	0	27.795	30.02	25.57	11.9174	0.99	1283.8	645.51	1078.56	150	0	0	0	0				FT_F00009
2023	2023-07-26	36	0	0	27.795	30.02	25.57	11.9174	0.99	1301.59	646.5	1090.48	150	0	0	0	0				FT_F00009
2023	2023-07-27	37	0	0	28.05	30.79	25.31	17.8135	9.16	1319.64	655.66	1108.3	150	0	0	0	0				FT_F00009
2023	2023-07-27	37	0	0	28.05	30.79	25.31	17.8135	9.16	1337.69	664.82	1126.11	150	0	0	0	0				FT_F00009
2023	2023-07-28	38	0	0	27.54	28.97	26.11	8.32358	6.53	1355.23	671.35	1134.43	150	0	0	0	0				FT_F00009
2023	2023-07-28	38	0	0	27.54	28.97	26.11	8.32358	6.53	1372.77	677.88	1142.76	150	0	0	0	0				FT_F00009
2023	2023-07-29	39	0	0	26.97	27.7	26.24	6.19802	8.43	1389.74	686.31	1148.95	150	0	0	0	0				FT_F00009
2023	2023-07-29	39	0	0	26.97	27.7	26.24	6.19802	8.43	1406.71	694.74	1155.15	150	0	0	0	0				FT_F00009
2023	2023-07-30	40	0	0	28.25	30.59	25.91	16.2052	6.43	1424.96	701.17	1171.36	150	0	0	0	0				FT_F00009
2023	2023-07-30	40	0	0	28.25	30.59	25.91	16.2052	6.43	1443.21	707.6	1187.56	150	0	0	0	0				FT_F00009
2023	2023-07-31	41	0	0	28.565	32.42	24.71	21.8025	0.58	1461.78	708.18	1209.36	150	0	0	0	0				FT_F00009
2023	2023-07-31	41	0	0	28.565	32.42	24.71	21.8025	0.58	1480.34	708.76	1231.17	150	0	0	0	0				FT_F00009
2023	2023-08-01	42	0	0	27.965	30.55	25.38	19.4604	0.78	1498.31	709.54	1250.63	150	0	0	0	0				FT_F00009
2023	2023-08-01	42	0	0	27.965	30.55	25.38	19.4604	0.78	1516.27	710.32	1270.09	150	0	0	0	0				FT_F00009
2023	2023-08-02	43	0	0	28.88	32.27	25.49	21.4154	0.38	1535.15	710.7	1291.5	150	0	0	0	0				FT_F00009
2023	2023-08-02	43	0	0	28.88	32.27	25.49	21.4154	0.38	1554.03	711.08	1312.92	150	0	0	0	0				FT_F00009
2023	2023-08-03	44	0	0	28.86	32.65	25.07	22.9244	0	1572.89	711.08	1335.84	150	0	0	0	0				FT_F00009
2023	2023-08-03	44	0	0	28.86	32.65	25.07	22.9244	0	1591.75	711.08	1358.77	150	0	0	0	0				FT_F00009
2023	2023-08-04	45	0.246388522	1	28.75	32.38	25.12	18.9828	0.02	1610.5	711.1	1377.75	150	4296.42	84.0198655876536	1	1	1.36891	1.91021	0.716627	FT_F00009
2023	2023-08-04	45	0.246388522	1	28.75	32.38	25.12	18.9828	0.02	1629.25	711.12	1396.73	150	4296.42	84.0198655876536	1	1	1.36891	1.91021	0.716627	FT_F00009
2023	2023-08-05	46	0	0	29.425	33.17	25.68	21.8077	0	1648.67	711.12	1418.54	150	0	0	0	0				FT_F00009
2023	2023-08-06	47	0	0	29.235	32.7	25.77	17.4667	7.58	1667.91	718.7	1436.01	150	0	0	0	0				FT_F00009
2023	2023-08-07	48	0	0	26.33	30	22.66	16.9893	1.01	1684.24	719.71	1453	150	0	0	0	0				FT_F00009
2023	2023-08-08	49	0	0	26.835	30.36	23.31	19.0285	0.09	1701.08	719.8	1472.03	150	0	0	0	0				FT_F00009
2023	2023-08-09	50	0	0	27.41	31.24	23.58	18.4776	1.1	1718.48	720.9	1490.5	150	0	0	0	0				FT_F00009
2023	2023-08-10	51	0	0	27.885	32.06	23.71	21.8225	0	1736.37	720.9	1512.33	150	0	0	0	0				FT_F00009
2023	2023-08-11	52	0	0	28.535	31.99	25.08	20.0008	0.02	1754.9	720.92	1532.33	150	0	0	0	0				FT_F00009
2023	2023-08-12	53	0	0	30.03	34.17	25.89	24.2392	0	1774.93	720.92	1556.57	150	0	0	0	0				FT_F00009
2023	2023-08-13	54	0	0	29.865	34.01	25.72	20.4961	10.89	1794.8	731.81	1577.06	150	0	0	0	0				FT_F00009
2023	2023-08-14	55	0	0	28.6	31.81	25.39	16.9759	3.56	1813.4	735.37	1594.04	150	0	0	0	0				FT_F00009
2023	2023-08-15	56	0	0	28.485	31.88	25.09	17.6368	0.89	1831.88	736.26	1611.67	150	0	0	0	0				FT_F00009
2023	2023-08-16	57	0	0	27.225	30.67	23.78	15.7484	3.61	1849.11	739.87	1627.42	150	0	0	0	0				FT_F00009
2023	2023-08-17	58	0	0	27.27	31.49	23.05	21.4581	0.51	1866.38	740.38	1648.88	150	0	0	0	0				FT_F00009
2023	2023-08-18	59	0.31502512935	1	27.03	30.88	23.18	21.2333	0.23	1883.41	740.61	1670.11	150	6030.37	127.964978508009	1	1	1.59151	1.74264	0.913274	FT_F00009
2023	2023-06-20	0	0	0	24.6	28.37	20.83	14.7858	0.07	14.6	0.07	14.7858	150	0	0	0	0				FT_F00011
2023	2023-06-20	0	0	0	24.6	28.37	20.83	14.7858	0.07	29.2	0.14	29.5716	150	0	0	0	0				FT_F00011
2023	2023-06-21	1	0	0	26.405	31.62	21.19	20.4593	0	45.605	0.14	50.0309	150	0	0	0	0				FT_F00011
2023	2023-06-21	1	0	0	26.405	31.62	21.19	20.4593	0	62.01	0.14	70.4902	150	0	0	0	0				FT_F00011
2023	2023-06-22	2	0	0	27.545	32.83	22.26	22.1442	0	79.555	0.14	92.6344	150	0	0	0	0				FT_F00011
2023	2023-06-22	2	0	0	27.545	32.83	22.26	22.1442	0	97.1	0.14	114.779	150	0	0	0	0				FT_F00011
2023	2023-06-23	3	0	0	25.875	31.49	20.26	19.4819	0	112.975	0.14	134.261	150	0	0	0	0				FT_F00011
2023	2023-06-23	3	0	0	25.875	31.49	20.26	19.4819	0	128.85	0.14	153.742	150	0	0	0	0				FT_F00011
2023	2023-06-24	4	0	0	23.595	25.53	21.66	12.0079	8.74	142.445	8.88	165.75	150	0	0	0	0				FT_F00011
2023	2023-06-24	4	0	0	23.595	25.53	21.66	12.0079	8.74	156.04	17.62	177.758	150	0	0	0	0				FT_F00011
2023	2023-06-25	5	0	0	23.785	25.43	22.14	6.38857	7.83	169.825	25.45	184.147	150	0	0	0	0				FT_F00011
2023	2023-06-25	5	0	0	23.785	25.43	22.14	6.38857	7.83	183.61	33.28	190.535	150	0	0	0	0				FT_F00011
2023	2023-06-26	6	0	0	25.45	28.75	22.15	20.3591	1.21	199.06	34.49	210.895	150	0	0	0	0				FT_F00011
2023	2023-06-26	6	0	0	25.45	28.75	22.15	20.3591	1.21	214.51	35.7	231.254	150	0	0	0	0				FT_F00011
2023	2023-06-27	7	0	0	28.45	31.61	25.29	22.2336	1.16	232.96	36.86	253.487	150	0	0	0	0				FT_F00011
2023	2023-06-27	7	0	0	28.45	31.61	25.29	22.2336	1.16	251.41	38.02	275.721	150	0	0	0	0				FT_F00011
2023	2023-06-28	8	0	0	30.72	33.32	28.12	21.813	0.52	272.13	38.54	297.534	150	0	0	0	0				FT_F00011
2023	2023-06-28	8	0	0	30.72	33.32	28.12	21.813	0.52	292.85	39.06	319.347	150	0	0	0	0				FT_F00011
2023	2023-06-29	9	0	0	27.925	30.92	24.93	10.8995	42.12	310.775	81.18	330.246	150	0	0	0	0				FT_F00011
2023	2023-06-29	9	0	0	27.925	30.92	24.93	10.8995	42.12	328.7	123.3	341.146	150	0	0	0	0				FT_F00011
2023	2023-06-30	10	0	0	25.495	29.18	21.81	14.3068	1.11	344.195	124.41	355.453	150	0	0	0	0				FT_F00011
2023	2023-06-30	10	0	0	25.495	29.18	21.81	14.3068	1.11	359.69	125.52	369.759	150	0	0	0	0				FT_F00011
2023	2023-07-01	11	0	0	27.15	30.96	23.34	16.6646	4.19	376.84	129.71	386.424	150	0	0	0	0				FT_F00011
2023	2023-07-01	11	0	0	27.15	30.96	23.34	16.6646	4.19	393.99	133.9	403.089	150	0	0	0	0				FT_F00011
2023	2023-07-02	12	0	0	26.815	28.26	25.37	7.39701	35.94	410.805	169.84	410.486	150	0	0	0	0				FT_F00011
2023	2023-07-02	12	0	0	26.815	28.26	25.37	7.39701	35.94	427.62	205.78	417.883	150	0	0	0	0				FT_F00011
2023	2023-07-03	13	0	0	28.92	31.37	26.47	10.1306	10.06	446.54	215.84	428.013	150	0	0	0	0				FT_F00011
2023	2023-07-03	13	0	0	28.92	31.37	26.47	10.1306	10.06	465.46	225.9	438.144	150	0	0	0	0				FT_F00011
2023	2023-07-04	14	0	0	27.315	31.32	23.31	12.4554	4.15	482.775	230.05	450.599	150	0	0	0	0				FT_F00011
2023	2023-07-04	14	0	0	27.315	31.32	23.31	12.4554	4.15	500.09	234.2	463.055	150	0	0	0	0				FT_F00011
2023	2023-07-05	15	0	0	28.415	32.48	24.35	27.622	0	518.505	234.2	490.677	150	0	0	0	0				FT_F00011
2023	2023-07-05	15	0	0	28.415	32.48	24.35	27.622	0	536.92	234.2	518.299	150	0	0	0	0				FT_F00011
2023	2023-07-06	16	0	0	28.42	31.02	25.82	10.6378	88.47	555.34	322.67	528.936	150	0	0	0	0				FT_F00011
2023	2023-07-06	16	0	0	28.42	31.02	25.82	10.6378	88.47	573.76	411.14	539.574	150	0	0	0	0				FT_F00011
2023	2023-07-07	17	0	0	27.92	29.72	26.12	6.18596	24.73	591.68	435.87	545.76	150	0	0	0	0				FT_F00011
2023	2023-07-07	17	0	0	27.92	29.72	26.12	6.18596	24.73	609.6	460.6	551.946	150	0	0	0	0				FT_F00011
2023	2023-07-08	18	0	0	29.765	33.04	26.49	17.1037	0.47	629.365	461.07	569.05	150	0	0	0	0				FT_F00011
2023	2023-07-08	18	0	0	29.765	33.04	26.49	17.1037	0.47	649.13	461.54	586.153	150	0	0	0	0				FT_F00011
2023	2023-07-09	19	0	0	29.61	33.61	25.61	22.9531	0.93	668.74	462.47	609.107	150	0	0	0	0				FT_F00011
2023	2023-07-09	19	0	0	29.61	33.61	25.61	22.9531	0.93	688.35	463.4	632.06	150	0	0	0	0				FT_F00011
2023	2023-07-10	20	0	0	29.33	32.04	26.62	20.8468	0.72	707.68	464.12	652.907	150	0	0	0	0				FT_F00011
2023	2023-07-10	20	0	0	29.33	32.04	26.62	20.8468	0.72	727.01	464.84	673.753	150	0	0	0	0				FT_F00011
2023	2023-07-11	21	0	0	30.63	34.29	26.97	18.6255	2.63	747.64	467.47	692.379	150	0	0	0	0				FT_F00011
2023	2023-07-11	21	0	0	30.63	34.29	26.97	18.6255	2.63	768.27	470.1	711.004	150	0	0	0	0				FT_F00011
2023	2023-07-12	22	0	0	31.41	34.07	28.75	15.5876	1.1	789.68	471.2	726.592	150	0	0	0	0				FT_F00011
2023	2023-07-12	22	0	0	31.41	34.07	28.75	15.5876	1.1	811.09	472.3	742.18	150	0	0	0	0				FT_F00011
2023	2023-07-13	23	0	0	29.51	31.58	27.44	6.58989	11.74	830.6	484.04	748.769	150	0	0	0	0				FT_F00011
2023	2023-07-13	23	0	0	29.51	31.58	27.44	6.58989	11.74	850.11	495.78	755.359	150	0	0	0	0				FT_F00011
2023	2023-07-14	24	0	0	28.165	30.19	26.14	6.85467	7.38	868.275	503.16	762.214	150	0	0	0	0				FT_F00011
2023	2023-07-14	24	0	0	28.165	30.19	26.14	6.85467	7.38	886.44	510.54	769.069	150	0	0	0	0				FT_F00011
2023	2023-07-15	25	0	0	27.64	30.49	24.79	11.4381	1.84	904.08	512.38	780.507	150	0	0	0	0				FT_F00011
2023	2023-07-15	25	0	0	27.64	30.49	24.79	11.4381	1.84	921.72	514.22	791.945	150	0	0	0	0				FT_F00011
2023	2023-07-16	26	0	0	25.115	27.01	23.22	5.59527	24.8	936.835	539.02	797.54	150	0	0	0	0				FT_F00011
2023	2023-07-16	26	0	0	25.115	27.01	23.22	5.59527	24.8	951.95	563.82	803.136	150	0	0	0	0				FT_F00011
2023	2023-07-17	27	0	0	25.625	27.27	23.98	6.86424	11.56	967.575	575.38	810	150	0	0	0	0				FT_F00011
2023	2023-07-17	27	0	0	25.625	27.27	23.98	6.86424	11.56	983.2	586.94	816.864	150	0	0	0	0				FT_F00011
2023	2023-07-18	28	0	0	27.11	30.38	23.84	16.7759	1.47	1000.31	588.41	833.64	150	0	0	0	0				FT_F00011
2023	2023-07-18	28	0	0	27.11	30.38	23.84	16.7759	1.47	1017.42	589.88	850.416	150	0	0	0	0				FT_F00011
2023	2023-07-19	29	0	0	26.495	29.59	23.4	12.1007	6.15	1033.91	596.03	862.517	150	0	0	0	0				FT_F00011
2023	2023-07-19	29	0	0	26.495	29.59	23.4	12.1007	6.15	1050.41	602.18	874.617	150	0	0	0	0				FT_F00011
2023	2023-07-20	30	0	0	24.92	27.46	22.38	9.89119	2.81	1065.33	604.99	884.509	150	0	0	0	0				FT_F00011
2023	2023-07-20	30	0	0	24.92	27.46	22.38	9.89119	2.81	1080.25	607.8	894.4	150	0	0	0	0				FT_F00011
2023	2023-07-21	31	0	0	28.04	30.67	25.41	16.3436	8.16	1098.29	615.96	910.743	150	0	0	0	0				FT_F00011
2023	2023-07-21	31	0	0	28.04	30.67	25.41	16.3436	8.16	1116.33	624.12	927.087	150	0	0	0	0				FT_F00011
2023	2023-07-22	32	0	0	27.06	29.23	24.89	9.08719	4.89	1133.39	629.01	936.174	150	0	0	0	0				FT_F00011
2023	2023-07-22	32	0	0	27.06	29.23	24.89	9.08719	4.89	1150.45	633.9	945.261	150	0	0	0	0				FT_F00011
2023	2023-07-23	33	0	0	28.795	32	25.59	21.2124	1.08	1169.24	634.98	966.474	150	0	0	0	0				FT_F00011
2023	2023-07-23	33	0	0	28.795	32	25.59	21.2124	1.08	1188.04	636.06	987.686	150	0	0	0	0				FT_F00011
2023	2023-07-24	34	0	0	29.37	33.25	25.49	20.8677	1.16	1207.41	637.22	1008.55	150	0	0	0	0				FT_F00011
2023	2023-07-24	34	0	0	29.37	33.25	25.49	20.8677	1.16	1226.78	638.38	1029.42	150	0	0	0	0				FT_F00011
2023	2023-07-25	35	0	0	29.61	32.82	26.4	18.6126	3.07	1246.39	641.45	1048.03	150	0	0	0	0				FT_F00011
2023	2023-07-25	35	0	0	29.61	32.82	26.4	18.6126	3.07	1266	644.52	1066.65	150	0	0	0	0				FT_F00011
2023	2023-07-26	36	0	0	27.795	30.02	25.57	11.9174	0.99	1283.8	645.51	1078.56	150	0	0	0	0				FT_F00011
2023	2023-07-26	36	0	0	27.795	30.02	25.57	11.9174	0.99	1301.59	646.5	1090.48	150	0	0	0	0				FT_F00011
2023	2023-07-27	37	0	0	28.05	30.79	25.31	17.8135	9.16	1319.64	655.66	1108.3	150	0	0	0	0				FT_F00011
2023	2023-07-27	37	0	0	28.05	30.79	25.31	17.8135	9.16	1337.69	664.82	1126.11	150	0	0	0	0				FT_F00011
2023	2023-07-28	38	0	0	27.54	28.97	26.11	8.32358	6.53	1355.23	671.35	1134.43	150	0	0	0	0				FT_F00011
2023	2023-07-28	38	0	0	27.54	28.97	26.11	8.32358	6.53	1372.77	677.88	1142.76	150	0	0	0	0				FT_F00011
2023	2023-07-29	39	0	0	26.97	27.7	26.24	6.19802	8.43	1389.74	686.31	1148.95	150	0	0	0	0				FT_F00011
2023	2023-07-29	39	0	0	26.97	27.7	26.24	6.19802	8.43	1406.71	694.74	1155.15	150	0	0	0	0				FT_F00011
2023	2023-07-30	40	0	0	28.25	30.59	25.91	16.2052	6.43	1424.96	701.17	1171.36	150	0	0	0	0				FT_F00011
2023	2023-07-30	40	0	0	28.25	30.59	25.91	16.2052	6.43	1443.21	707.6	1187.56	150	0	0	0	0				FT_F00011
2023	2023-07-31	41	0	0	28.565	32.42	24.71	21.8025	0.58	1461.78	708.18	1209.36	150	0	0	0	0				FT_F00011
2023	2023-07-31	41	0	0	28.565	32.42	24.71	21.8025	0.58	1480.34	708.76	1231.17	150	0	0	0	0				FT_F00011
2023	2023-08-01	42	0	0	27.965	30.55	25.38	19.4604	0.78	1498.31	709.54	1250.63	150	0	0	0	0				FT_F00011
2023	2023-08-01	42	0	0	27.965	30.55	25.38	19.4604	0.78	1516.27	710.32	1270.09	150	0	0	0	0				FT_F00011
2023	2023-08-02	43	0	0	28.88	32.27	25.49	21.4154	0.38	1535.15	710.7	1291.5	150	0	0	0	0				FT_F00011
2023	2023-08-02	43	0	0	28.88	32.27	25.49	21.4154	0.38	1554.03	711.08	1312.92	150	0	0	0	0				FT_F00011
2023	2023-08-03	44	0	0	28.86	32.65	25.07	22.9244	0	1572.89	711.08	1335.84	150	0	0	0	0				FT_F00011
2023	2023-08-03	44	0	0	28.86	32.65	25.07	22.9244	0	1591.75	711.08	1358.77	150	0	0	0	0				FT_F00011
2023	2023-08-04	45	0.241960436	1	28.75	32.38	25.12	18.9828	0.02	1610.5	711.1	1377.75	150	4388.99	78.1246752545352	1	1	1.42401	1.98449	0.717569	FT_F00011
2023	2023-08-04	45	0.241960436	1	28.75	32.38	25.12	18.9828	0.02	1629.25	711.12	1396.73	150	4388.99	78.1246752545352	1	1	1.42401	1.98449	0.717569	FT_F00011
2023	2023-08-05	46	0	0	29.425	33.17	25.68	21.8077	0	1648.67	711.12	1418.54	150	0	0	0	0				FT_F00011
2023	2023-08-06	47	0	0	29.235	32.7	25.77	17.4667	7.58	1667.91	718.7	1436.01	150	0	0	0	0				FT_F00011
2023	2023-08-07	48	0	0	26.33	30	22.66	16.9893	1.01	1684.24	719.71	1453	150	0	0	0	0				FT_F00011
2023	2023-08-08	49	0	0	26.835	30.36	23.31	19.0285	0.09	1701.08	719.8	1472.03	150	0	0	0	0				FT_F00011
2023	2023-08-09	50	0	0	27.41	31.24	23.58	18.4776	1.1	1718.48	720.9	1490.5	150	0	0	0	0				FT_F00011
2023	2023-08-10	51	0	0	27.885	32.06	23.71	21.8225	0	1736.37	720.9	1512.33	150	0	0	0	0				FT_F00011
2023	2023-08-11	52	0	0	28.535	31.99	25.08	20.0008	0.02	1754.9	720.92	1532.33	150	0	0	0	0				FT_F00011
2023	2023-08-12	53	0	0	30.03	34.17	25.89	24.2392	0	1774.93	720.92	1556.57	150	0	0	0	0				FT_F00011
2023	2023-08-13	54	0	0	29.865	34.01	25.72	20.4961	10.89	1794.8	731.81	1577.06	150	0	0	0	0				FT_F00011
2023	2023-08-14	55	0	0	28.6	31.81	25.39	16.9759	3.56	1813.4	735.37	1594.04	150	0	0	0	0				FT_F00011
2023	2023-08-15	56	0	0	28.485	31.88	25.09	17.6368	0.89	1831.88	736.26	1611.67	150	0	0	0	0				FT_F00011
2023	2023-08-16	57	0	0	27.225	30.67	23.78	15.7484	3.61	1849.11	739.87	1627.42	150	0	0	0	0				FT_F00011
2023	2023-08-17	58	0	0	27.27	31.49	23.05	21.4581	0.51	1866.38	740.38	1648.88	150	0	0	0	0				FT_F00011
2023	2023-08-18	59	0.334082381825	1	27.03	30.88	23.18	21.2333	0.23	1883.41	740.61	1670.11	150	5348.12	118.052557881294	1	1	1.65553	1.81525	0.912011	FT_F00011
2023	2023-06-20	0	0	0	24.6	28.37	20.83	14.7858	0.07	14.6	0.07	14.7858	150	0	0	0	0				FT_F00012
2023	2023-06-20	0	0	0	24.6	28.37	20.83	14.7858	0.07	29.2	0.14	29.5716	150	0	0	0	0				FT_F00012
2023	2023-06-21	1	0	0	26.405	31.62	21.19	20.4593	0	45.605	0.14	50.0309	150	0	0	0	0				FT_F00012
2023	2023-06-21	1	0	0	26.405	31.62	21.19	20.4593	0	62.01	0.14	70.4902	150	0	0	0	0				FT_F00012
2023	2023-06-22	2	0	0	27.545	32.83	22.26	22.1442	0	79.555	0.14	92.6344	150	0	0	0	0				FT_F00012
2023	2023-06-22	2	0	0	27.545	32.83	22.26	22.1442	0	97.1	0.14	114.779	150	0	0	0	0				FT_F00012
2023	2023-06-23	3	0	0	25.875	31.49	20.26	19.4819	0	112.975	0.14	134.261	150	0	0	0	0				FT_F00012
2023	2023-06-23	3	0	0	25.875	31.49	20.26	19.4819	0	128.85	0.14	153.742	150	0	0	0	0				FT_F00012
2023	2023-06-24	4	0	0	23.595	25.53	21.66	12.0079	8.74	142.445	8.88	165.75	150	0	0	0	0				FT_F00012
2023	2023-06-24	4	0	0	23.595	25.53	21.66	12.0079	8.74	156.04	17.62	177.758	150	0	0	0	0				FT_F00012
2023	2023-06-25	5	0	0	23.785	25.43	22.14	6.38857	7.83	169.825	25.45	184.147	150	0	0	0	0				FT_F00012
2023	2023-06-25	5	0	0	23.785	25.43	22.14	6.38857	7.83	183.61	33.28	190.535	150	0	0	0	0				FT_F00012
2023	2023-06-26	6	0	0	25.45	28.75	22.15	20.3591	1.21	199.06	34.49	210.895	150	0	0	0	0				FT_F00012
2023	2023-06-26	6	0	0	25.45	28.75	22.15	20.3591	1.21	214.51	35.7	231.254	150	0	0	0	0				FT_F00012
2023	2023-06-27	7	0	0	28.45	31.61	25.29	22.2336	1.16	232.96	36.86	253.487	150	0	0	0	0				FT_F00012
2023	2023-06-27	7	0	0	28.45	31.61	25.29	22.2336	1.16	251.41	38.02	275.721	150	0	0	0	0				FT_F00012
2023	2023-06-28	8	0	0	30.72	33.32	28.12	21.813	0.52	272.13	38.54	297.534	150	0	0	0	0				FT_F00012
2023	2023-06-28	8	0	0	30.72	33.32	28.12	21.813	0.52	292.85	39.06	319.347	150	0	0	0	0				FT_F00012
2023	2023-06-29	9	0	0	27.925	30.92	24.93	10.8995	42.12	310.775	81.18	330.246	150	0	0	0	0				FT_F00012
2023	2023-06-29	9	0	0	27.925	30.92	24.93	10.8995	42.12	328.7	123.3	341.146	150	0	0	0	0				FT_F00012
2023	2023-06-30	10	0	0	25.495	29.18	21.81	14.3068	1.11	344.195	124.41	355.453	150	0	0	0	0				FT_F00012
2023	2023-06-30	10	0	0	25.495	29.18	21.81	14.3068	1.11	359.69	125.52	369.759	150	0	0	0	0				FT_F00012
2023	2023-07-01	11	0	0	27.15	30.96	23.34	16.6646	4.19	376.84	129.71	386.424	150	0	0	0	0				FT_F00012
2023	2023-07-01	11	0	0	27.15	30.96	23.34	16.6646	4.19	393.99	133.9	403.089	150	0	0	0	0				FT_F00012
2023	2023-07-02	12	0	0	26.815	28.26	25.37	7.39701	35.94	410.805	169.84	410.486	150	0	0	0	0				FT_F00012
2023	2023-07-02	12	0	0	26.815	28.26	25.37	7.39701	35.94	427.62	205.78	417.883	150	0	0	0	0				FT_F00012
2023	2023-07-03	13	0	0	28.92	31.37	26.47	10.1306	10.06	446.54	215.84	428.013	150	0	0	0	0				FT_F00012
2023	2023-07-03	13	0	0	28.92	31.37	26.47	10.1306	10.06	465.46	225.9	438.144	150	0	0	0	0				FT_F00012
2023	2023-07-04	14	0	0	27.315	31.32	23.31	12.4554	4.15	482.775	230.05	450.599	150	0	0	0	0				FT_F00012
2023	2023-07-04	14	0	0	27.315	31.32	23.31	12.4554	4.15	500.09	234.2	463.055	150	0	0	0	0				FT_F00012
2023	2023-07-05	15	0	0	28.415	32.48	24.35	27.622	0	518.505	234.2	490.677	150	0	0	0	0				FT_F00012
2023	2023-07-05	15	0	0	28.415	32.48	24.35	27.622	0	536.92	234.2	518.299	150	0	0	0	0				FT_F00012
2023	2023-07-06	16	0	0	28.42	31.02	25.82	10.6378	88.47	555.34	322.67	528.936	150	0	0	0	0				FT_F00012
2023	2023-07-06	16	0	0	28.42	31.02	25.82	10.6378	88.47	573.76	411.14	539.574	150	0	0	0	0				FT_F00012
2023	2023-07-07	17	0	0	27.92	29.72	26.12	6.18596	24.73	591.68	435.87	545.76	150	0	0	0	0				FT_F00012
2023	2023-07-07	17	0	0	27.92	29.72	26.12	6.18596	24.73	609.6	460.6	551.946	150	0	0	0	0				FT_F00012
2023	2023-07-08	18	0	0	29.765	33.04	26.49	17.1037	0.47	629.365	461.07	569.05	150	0	0	0	0				FT_F00012
2023	2023-07-08	18	0	0	29.765	33.04	26.49	17.1037	0.47	649.13	461.54	586.153	150	0	0	0	0				FT_F00012
2023	2023-07-09	19	0	0	29.61	33.61	25.61	22.9531	0.93	668.74	462.47	609.107	150	0	0	0	0				FT_F00012
2023	2023-07-09	19	0	0	29.61	33.61	25.61	22.9531	0.93	688.35	463.4	632.06	150	0	0	0	0				FT_F00012
2023	2023-07-10	20	0	0	29.33	32.04	26.62	20.8468	0.72	707.68	464.12	652.907	150	0	0	0	0				FT_F00012
2023	2023-07-10	20	0	0	29.33	32.04	26.62	20.8468	0.72	727.01	464.84	673.753	150	0	0	0	0				FT_F00012
2023	2023-07-11	21	0	0	30.63	34.29	26.97	18.6255	2.63	747.64	467.47	692.379	150	0	0	0	0				FT_F00012
2023	2023-07-11	21	0	0	30.63	34.29	26.97	18.6255	2.63	768.27	470.1	711.004	150	0	0	0	0				FT_F00012
2023	2023-07-12	22	0	0	31.41	34.07	28.75	15.5876	1.1	789.68	471.2	726.592	150	0	0	0	0				FT_F00012
2023	2023-07-12	22	0	0	31.41	34.07	28.75	15.5876	1.1	811.09	472.3	742.18	150	0	0	0	0				FT_F00012
2023	2023-07-13	23	0	0	29.51	31.58	27.44	6.58989	11.74	830.6	484.04	748.769	150	0	0	0	0				FT_F00012
2023	2023-07-13	23	0	0	29.51	31.58	27.44	6.58989	11.74	850.11	495.78	755.359	150	0	0	0	0				FT_F00012
2023	2023-07-14	24	0	0	28.165	30.19	26.14	6.85467	7.38	868.275	503.16	762.214	150	0	0	0	0				FT_F00012
2023	2023-07-14	24	0	0	28.165	30.19	26.14	6.85467	7.38	886.44	510.54	769.069	150	0	0	0	0				FT_F00012
2023	2023-07-15	25	0	0	27.64	30.49	24.79	11.4381	1.84	904.08	512.38	780.507	150	0	0	0	0				FT_F00012
2023	2023-07-15	25	0	0	27.64	30.49	24.79	11.4381	1.84	921.72	514.22	791.945	150	0	0	0	0				FT_F00012
2023	2023-07-16	26	0	0	25.115	27.01	23.22	5.59527	24.8	936.835	539.02	797.54	150	0	0	0	0				FT_F00012
2023	2023-07-16	26	0	0	25.115	27.01	23.22	5.59527	24.8	951.95	563.82	803.136	150	0	0	0	0				FT_F00012
2023	2023-07-17	27	0	0	25.625	27.27	23.98	6.86424	11.56	967.575	575.38	810	150	0	0	0	0				FT_F00012
2023	2023-07-17	27	0	0	25.625	27.27	23.98	6.86424	11.56	983.2	586.94	816.864	150	0	0	0	0				FT_F00012
2023	2023-07-18	28	0	0	27.11	30.38	23.84	16.7759	1.47	1000.31	588.41	833.64	150	0	0	0	0				FT_F00012
2023	2023-07-18	28	0	0	27.11	30.38	23.84	16.7759	1.47	1017.42	589.88	850.416	150	0	0	0	0				FT_F00012
2023	2023-07-19	29	0	0	26.495	29.59	23.4	12.1007	6.15	1033.91	596.03	862.517	150	0	0	0	0				FT_F00012
2023	2023-07-19	29	0	0	26.495	29.59	23.4	12.1007	6.15	1050.41	602.18	874.617	150	0	0	0	0				FT_F00012
2023	2023-07-20	30	0	0	24.92	27.46	22.38	9.89119	2.81	1065.33	604.99	884.509	150	0	0	0	0				FT_F00012
2023	2023-07-20	30	0	0	24.92	27.46	22.38	9.89119	2.81	1080.25	607.8	894.4	150	0	0	0	0				FT_F00012
2023	2023-07-21	31	0	0	28.04	30.67	25.41	16.3436	8.16	1098.29	615.96	910.743	150	0	0	0	0				FT_F00012
2023	2023-07-21	31	0	0	28.04	30.67	25.41	16.3436	8.16	1116.33	624.12	927.087	150	0	0	0	0				FT_F00012
2023	2023-07-22	32	0	0	27.06	29.23	24.89	9.08719	4.89	1133.39	629.01	936.174	150	0	0	0	0				FT_F00012
2023	2023-07-22	32	0	0	27.06	29.23	24.89	9.08719	4.89	1150.45	633.9	945.261	150	0	0	0	0				FT_F00012
[truncated: 3,446 more rows]

## Sheet: Pretraining_summary
Dataset	Variable	Statistic	value
[truncated: 207 more rows]

## Sheet: Finetuning_summary
Dataset	Variable	Statistic	value
[truncated: 126 more rows]
