# Supplementary material for: Physiology-informed LSTM framework integrating crop model and Sentinel-2 time series for rice nitrogen status estimation
Source: Plant Phenomics. 2026 Jun 5;8(2):100234. doi: 10.1016/j.plaphe.2026.100234 (PMC13293751; doi:10.1016/j.plaphe.2026.100234)
Supplement: Multimedia component 3 [file mmc3.zip › mmc3.csv]

field_id	DATE	Year	NDVI_filled	NDRE_filled	GNDVI_filled	CIRE_filled	RESAVI_filled	TAVD	TMXD	TMND	SRAD	PRED	cum_gdd	cum_rain	cum_srad	Nbase	DAP	PDM	PNA	mask_target_pdm	mask_target_pna
1	45459	2024	0	0	0	0	0	28.505	34.67	22.34	24.367952	0.01	18.505	0.01	24.367952	0	0	0	0	0	0
1	45460	2024	0	0	0	0	0	26.195	32.58	19.81	22.961944	0	53.205	0.02	71.697848	0	1	0	0	0	0
1	45461	2024	0	0	0	0	0	28.185	34.01	22.36	25.911808	0.02	87.585	0.04	120.5716	0	2	0	0	0	0
1	45462	2024	0	0	0	0	0	24.845	26.74	22.95	6.489624	3.85	120.615	3.91	152.973032	0	3	0	0	0	0
1	45463	2024	0	0	0	0	0	27.275	31.94	22.61	14.263288	0.4	152.735	8.16	173.725944	0	4	0	0	0	0
1	45464	2024	0	0	0	0	0	28.88	31.75	26.01	13.277496	26.43	188.89	34.99	201.266728	0	5	0	0	0	0
1	45465	2024	0	0	0	0	0	26.04	28.03	24.05	5.615064	6.16	223.81	67.58	220.159288	0	6	0	0	0	0
1	45466	2024	0	0	0	0	0	27.76	32.92	22.6	24.959492	0.66	257.61	74.4	250.733844	0	7	0	0	0	0
1	45467	2024	0	0	0	0	0	25.445	29.5	21.39	13.709492	1.68	290.815	76.74	289.402828	0	8	0	0	0	0
1	45468	2024	0	0	0	0	0	24.215	28.78	19.65	20.06488	0.02	320.475	78.44	323.1772	0	9	0	0	0	0
1	45469	2024	0	0	0	0	0	25.655	29.07	22.24	20.899096	0.27	350.345	78.73	364.141176	0	10	0	0	0	0
1	45470	2024	0	0	0	0	0	25.26	27.98	22.54	13.755848	2.13	381.26	81.13	398.79612	0	11	0	0	0	0
1	45471	2024	0	0	0	0	0	26.4	29.51	23.29	12.316796	61.45	412.92	144.71	424.868764	0	12	0	0	0	0
1	45472	2024	0	0	0	0	0	25.565	27.66	23.47	9.31112	11.18	444.885	217.34	446.49668	0	13	0	0	0	0
1	45473	2024	0	0	0	0	0	27.37	30.89	23.85	20.137072	0.03	477.82	228.55	475.944872	0	14	0	0	0	0
1	45474	2024	0	0	0	0	0	28.485	31.26	25.71	15.404032	16.49	513.675	245.07	511.485976	0	15	0	0	0	0
1	45475	2024	0	0	0	0	0	25.905	28.95	22.86	9.974824	2.15	548.065	263.71	536.864832	0	16	0	0	0	0
1	45476	2024	0	0	0	0	0	28.66	31.15	26.17	21.92958	0.06	582.63	265.92	568.769236	0	17	0	0	0	0
1	45477	2024	0	0	0	0	0	29.61	34.12	25.1	23.671504	9.68	620.9	275.66	614.37032	0	18	0	0	0	0
1	45478	2024	0	0	0	0	0	31.715	34.37	29.06	22.91018	0.12	662.225	285.46	660.952004	0	19	0	0	0	0
1	45479	2024	0	0	0	0	0	31.05	33.63	28.47	15.258408	0.02	704.99	285.6	699.120592	0	20	0	0	0	0
1	45480	2024	0	0	0	0	0	32.26	34.93	29.59	20.453596	0	748.3	285.62	734.832596	0	21	0	0	0	0
1	45481	2024	0	0	0	0	0	31.115	34.2	28.03	14.710996	1.82	791.675	287.44	769.997188	0	22	0	0	0	0
1	45482	2024	0	0	0	0	0	27.815	31.48	24.15	9.788158	41.53	830.605	330.79	794.496342	0	23	0	0	0	0
1	45483	2024	0	0	0	0	0	25.88	27.94	23.82	8.841002	14.33	864.3	386.65	813.125502	0	24	0	0	0	0
1	45484	2024	0	0	0	0	0	22.545	25.04	20.05	7.908784	1.28	892.725	402.26	829.875288	0	25	0	0	0	0
1	45485	2024	0	0	0	0	0	26.43	29.27	23.59	17.213172	24.9	921.7	428.44	854.997244	0	26	0	0	0	0
1	45486	2024	0	0	0	0	0	26.385	29.43	23.34	8.08161	2.92	954.515	456.26	880.292026	0	27	0	0	0	0
1	45487	2024	0	0	0	0	0	27.395	30.37	24.42	12.27892	3.85	988.295	463.03	900.652556	0	28	0	0	0	0
1	45488	2024	0	0	0	0	0	28.23	30.72	25.74	12.093414	2.62	1023.92	469.5	925.02489	0	29	0	0	0	0
1	45489	2024	0	0	0	0	0	29.78	33.6	25.96	13.08466	19.26	1061.93	491.38	950.202964	0	30	0	0	0	0
1	45490	2024	0	0	0	0	0	28.98	31.46	26.5	5.558088	4.45	1100.69	515.09	968.845712	0	31	0	0	0	0
1	45491	2024	0	0	0	0	0	27.965	29.06	26.87	7.301862	23.81	1137.635	543.35	981.705662	0	32	0	0	0	0
1	45492	2024	0	0	0	0	0	29.14	31.7	26.58	12.643516	2.25	1174.74	569.41	1001.65104	0	33	0	0	0	0
1	45493	2024	0	0	0	0	0	29.96	33.07	26.85	12.503196	0.35	1213.84	572.01	1026.797752	0	34	0	0	0	0
1	45494	2024	0	0	0	0	0	31.75	34.65	28.85	23.434186	0.3	1255.55	572.66	1062.735134	0	35	0	0	0	0
1	45495	2024	0.230876213333333	0	0	0	0	31.89	35.16	28.62	20.671214	0	1299.19	572.96	1106.840534	0	36	3538.80901381858	80.9179146594126	1	1
1	45496	2024	0	0	0	0	0	31.335	35.83	26.84	22.832524	0.3	1342.415	573.26	1150.344272	0	37	0	0	0	0
1	45497	2024	0	0	0	0	0	30.565	33.95	27.18	24.014754	0.03	1362.98	573.29	1174.359026	0	38	0	0	0	0
1	45498	2024	0	0	0	0	0	29.64	32.14	27.14	19.250716	0.98	1382.62	574.27	1193.609742	0	39	0	0	0	0
1	45499	2024	0	0	0	0	0	29.335	31.58	27.09	12.932072	16.08	1401.955	590.35	1206.541814	0	40	0	0	0	0
1	45500	2024	0	0	0	0	0	30.545	33.07	28.02	14.004092	1.3	1422.5	591.65	1220.545906	0	41	0	0	0	0
1	45501	2024	0	0	0	0	0	30.625	33.86	27.39	23.921108	0.09	1443.125	591.74	1244.467014	0	42	0	0	0	0
1	45502	2024	0	0	0	0	0	30.64	34.5	26.78	25.187332	0	1463.765	591.74	1269.654346	0	43	0	0	0	0
1	45503	2024	0	0	0	0	0	31.305	34.72	27.89	24.580994	0	1485.07	591.74	1294.23534	0	44	0	0	0	0
1	45504	2024	0	0	0	0	0	31.855	34.71	29	21.956886	0.08	1506.925	591.82	1316.192226	0	45	0	0	0	0
1	45505	2024	0	0	0	0	0	30.655	33.75	27.56	20.629676	0.45	1527.58	592.27	1336.821902	0	46	0	0	0	0
1	45506	2024	0	0	0	0	0	30.795	33.36	28.23	17.999978	6.03	1548.375	598.3	1354.82188	0	47	0	0	0	0
1	45507	2024	0	0	0	0	0	31.485	35.91	27.06	20.016836	0.35	1569.86	598.65	1374.838716	0	48	0	0	0	0
1	45508	2024	0	0	0	0	0	32.305	36.54	28.07	23.156146	0.09	1592.165	598.74	1397.994862	0	49	0	0	0	0
1	45509	2024	0	0	0	0	0	31.985	36.39	27.58	23.093548	12.12	1614.15	610.86	1421.08841	0	50	0	0	0	0
1	45510	2024	0	0	0	0	0	30.55	34.46	26.64	22.713934	1.22	1634.7	612.08	1443.802344	0	51	0	0	0	0
1	45511	2024	0	0	0	0	0	31.125	34.66	27.59	23.610138	0.49	1655.825	612.57	1467.412482	0	52	0	0	0	0
1	45512	2024	0	0	0	0	0	30.95	35.12	26.78	20.326484	3.15	1676.775	615.72	1487.738966	0	53	0	0	0	0
1	45513	2024	0	0	0	0	0	31.865	35.62	28.11	22.270272	0.1	1698.64	615.82	1510.009238	0	54	0	0	0	0
1	45514	2024	0	0	0	0	0	32.45	36.21	28.69	21.299948	0.47	1721.09	616.29	1531.309186	0	55	0	0	0	0
1	45515	2024	0	0	0	0	0	31.285	35.09	27.48	21.191018	0.07	1742.375	616.36	1552.500204	0	56	0	0	0	0
1	45516	2024	0	0	0	0	0	31.1	35.45	26.75	19.928124	0.07	1763.475	616.43	1572.428328	0	57	0	0	0	0
1	45517	2024	0	0	0	0	0	29.89	33.31	26.47	15.033044	27.33	1783.365	643.76	1587.461372	0	58	0	0	0	0
1	45518	2024	0	0	0	0	0	28.4	31.62	25.18	16.01393	2.09	1801.765	645.85	1603.475302	0	59	0	0	0	0
2	43997	2020	0	0	0	0	0	25.62	28.42	23.05	11.12772	6.55	15.62	6.55	11.12772	93.6	0	0	0	0	0
2	43998	2020	0	0	0	0	0	20	22.98	18.47	3.375832	42.38	25.62	48.93	14.503552	93.6	1	0	0	0	0
2	43999	2020	0	0	0	0	0	21.64	23.47	19.9	4.849612	27.54	37.26	76.47	19.353164	93.6	2	0	0	0	0
2	44000	2020	0	0	0	0	0	20.28	22.31	16.95	5.212204	5.75	47.54	82.22	24.565368	93.6	3	0	0	0	0
2	44001	2020	0	0	0	0	0	23.75	27.99	19.91	23.824832	0.02	61.29	82.24	48.3902	93.6	4	0	0	0	0
2	44002	2020	0	0	0	0	0	23.87	28.36	19.83	22.003772	0.02	75.16	82.26	70.393972	93.6	5	0	0	0	0
2	44003	2020	0	0	0	0	0	23.03	26.54	19.63	18.137092	0.61	88.19	82.87	88.531064	93.6	6	0	0	0	0
2	44004	2020	0	0	0	0	0	24.01	26.54	22.53	10.53476	16.93	102.2	99.8	99.065824	93.6	7	0	0	0	0
2	44005	2020	0	0	0	0	0	23.77	25.08	22.56	2.050072	25.14	115.97	124.94	101.115896	93.6	8	0	0	0	0
2	44006	2020	0	0	0	0	0	24.63	28.13	21.47	14.752696	0.63	130.6	125.57	115.868592	93.6	9	0	0	0	0
2	44007	2020	0	0	0	0	0	25.39	29.9	21.49	20.702236	0.02	145.99	125.59	136.570828	93.6	10	0	0	0	0
2	44008	2020	0	0	0	0	0	27.19	31.72	23.79	24.829464	0.64	163.18	126.23	161.400292	93.6	11	0	0	0	0
2	44009	2020	0	0	0	0	0	26.02	29.51	23.47	11.365072	2.37	179.2	128.6	172.765364	93.6	12	0	0	0	0
2	44010	2020	0	0	0	0	0	22.78	25.19	21.27	4.220732	78.04	191.98	206.64	176.986096	93.6	13	0	0	0	0
2	44011	2020	0	0	0	0	0	21.57	25.62	17.4	11.183072	0.65	203.55	207.29	188.169168	93.6	14	0	0	0	0
2	44012	2020	0	0	0	0	0	22.96	26.42	20.21	13.47856	4.36	216.51	211.65	201.647728	93.6	15	0	0	0	0
2	44013	2020	0	0	0	0	0	24.75	28.92	21.45	22.00262	0.02	231.26	211.67	223.650348	93.6	16	0	0	0	0
2	44014	2020	0	0	0	0	0	23.1	25.53	21.22	7.1564	22.06	244.36	233.73	230.806748	93.6	17	0	0	0	0
2	44015	2020	0	0	0	0	0	21.22	22.88	19.23	4.971936	2.46	255.58	236.19	235.778684	93.6	18	0	0	0	0
2	44016	2020	0	0	0	0	0	23.23	25.98	20.69	10.555184	0.95	268.81	237.14	246.333868	93.6	19	0	0	0	0
2	44017	2020	0	0	0	0	0	24.94	28.27	22.27	15.670048	1.21	283.75	238.35	262.003916	93.6	20	0	0	0	0
2	44018	2020	0	0	0	0	0	26.34	30.9	22.85	21.670756	0.95	300.09	239.3	283.674672	93.6	21	0	0	0	0
2	44019	2020	0	0	0	0	0	26.67	31.96	22.13	20.710468	1.8	316.76	241.1	304.38514	93.6	22	0	0	0	0
2	44020	2020	0	0	0	0	0	25.14	29.01	22.63	17.06546	0.02	331.9	241.12	321.4506	93.6	23	0	0	0	0
2	44021	2020	0	0	0	0	0	23.85	28	20.64	14.348624	0.65	345.75	241.77	335.799224	93.6	24	0	0	0	0
2	44022	2020	0	0	0	0	0	25.09	29.69	21.81	18.047112	0.15	360.84	241.92	353.846336	93.6	25	0	0	0	0
2	44023	2020	0	0	0	0	0	23.54	24.92	22.63	4.03306	34.74	374.38	276.66	357.879396	93.6	26	0	0	0	0
2	44024	2020	0	0	0	0	0	25.94	30.86	22.45	7.555048	18.6	390.32	295.26	365.434444	93.6	27	0	0	0	0
2	44025	2020	0	0	0	0	0	23.7	26.28	19.93	11.785254	0.55	404.02	295.81	377.219698	93.6	28	0	0	0	0
2	44026	2020	0	0	0	0	0	23.98	27.2	21.12	12.15365	6.73	418	302.54	389.373348	93.6	29	0	0	0	0
2	44027	2020	0	0	0	0	0	23.05	27.38	18.62	20.84455	0.24	431.05	302.78	410.217898	93.6	30	0	0	0	0
2	44028	2020	0	0	0	0	0	23.33	28.03	18.93	23.429388	0	444.38	302.78	433.647286	93.6	31	0	0	0	0
2	44029	2020	0	0	0	0	0	23.5	26.28	21.63	14.53066	23.93	457.88	326.71	448.177946	93.6	32	0	0	0	0
2	44030	2020	0	0	0	0	0	26.03	29.21	24.01	7.216082	34.39	473.91	361.1	455.394028	93.6	33	0	0	0	0
2	44031	2020	0	0	0	0	0	23.79	27.41	21.21	4.890466	11.61	487.7	372.71	460.284494	93.6	34	0	0	0	0
2	44032	2020	0	0	0	0	0	25.05	28.38	21.7	17.57852	0.06	502.75	372.77	477.863014	93.6	35	0	0	0	0
2	44033	2020	0.0918106005676259	0.0104038436466039	0.108498573922581	0.0716149840182254	0.230217223660923	24.46	27.13	22.71	8.101764	11.42	517.21	384.19	485.964778	93.6	36	2595.37037037037	81.2309872350009	1	1
2	44034	2020	0	0	0	0	0	27.05	28.97	24.16	7.268098	8.58	534.26	392.77	493.232876	93.6	37	0	0	0	0
2	44035	2020	0	0	0	0	0	24.41	28.19	21.1	12.698206	1.5	548.67	394.27	505.931082	93.6	38	0	0	0	0
2	44036	2020	0	0	0	0	0	25.1	29.14	21.97	23.51284	0.01	563.77	394.28	529.443922	93.6	39	0	0	0	0
2	44037	2020	0	0	0	0	0	25.22	30.2	20.58	20.795922	0.01	578.99	394.29	550.239844	93.6	40	0	0	0	0
2	44038	2020	0	0	0	0	0	23.62	26.68	21.43	10.186282	35.46	592.61	429.75	560.426126	93.6	41	0	0	0	0
2	44039	2020	0	0	0	0	0	23.81	25.77	22.46	5.837274	2.66	606.42	432.41	566.2634	93.6	42	0	0	0	0
2	44040	2020	0	0	0	0	0	24.78	26.49	23.24	6.413098	16.71	621.2	449.12	572.676498	93.6	43	0	0	0	0
2	44041	2020	0	0	0	0	0	25.67	29.17	23.98	9.158116	18.69	636.87	467.81	581.834614	93.6	44	0	0	0	0
2	44042	2020	0.0146334216839496	0	0	0	0	27.37	29.35	25.81	8.63742	4.31	654.24	472.12	590.472034	93.6	45	6455.55555555556	131.662137112902	1	1
2	44043	2020	0	0	0	0	0	27.72	30.88	26.16	11.313436	7.08	671.96	479.2	601.78547	93.6	46	0	0	0	0
2	44044	2020	0	0	0	0	0	29.31	32.36	27.4	17.309328	6.63	691.27	485.83	619.094798	93.6	47	0	0	0	0
2	44045	2020	0	0	0	0	0	29.68	32.71	27.19	16.820146	2	710.95	487.83	635.914944	93.6	48	0	0	0	0
2	44046	2020	0	0	0	0	0	29.56	33.28	26.09	22.976516	0.03	730.51	487.86	658.89146	93.6	49	0	0	0	0
2	44047	2020	0	0	0	0	0	28.34	31.09	26.15	14.237114	1.5	748.85	489.36	673.128574	93.6	50	0	0	0	0
2	44048	2020	0	0	0	0	0	29.25	32.04	26.92	18.701426	0.78	768.1	490.14	691.83	93.6	51	0	0	0	0
2	44049	2020	0	0	0	0	0	28.85	32.09	25.96	16.495754	12.02	786.95	502.16	708.325754	93.6	52	0	0	0	0
2	44050	2020	0	0	0	0	0	28.04	30.67	26.08	8.751682	24.8	804.99	526.96	717.077436	93.6	53	0	0	0	0
2	44051	2020	0	0	0	0	0	26.45	27.91	25.33	2.707776	35.4	821.44	562.36	719.785212	93.6	54	0	0	0	0
2	44052	2020	0	0	0	0	0	26.91	30.31	25.28	8.770304	17.66	838.35	580.02	728.555516	93.6	55	0	0	0	0
2	44053	2020	0	0	0	0	0	26.65	30.83	24.66	11.734408	10.01	855	590.03	740.289924	93.6	56	0	0	0	0
2	44054	2020	0	0	0	0	0	28.72	31.57	26.53	14.614388	1.83	873.72	591.86	754.904312	93.6	57	0	0	0	0
2	44055	2020	0	0	0	0	0	28.8	31.65	26.34	18.195454	0.11	892.52	591.97	773.099766	93.6	58	0	0	0	0
2	44056	2020	0	0	0	0	0	29.84	32.77	27.29	22.709418	0	912.36	591.97	795.809184	93.6	59	0	0	0	0
3	43997	2020	0	0	0	0	0	25.62	28.42	23.05	11.12772	6.55	15.62	6.55	11.12772	93.6	0	0	0	0	0
3	43998	2020	0	0	0	0	0	20	22.98	18.47	3.375832	42.38	25.62	48.93	14.503552	93.6	1	0	0	0	0
3	43999	2020	0	0	0	0	0	21.64	23.47	19.9	4.849612	27.54	37.26	76.47	19.353164	93.6	2	0	0	0	0
3	44000	2020	0	0	0	0	0	20.28	22.31	16.95	5.212204	5.75	47.54	82.22	24.565368	93.6	3	0	0	0	0
3	44001	2020	0	0	0	0	0	23.75	27.99	19.91	23.824832	0.02	61.29	82.24	48.3902	93.6	4	0	0	0	0
3	44002	2020	0	0	0	0	0	23.87	28.36	19.83	22.003772	0.02	75.16	82.26	70.393972	93.6	5	0	0	0	0
3	44003	2020	0	0	0	0	0	23.03	26.54	19.63	18.137092	0.61	88.19	82.87	88.531064	93.6	6	0	0	0	0
3	44004	2020	0	0	0	0	0	24.01	26.54	22.53	10.53476	16.93	102.2	99.8	99.065824	93.6	7	0	0	0	0
3	44005	2020	0	0	0	0	0	23.77	25.08	22.56	2.050072	25.14	115.97	124.94	101.115896	93.6	8	0	0	0	0
3	44006	2020	0	0	0	0	0	24.63	28.13	21.47	14.752696	0.63	130.6	125.57	115.868592	93.6	9	0	0	0	0
3	44007	2020	0	0	0	0	0	25.39	29.9	21.49	20.702236	0.02	145.99	125.59	136.570828	93.6	10	0	0	0	0
3	44008	2020	0	0	0	0	0	27.19	31.72	23.79	24.829464	0.64	163.18	126.23	161.400292	93.6	11	0	0	0	0
3	44009	2020	0	0	0	0	0	26.02	29.51	23.47	11.365072	2.37	179.2	128.6	172.765364	93.6	12	0	0	0	0
3	44010	2020	0	0	0	0	0	22.78	25.19	21.27	4.220732	78.04	191.98	206.64	176.986096	93.6	13	0	0	0	0
3	44011	2020	0	0	0	0	0	21.57	25.62	17.4	11.183072	0.65	203.55	207.29	188.169168	93.6	14	0	0	0	0
3	44012	2020	0	0	0	0	0	22.96	26.42	20.21	13.47856	4.36	216.51	211.65	201.647728	93.6	15	0	0	0	0
3	44013	2020	0	0	0	0	0	24.75	28.92	21.45	22.00262	0.02	231.26	211.67	223.650348	93.6	16	0	0	0	0
3	44014	2020	0	0	0	0	0	23.1	25.53	21.22	7.1564	22.06	244.36	233.73	230.806748	93.6	17	0	0	0	0
3	44015	2020	0	0	0	0	0	21.22	22.88	19.23	4.971936	2.46	255.58	236.19	235.778684	93.6	18	0	0	0	0
3	44016	2020	0	0	0	0	0	23.23	25.98	20.69	10.555184	0.95	268.81	237.14	246.333868	93.6	19	0	0	0	0
3	44017	2020	0	0	0	0	0	24.94	28.27	22.27	15.670048	1.21	283.75	238.35	262.003916	93.6	20	0	0	0	0
3	44018	2020	0	0	0	0	0	26.34	30.9	22.85	21.670756	0.95	300.09	239.3	283.674672	93.6	21	0	0	0	0
3	44019	2020	0	0	0	0	0	26.67	31.96	22.13	20.710468	1.8	316.76	241.1	304.38514	93.6	22	0	0	0	0
3	44020	2020	0	0	0	0	0	25.14	29.01	22.63	17.06546	0.02	331.9	241.12	321.4506	93.6	23	0	0	0	0
3	44021	2020	0	0	0	0	0	23.85	28	20.64	14.348624	0.65	345.75	241.77	335.799224	93.6	24	0	0	0	0
3	44022	2020	0	0	0	0	0	25.09	29.69	21.81	18.047112	0.15	360.84	241.92	353.846336	93.6	25	0	0	0	0
3	44023	2020	0	0	0	0	0	23.54	24.92	22.63	4.03306	34.74	374.38	276.66	357.879396	93.6	26	0	0	0	0
3	44024	2020	0	0	0	0	0	25.94	30.86	22.45	7.555048	18.6	390.32	295.26	365.434444	93.6	27	0	0	0	0
3	44025	2020	0	0	0	0	0	23.7	26.28	19.93	11.785254	0.55	404.02	295.81	377.219698	93.6	28	0	0	0	0
3	44026	2020	0	0	0	0	0	23.98	27.2	21.12	12.15365	6.73	418	302.54	389.373348	93.6	29	0	0	0	0
3	44027	2020	0	0	0	0	0	23.05	27.38	18.62	20.84455	0.24	431.05	302.78	410.217898	93.6	30	0	0	0	0
3	44028	2020	0	0	0	0	0	23.33	28.03	18.93	23.429388	0	444.38	302.78	433.647286	93.6	31	0	0	0	0
3	44029	2020	0	0	0	0	0	23.5	26.28	21.63	14.53066	23.93	457.88	326.71	448.177946	93.6	32	0	0	0	0
3	44030	2020	0	0	0	0	0	26.03	29.21	24.01	7.216082	34.39	473.91	361.1	455.394028	93.6	33	0	0	0	0
3	44031	2020	0	0	0	0	0	23.79	27.41	21.21	4.890466	11.61	487.7	372.71	460.284494	93.6	34	0	0	0	0
3	44032	2020	0	0	0	0	0	25.05	28.38	21.7	17.57852	0.06	502.75	372.77	477.863014	93.6	35	0	0	0	0
3	44033	2020	0	0	0	0	0	24.46	27.13	22.71	8.101764	11.42	517.21	384.19	485.964778	93.6	36	0	0	0	0
3	44034	2020	0	0	0	0	0	27.05	28.97	24.16	7.268098	8.58	534.26	392.77	493.232876	93.6	37	0	0	0	0
3	44035	2020	0	0	0	0	0	24.41	28.19	21.1	12.698206	1.5	548.67	394.27	505.931082	93.6	38	0	0	0	0
3	44036	2020	0	0	0	0	0	25.1	29.14	21.97	23.51284	0.01	563.77	394.28	529.443922	93.6	39	0	0	0	0
3	44037	2020	0	0	0	0	0	25.22	30.2	20.58	20.795922	0.01	578.99	394.29	550.239844	93.6	40	0	0	0	0
3	44038	2020	0	0	0	0	0	23.62	26.68	21.43	10.186282	35.46	592.61	429.75	560.426126	93.6	41	0	0	0	0
3	44039	2020	0	0	0	0	0	23.81	25.77	22.46	5.837274	2.66	606.42	432.41	566.2634	93.6	42	0	0	0	0
3	44040	2020	0	0	0	0	0	24.78	26.49	23.24	6.413098	16.71	621.2	449.12	572.676498	93.6	43	0	0	0	0
3	44041	2020	0	0	0	0	0	25.67	29.17	23.98	9.158116	18.69	636.87	467.81	581.834614	93.6	44	0	0	0	0
3	44042	2020	0	0	0	0	0	27.37	29.35	25.81	8.63742	4.31	654.24	472.12	590.472034	93.6	45	0	0	0	0
3	44043	2020	0	0	0	0	0	27.72	30.88	26.16	11.313436	7.08	671.96	479.2	601.78547	93.6	46	0	0	0	0
3	44044	2020	0	0	0	0	0	29.31	32.36	27.4	17.309328	6.63	691.27	485.83	619.094798	93.6	47	0	0	0	0
3	44045	2020	0	0	0	0	0	29.68	32.71	27.19	16.820146	2	710.95	487.83	635.914944	93.6	48	0	0	0	0
3	44046	2020	0	0	0	0	0	29.56	33.28	26.09	22.976516	0.03	730.51	487.86	658.89146	93.6	49	0	0	0	0
3	44047	2020	0	0	0	0	0	28.34	31.09	26.15	14.237114	1.5	748.85	489.36	673.128574	93.6	50	0	0	0	0
3	44048	2020	0	0	0	0	0	29.25	32.04	26.92	18.701426	0.78	768.1	490.14	691.83	93.6	51	0	0	0	0
3	44049	2020	0	0	0	0	0	28.85	32.09	25.96	16.495754	12.02	786.95	502.16	708.325754	93.6	52	0	0	0	0
3	44050	2020	0	0	0	0	0	28.04	30.67	26.08	8.751682	24.8	804.99	526.96	717.077436	93.6	53	0	0	0	0
3	44051	2020	0	0	0	0	0	26.45	27.91	25.33	2.707776	35.4	821.44	562.36	719.785212	93.6	54	0	0	0	0
3	44052	2020	0	0	0	0	0	26.91	30.31	25.28	8.770304	17.66	838.35	580.02	728.555516	93.6	55	0	0	0	0
3	44053	2020	0	0	0	0	0	26.65	30.83	24.66	11.734408	10.01	855	590.03	740.289924	93.6	56	0	0	0	0
3	44054	2020	0	0	0	0	0	28.72	31.57	26.53	14.614388	1.83	873.72	591.86	754.904312	93.6	57	0	0	0	0
3	44055	2020	0	0	0	0	0	28.8	31.65	26.34	18.195454	0.11	892.52	591.97	773.099766	93.6	58	0	0	0	0
3	44056	2020	0	0	0	0	0	29.84	32.77	27.29	22.709418	0	912.36	591.97	795.809184	93.6	59	0	0	0	0
