# Supplementary material for: Physiology-informed LSTM framework integrating crop model and Sentinel-2 time series for rice nitrogen status estimation
Source: Plant Phenomics. 2026 Jun 5;8(2):100234. doi: 10.1016/j.plaphe.2026.100234 (PMC13293751; doi:10.1016/j.plaphe.2026.100234)
Supplement: Multimedia component 6 [file mmc6.zip › README_Model_testing.txt]

PI-LSTM Model Testing Instructions

This package is provided for review purposes only. It allows reviewers to load the trained PI-LSTM model weights and run inference on a small example dataset formatted from the study data.

Files included:
1. PI_LSTM_final_model_weights.pth
   Trained field-fine-tuned PI-LSTM model weights.

2. PI_LSTM_scalers.joblib
   Input and target scalers used for feature standardization and output inverse transformation.

3. test_data_for_review.xlsx
   A small anonymized subset of the field fine-tuning dataset for review-purpose model inference testing.

4. test_PI_LSTM_model.py
   Python script for loading the trained model and generating PDM and PNA predictions.

Software requirements:
Python >= 3.8
PyTorch
NumPy
Pandas
scikit-learn
joblib
openpyxl

Testing steps:
1. Place all files in the same folder.
2. Install the required packages if needed:
   pip install torch numpy pandas scikit-learn joblib openpyxl
3. Run:
   python test_PI_LSTM_model.py

Expected output:
The script will generate:
PI_LSTM_test_predictions.csv

The output file contains field_id, Year, DATE, Pred_PDM, and Pred_PNA.

Notes:
The provided testing script is intended for inference testing only. It does not reproduce the complete model-training workflow. The full workflow for DSSAT calibration, DSSAT scenario-library construction, satellite-DSSAT trajectory matching, pseudo-label generation, PI-LSTM pretraining, field-level fine-tuning, cross-validation, and evaluation is described in the Supplementary Materials. The full source code and complete datasets are available from the corresponding author upon reasonable request.
