# Supplementary material for: Physiology-informed LSTM framework integrating crop model and Sentinel-2 time series for rice nitrogen status estimation
Source: Plant Phenomics. 2026 Jun 5;8(2):100234. doi: 10.1016/j.plaphe.2026.100234 (PMC13293751; doi:10.1016/j.plaphe.2026.100234)
Supplement: Multimedia component 7 [file mmc7.zip]

Archive with 1 entries (1 files):
- test_PI_LSTM_model.py
