# Supplementary material for: Physiology-informed LSTM framework integrating crop model and Sentinel-2 time series for rice nitrogen status estimation
Source: Plant Phenomics. 2026 Jun 5;8(2):100234. doi: 10.1016/j.plaphe.2026.100234 (PMC13293751; doi:10.1016/j.plaphe.2026.100234)
Supplement: Multimedia component 7 [file mmc7.zip › test_PI_LSTM_model.py]

import numpy as np
import pandas as pd
import torch
import torch.nn as nn
import joblib
from torch.utils.data import Dataset, DataLoader
from torch.nn.utils.rnn import pad_sequence, pack_padded_sequence, pad_packed_sequence


class PILSTM(nn.Module):
    def __init__(self, input_dim, hidden_dim, num_layers, output_dim):
        super().__init__()
        self.lstm = nn.LSTM(
            input_size=input_dim,
            hidden_size=hidden_dim,
            num_layers=num_layers,
            batch_first=True,
        )
        self.fc = nn.Linear(hidden_dim, output_dim)

    def forward(self, x, lengths):
        packed_x = pack_padded_sequence(
            x, lengths.cpu(), batch_first=True, enforce_sorted=False
        )
        packed_out, _ = self.lstm(packed_x)
        out, _ = pad_packed_sequence(packed_out, batch_first=True)
        return self.fc(out)


class RiceDataset(Dataset):
    def __init__(self, data_frame, input_cols):
        self.sequences = []
        self.meta = []

        data_frame = data_frame.sort_values(["field_id", "Year", "DATE"])
        grouped = data_frame.groupby(["field_id", "Year"])

        for (field_id, year), group in grouped:
            x = group[input_cols].values.astype(np.float32)
            x = np.nan_to_num(x, nan=0.0)
            self.sequences.append(x)
            self.meta.append((field_id, year, group["DATE"].values))

    def __len__(self):
        return len(self.sequences)

    def __getitem__(self, idx):
        return self.sequences[idx], self.meta[idx]


def collate_fn(batch):
    xs, meta = zip(*batch)
    lengths = torch.tensor([len(x) for x in xs])
    xs = [torch.from_numpy(x) for x in xs]
    return pad_sequence(xs, batch_first=True), lengths, meta


MODEL_PATH = "PI_LSTM_final_model_weights.pth"
SCALER_PATH = "PI_LSTM_scalers.joblib"
TEST_DATA_PATH = "test_data_for_review.xlsx"
OUTPUT_PATH = "PI_LSTM_test_predictions.csv"

DEVICE = torch.device("cuda" if torch.cuda.is_available() else "cpu")

checkpoint = torch.load(MODEL_PATH, map_location=DEVICE)
scalers = joblib.load(SCALER_PATH)

x_scaler = scalers["x_scaler"]
y_scaler = scalers["y_scaler"]

input_cols = checkpoint["input_cols"]
scale_features = checkpoint["scale_features"]

model = PILSTM(
    input_dim=checkpoint["input_dim"],
    hidden_dim=checkpoint["hidden_dim"],
    num_layers=checkpoint["num_layers"],
    output_dim=checkpoint["output_dim"],
).to(DEVICE)

model.load_state_dict(checkpoint["model_state_dict"])
model.eval()

df = pd.read_excel(TEST_DATA_PATH)

if "date" in df.columns:
    df = df.rename(columns={"date": "DATE"})

df = df.replace([np.inf, -np.inf], np.nan)
df[input_cols] = df[input_cols].fillna(0)

df[scale_features] = x_scaler.transform(df[scale_features])

loader = DataLoader(
    RiceDataset(df, input_cols),
    batch_size=8,
    shuffle=False,
    collate_fn=collate_fn,
)

records = []

with torch.no_grad():
    for x, lengths, meta in loader:
        x = x.to(DEVICE)
        pred = model(x, lengths)
        pred_np = pred.cpu().numpy()

        for i in range(x.shape[0]):
            L = lengths[i].item()
            field_id, year, dates = meta[i]

            pred_valid = pred_np[i, :L, :]
            pred_real = y_scaler.inverse_transform(pred_valid)

            for t in range(L):
                records.append({
                    "field_id": field_id,
                    "Year": year,
                    "DATE": dates[t],
                    "Pred_PDM": pred_real[t, 0],
                    "Pred_PNA": pred_real[t, 1],
                })

pd.DataFrame(records).to_csv(OUTPUT_PATH, index=False)
print(f"Predictions saved to {OUTPUT_PATH}")
